# Supplementary material for: Height-renderable morphable tactile display enabled by programmable modulation of local stiffness in photothermally active polymer
Source: Nat Commun. 2024 Mar 22;15:2554. doi: 10.1038/s41467-024-46709-7 (PMC10959967; doi:10.1038/s41467-024-46709-7)
Supplement: Supplementary file 7 — Source Data [file 41467_2024_46709_MOESM7_ESM.zip]

Archive with 5 entries (5 files):
- Raw data_Nature Communication_Figure 2.xlsx
- Raw data_Nature Communication_Figure 3.xlsx
- Raw data_Nature Communication_Figure 4.xlsx
- Raw data_Nature Communication_Figure 5.xlsx
- Raw data_Nature Communication_Figure 6.xlsx
