# Supplementary material for: Height-renderable morphable tactile display enabled by programmable modulation of local stiffness in photothermally active polymer
Source: Nat Commun. 2024 Mar 22;15:2554. doi: 10.1038/s41467-024-46709-7 (PMC10959967; doi:10.1038/s41467-024-46709-7)
Supplement: Supplementary file 7 — Source Data [file 41467_2024_46709_MOESM7_ESM.zip › Raw data_Nature Communication_Figure 2.xlsx]

## Sheet: Figure 2c
Wavelength (nm)	Transmittance (%)
300	66.533
305	74.304
310	79.308
315	80.957
320	81.26
325	81.016
330	80.928
335	81.33
340	81.8002
345	82.5877
350	83.7194
355	84.7927
360	85.9594
365	87.4753
370	88.8748
375	89.8943
380	90.8148
385	91.763
390	92.3485
395	92.7523
400	92.8861
405	92.9395
410	92.892
415	92.9013
420	92.8683
425	93.0287
430	93.1485
435	93.1843
440	93.1124
445	93.179
450	93.2756
455	93.3467
460	93.3024
465	93.228
470	93.2038
475	93.2176
480	93.1758
485	93.2513
490	93.3747
495	93.3801
500	93.2587
505	93.2949
510	93.3794
515	93.3467
520	93.2944
525	93.2899
530	93.2565
535	93.2344
540	93.3324
545	93.3715
550	93.2952
555	93.2656
560	93.412
565	93.5267
570	93.5577
575	93.4496
580	93.497
585	93.477
590	93.5062
595	93.4269
600	93.4226
605	93.3628
610	93.398
615	93.436
620	93.4733
625	93.528
630	93.5506
635	93.5746
640	93.4993
645	93.4789
650	93.4446
655	93.4367
660	93.3952
665	93.4942
670	93.5092
675	93.4218
680	93.297
685	93.4299
690	93.4785
695	93.4847
700	93.3565
705	93.3475
710	93.441
715	93.5707
720	93.6116
725	93.6081
730	93.6028
735	93.5799
740	93.6343
745	93.7047
750	93.6752
755	93.6663
760	93.3537
765	93.4039
770	93.6192
775	94.0094
780	93.7124
785	93.3954
790	93.3463
795	93.4195
800	93.4588
805	93.3602
810	93.3139
815	93.3319
820	93.5773
825	93.7989
830	93.6476
835	93.1929
840	93.2165
845	93.3478
850	93.5077
855	93.4652
860	93.5673
865	93.4719
870	93.4855
875	93.4788
880	93.5115
885	93.3629
890	93.4131
895	93.4804
900	93.5165
905	93.491
910	93.62
915	93.624
920	93.355
925	93.203
930	93.255
935	93.428
940	93.6166
945	93.623
950	93.46
955	93.535
960	93.64
965	93.367
970	93.317
975	93.622
980	93.63
985	93.446
990	93.414
995	93.393
1000	93.587
--	--
--	--
--	--
--	--
--	--
--	--
--	--
--	--
--	--
--	--
--	--
--	--
--	--
--	--
--	--
--	--
--	--
--	--
--	--
--	--

## Sheet: Figure 2e
Raman shift (cm-1)	Intensity (a.u.)
50.2517	25
50.7769	23
51.3042	23
51.8293	24
52.3544	19
52.8795	27
53.4046	17
53.9317	26
54.4567	28
54.9817	21
55.5066	32
56.0315	26
56.5564	19
57.0834	26
57.6082	23
58.133	31
58.6577	27
59.1825	28
59.7072	29
60.2318	29
60.7565	30
61.2832	29
61.8078	23
62.3324	21
62.8569	35
63.3814	34
63.9058	30
64.4303	30
64.9547	25
65.479	28
66.0034	27
66.5277	19
67.052	33
67.5784	32
68.1026	29
68.6268	33
69.151	35
69.6751	35
70.1992	32
70.7233	33
71.2474	38
71.7714	37
72.2954	37
72.8194	39
73.3433	35
73.8672	38
74.3911	39
74.9149	38
75.4387	43
75.9625	37
76.4863	39
77.01	42
77.5337	37
78.0552	43
78.5789	41
79.1025	46
79.6261	41
80.1496	44
80.6731	41
81.1966	37
81.7201	31
82.2435	39
82.767	47
83.2903	44
83.8137	43
84.3349	41
84.8582	40
85.3814	39
85.9046	30
86.4278	41
86.951	40
87.4742	39
87.9951	36
88.5182	39
89.0413	33
89.5643	31
90.0873	37
90.6103	39
91.1311	31
91.654	33
92.1769	31
92.6997	37
93.2225	43
93.7432	33
94.266	33
94.7887	38
95.3114	36
95.8341	41
96.3546	33
96.8772	39
97.3998	39
97.9224	33
98.4428	33
98.9653	31
99.4877	27
100.01	35
100.53	33
101.053	41
101.575	34
102.095	34
102.618	35
103.14	30
103.662	32
104.182	41
104.704	35
105.227	38
105.747	41
106.269	31
106.791	31
107.311	40
107.833	37
108.355	37
108.874	33
109.396	37
109.916	40
110.438	31
110.96	36
111.479	34
112.001	36
112.523	33
113.043	34
113.564	32
114.084	41
114.605	37
115.125	33
115.646	37
116.168	32
116.687	38
117.209	29
117.728	33
118.25	29
118.769	25
119.29	33
119.809	33
120.331	29
120.85	33
121.371	32
121.89	33
122.411	39
122.933	31
123.452	26
123.971	35
124.492	40
125.011	35
125.532	29
126.05	32
126.571	32
127.09	32
127.611	35
128.13	31
128.651	36
129.169	29
129.69	37
130.209	36
130.727	34
131.248	33
131.767	34
132.287	25
132.806	35
133.324	27
133.845	33
134.363	32
134.884	33
135.402	31
135.92	31
136.441	28
136.959	33
137.477	33
137.998	34
138.516	33
139.034	34
139.554	33
140.072	35
140.59	27
141.11	31
141.628	31
142.146	37
142.666	33
143.184	30
143.702	35
144.22	29
144.74	29
145.258	31
145.776	30
146.295	38
146.813	33
147.331	29
147.848	29
148.368	31
148.886	33
149.403	23
149.921	25
150.438	38
150.958	35
151.475	36
151.993	33
152.51	35
153.028	31
153.547	37
154.064	31
154.582	33
155.099	25
155.616	29
156.133	29
156.653	27
157.17	31
157.687	31
158.204	34
158.721	35
159.238	31
159.755	37
160.274	27
160.791	21
161.308	39
161.825	35
162.342	36
162.858	31
163.375	33
163.892	31
164.409	33
164.925	33
165.444	39
165.961	27
166.477	32
166.994	29
167.511	33
168.027	31
168.544	29
169.06	32
169.577	29
170.093	35
170.609	32
171.126	37
171.642	35
172.158	33
172.675	35
173.191	28
173.707	29
174.223	27
174.739	21
175.256	33
175.772	32
176.288	37
176.804	33
177.32	30
177.834	28
178.35	29
178.866	30
179.381	41
179.897	32
180.413	32
180.929	31
181.445	37
181.961	35
182.476	29
182.992	33
183.506	31
184.021	31
184.537	33
185.052	33
185.568	32
186.083	34
186.599	30
187.112	27
187.628	31
188.143	33
188.659	32
189.174	28
189.689	28
190.202	33
190.718	29
191.233	33
191.748	23
192.263	33
192.776	35
193.292	29
193.807	35
194.322	32
194.835	29
195.35	42
195.865	34
196.38	33
196.892	30
197.407	27
197.922	35
198.437	35
198.95	35
199.465	37
199.979	29
200.494	30
201.007	32
201.521	32
202.036	27
202.548	31
203.063	31
203.578	31
204.09	33
204.605	33
205.119	34
205.631	31
206.146	31
206.66	33
207.172	31
207.687	27
208.199	29
208.713	31
209.227	33
209.74	31
210.254	36
210.766	32
211.28	29
211.794	28
212.306	34
212.82	31
213.332	31
213.846	30
214.358	31
214.872	33
215.386	32
215.897	35
216.411	33
216.923	27
217.437	23
217.948	33
218.462	25
218.974	39
219.487	32
219.999	27
220.513	38
221.024	32
221.538	39
222.049	31
222.563	34
223.074	38
223.587	33
224.099	31
224.61	35
225.123	30
225.635	33
226.148	35
226.659	25
227.172	31
227.684	35
228.195	31
228.708	30
229.219	32
229.732	29
230.243	29
230.754	35
231.267	33
231.778	36
232.291	30
232.802	33
233.312	32
233.825	27
234.336	29
234.847	30
235.36	31
235.87	33
236.381	32
236.894	28
237.404	31
237.915	31
238.427	27
238.938	32
239.448	29
239.959	29
240.471	39
240.982	34
241.492	38
242.005	35
242.515	27
243.025	37
243.535	31
244.048	30
244.558	36
245.068	34
245.578	27
246.09	25
246.601	31
247.111	27
247.621	31
248.131	30
248.643	33
249.153	31
249.663	37
250.172	32
250.682	29
251.192	31
251.704	35
252.214	36
252.724	29
253.233	25
253.743	31
254.253	31
254.762	29
255.274	29
255.783	37
256.293	30
256.803	32
257.312	35
257.822	31
258.331	33
258.84	27
259.35	34
259.859	30
260.371	29
260.88	25
261.389	36
261.898	29
262.408	32
262.917	35
263.426	21
263.935	35
264.444	28
264.953	27
265.462	32
265.971	32
266.48	32
266.989	33
267.498	39
268.007	31
268.516	27
269.025	31
269.534	36
270.042	25
270.551	37
271.06	30
271.569	30
272.077	32
272.586	38
273.095	25
273.601	36
274.11	31
274.618	37
275.127	37
275.635	29
276.144	27
276.652	34
277.16	30
277.669	31
278.177	29
278.683	30
279.192	32
279.7	35
280.208	27
280.716	37
281.225	23
281.733	37
282.239	25
282.747	32
283.255	30
283.763	32
284.271	33
284.777	29
285.285	35
285.793	32
286.301	34
286.809	35
287.314	35
287.822	34
288.33	31
288.838	29
289.345	33
289.851	21
290.359	31
290.866	30
291.372	29
291.879	29
292.387	29
292.895	23
293.4	31
293.907	27
294.415	29
294.92	32
295.428	28
295.935	31
296.442	27
296.948	34
297.455	35
297.962	36
298.467	37
298.974	31
299.482	29
299.987	31
300.494	29
300.999	32
301.506	31
302.013	31
302.518	31
303.025	35
303.53	30
304.037	29
304.544	31
305.048	32
305.555	31
306.06	19
306.567	31
307.073	35
307.578	32
308.085	25
308.589	23
309.096	29
309.601	28
310.107	27
310.612	30
311.118	27
311.623	32
312.129	25
312.633	25
313.14	28
313.644	31
314.151	33
314.655	33
315.161	32
315.665	29
316.172	31
316.676	32
317.182	30
317.686	27
318.192	21
318.696	29
319.2	23
319.706	33
320.21	29
320.716	31
321.22	33
321.726	29
322.23	28
322.734	27
323.24	31
323.743	34
324.247	23
324.753	30
325.257	32
325.762	29
326.266	28
326.77	29
327.275	29
327.779	29
328.282	29
328.788	27
329.291	31
329.795	33
330.3	28
330.804	30
331.307	25
331.81	24
332.316	31
332.819	26
333.322	32
333.828	21
334.331	31
334.834	31
335.337	26
335.842	36
336.345	27
336.848	32
337.351	31
337.856	27
338.359	25
338.862	19
339.365	29
339.868	27
340.373	25
340.876	30
341.379	23
341.882	35
342.384	34
342.889	28
343.392	26
343.894	27
344.397	34
344.9	29
345.402	31
345.905	26
346.409	24
346.912	27
347.414	30
347.917	23
348.419	27
348.922	29
349.424	17
349.926	31
350.429	30
350.931	24
351.435	23
351.938	27
352.44	31
352.942	27
353.444	28
353.946	27
354.448	23
354.95	25
355.452	29
355.954	23
356.456	21
356.958	31
357.46	33
357.962	27
358.464	31
358.966	27
359.468	29
359.969	33
360.471	30
360.973	27
361.475	28
361.976	27
362.478	29
362.98	23
363.481	28
363.983	29
364.484	27
364.984	30
365.485	28
365.987	23
366.488	23
366.99	31
367.491	29
367.992	27
368.494	28
368.995	29
369.496	35
369.995	31
370.497	32
370.998	27
371.499	29
372	35
372.501	27
373.002	25
373.501	31
374.002	23
374.503	31
375.004	15
375.505	31
376.004	27
376.505	25
377.006	26
377.507	31
378.007	29
378.506	28
379.007	25
379.508	31
380.008	31
380.507	28
381.008	30
381.508	30
382.009	27
382.507	25
383.008	30
383.508	26
384.007	23
384.507	25
385.008	27
385.508	31
386.006	31
386.507	31
387.007	26
387.505	27
388.006	27
388.506	31
389.004	29
389.504	23
390.004	25
390.502	23
391.002	28
391.5	30
392	29
392.5	31
392.998	27
393.498	23
393.996	32
394.496	25
394.996	32
395.494	30
395.994	30
396.491	30
396.991	29
397.489	28
397.989	28
398.488	34
398.986	28
399.486	26
399.983	24
400.483	23
400.98	31
401.48	27
401.977	29
402.477	30
402.974	26
403.473	29
403.971	29
404.47	27
404.967	32
405.467	25
405.964	27
406.463	29
406.96	32
407.458	30
407.957	27
408.454	30
408.953	29
409.45	27
409.949	29
410.446	23
410.943	23
411.442	27
411.939	29
412.438	31
412.935	28
413.431	27
413.93	25
414.427	29
414.924	26
415.423	30
415.919	31
416.416	27
416.915	27
417.411	33
417.908	23
418.406	32
418.903	34
419.4	29
419.898	27
420.395	27
420.891	25
421.389	27
421.886	27
422.382	29
422.878	25
423.377	30
423.873	32
424.369	32
424.865	21
425.364	29
425.86	27
426.356	31
426.852	23
427.35	27
427.846	19
428.342	30
428.838	32
429.334	31
429.832	32
430.328	25
430.824	26
431.32	30
431.816	27
432.311	29
432.809	21
433.305	32
433.801	31
434.296	25
434.792	23
435.288	23
435.783	25
436.279	23
436.777	28
437.272	26
437.768	27
438.263	33
438.759	27
439.254	28
439.749	27
440.245	28
440.74	23
441.235	25
441.731	27
442.226	27
442.721	27
443.216	25
443.712	25
444.209	29
444.704	30
445.199	27
445.694	21
446.189	31
446.684	28
447.179	27
447.672	25
448.167	29
448.662	27
449.157	25
449.652	25
450.147	21
450.641	23
451.136	26
451.631	35
452.126	32
452.62	23
453.115	28
453.61	29
454.104	28
454.599	27
455.094	28
455.586	26
456.081	26
456.575	23
457.069	20
457.564	29
458.058	29
458.553	25
459.045	31
459.539	28
460.034	23
460.528	27
461.022	25
461.516	27
462.009	23
462.503	31
462.997	30
463.491	29
463.985	29
464.477	19
464.971	35
465.465	27
465.959	25
466.453	24
466.945	29
467.439	23
467.933	27
468.427	21
468.918	27
469.412	28
469.906	21
470.398	25
470.891	26
471.385	29
471.879	25
472.37	23
472.864	27
473.358	26
473.849	23
474.343	27
474.836	27
475.328	29
475.821	28
476.314	24
476.806	32
477.299	24
477.79	21
478.284	27
478.777	30
479.268	26
479.762	21
480.255	27
480.746	25
481.239	26
481.73	25
482.223	25
482.714	25
483.207	25
483.7	27
484.191	22
484.684	27
485.175	31
485.668	25
486.159	19
486.652	28
487.143	25
487.635	27
488.126	26
488.619	25
489.11	37
489.602	31
490.093	26
490.586	26
491.076	21
491.569	28
492.059	23
492.552	19
493.043	31
493.535	26
494.025	25
494.516	26
495.008	21
495.499	21
495.991	27
496.481	21
496.974	23
497.464	23
497.954	28
498.446	24
498.936	25
499.427	27
499.919	23
500.409	28
500.901	30
501.391	33
501.881	30
502.373	31
502.863	31
503.353	26
503.845	28
504.335	26
504.825	23
505.316	21
505.806	25
506.296	25
506.786	22
507.278	23
507.767	29
508.257	24
508.747	21
509.238	26
509.728	24
510.217	27
510.707	24
511.198	25
511.688	27
512.177	23
512.667	23
513.158	26
513.648	26
514.137	25
514.626	29
515.116	18.034
515.607	25
516.096	17.2281
516.585	25.068
517.075	32.6494
517.564	21.231
518.053	22.9009
518.544	28.6012
519.033	27.7304
519.522	25.8155
520.011	25.0843
520.5	27.8883
520.989	27.9501
521.478	21.5399
521.967	19.6425
522.458	22.8997
522.947	22.8537
523.436	20.6908
523.925	23.2654
524.413	18.2286
524.902	22.9009
525.391	22.1018
525.88	26.1262
526.368	25.9813
526.857	23.748
527.346	24.9621
527.834	23.7485
528.323	21.8714
528.812	19.2136
529.3	26.8816
529.789	25.0224
530.277	25.2431
530.766	26.4144
531.254	25.3294
531.742	26.4265
532.231	24.9278
532.719	23.953
533.207	24.3391
533.696	21.4666
534.184	18.3694
534.672	23.8269
535.161	21.6782
535.649	18.0333
536.137	24.466
536.625	24.6069
537.113	24.2878
537.601	23.0493
538.089	24.6517
538.577	20.2365
539.063	23.8463
539.551	24.1937
540.039	21.2284
540.527	20.9675
541.015	22.5471
541.503	24.7284
541.991	24.2508
542.479	17.4109
542.965	22.3737
543.452	22.835
543.94	27.3637
544.428	20.966
544.916	27.6684
545.403	22.8204
545.889	25.9479
546.376	26.2524
546.864	27
547.352	20.9163
547.839	24.9675
548.325	25.335
548.812	26.2826
549.3	21.2312
549.787	25.8632
550.275	25.7188
550.76	25.2915
551.247	23.3238
551.735	21.6482
552.222	24.2012
552.707	23.9541
553.194	23.8165
553.682	24.8089
554.167	22.5192
554.654	23.3935
555.141	23.9495
555.628	26.2377
556.113	23.8123
556.601	25.7414
557.088	24.0844
557.573	23.9646
558.06	22.8914
558.547	23.9175
559.031	23.8495
559.518	20.9046
560.005	23.6141
560.49	23.2162
560.977	23.7282
561.462	22.8699
561.949	23.4158
562.435	19.9872
562.92	21.5425
563.407	20.6592
563.893	22.3221
564.378	21.5306
564.865	23.6207
565.074	27
565.564	20
566.055	26
566.547	27
567.038	23
567.529	21
568.019	17
568.512	23
569.002	25
569.493	20
569.985	28
570.475	27
570.966	27
571.456	17
571.948	17
572.439	25
572.929	24
573.421	24
573.911	23
574.402	31
574.892	29
575.382	27
575.874	24
576.364	26
576.854	27
577.344	27
577.836	20
578.326	19
578.816	23
579.306	25
579.796	23
580.286	26
580.778	26
581.268	19
581.757	19
582.247	27
582.737	21
583.227	22
583.718	19
584.208	25
584.698	17
585.187	26
585.677	28
586.166	25
586.656	23
587.145	25
587.635	31
588.126	28
588.616	29
589.105	24
589.594	25
590.084	26
590.573	24
591.062	25
591.552	22
592.041	23
592.53	23
593.019	27
593.508	19
593.997	25
594.487	22
594.976	26
595.465	32
595.954	29
596.443	22
596.932	24
597.421	26
597.91	19
598.398	26
598.887	15
599.376	24
599.865	27
600.354	25
600.843	21
601.331	20
601.82	13
602.309	31
602.797	19
603.286	26
603.775	25
604.263	23
604.75	25
605.238	23
605.727	18
606.215	21
606.704	23
607.192	22
607.68	27
608.169	21
608.657	23
609.143	26
609.632	26
610.12	19
610.608	24
611.096	19
611.585	19
612.071	29
612.559	22
613.047	27
613.535	28
614.023	27
614.509	26
614.997	17
615.485	20
615.973	27
616.461	28
616.947	22
617.435	26
617.923	23
618.41	22
618.896	27
619.384	21
619.872	17
620.359	19
620.845	24
621.333	22
621.82	19
622.308	22
622.794	29
623.281	23
623.769	23
624.254	27
624.742	22
625.229	24
625.714	22
626.202	32
626.689	17
627.175	27
627.662	23
628.149	27
628.634	21
629.122	26
629.609	22
630.094	22
630.581	24
631.066	23
631.553	23
632.041	21
632.526	21
633.013	27
633.498	25
633.985	25
634.472	23
634.956	19
635.443	22
635.928	26
636.415	29
636.9	26
637.387	22
637.873	24
638.358	21
638.845	21
639.33	21
639.816	25
640.301	22
640.788	26
641.272	27
641.759	23
642.243	26
642.73	23
643.214	25
643.701	29
644.185	17
644.669	25
645.156	28
645.64	23
646.127	28
646.611	25
647.097	23
647.581	24
648.068	23
648.552	25
649.036	25
649.522	25
650.006	29
650.492	25
650.976	27
651.46	20
651.946	27
652.43	19
652.916	25
653.4	26
653.884	19
654.37	27
654.854	23
655.338	23
655.824	23
656.307	25
656.791	26
657.277	24
657.76	24
658.244	19
658.73	23
659.214	26
659.697	24
660.181	25
660.666	27
661.15	24
661.633	29
662.119	20
662.602	21
663.086	28
663.569	27
664.054	24
664.538	23
665.021	29
665.504	15
665.987	21
666.473	25
666.956	27
667.439	27
667.922	30
668.407	23
668.891	31
669.374	27
669.857	24
670.34	33
670.823	22
671.308	24
671.791	26
672.274	23
672.756	28
673.239	26
673.722	27
674.205	25
674.69	21
675.173	26
675.655	22
676.138	25
676.621	25
677.103	25
677.586	22
678.069	25
678.551	30
679.034	23
679.516	23
680.001	24
680.483	29
680.966	23
681.448	23
681.931	25
682.413	29
682.895	23
683.378	29
683.86	25
684.342	24
684.825	25
685.307	27
685.789	25
686.271	27
686.753	25
687.235	23
687.718	23
688.2	25
688.682	25
689.164	24
689.646	24
690.128	27
690.61	25
691.09	19
691.571	29
692.053	25
692.535	28
693.017	26
693.499	27
693.981	23
694.462	31
694.944	25
695.426	23
695.907	25
696.387	23
696.869	26
697.35	24
697.832	22
698.313	26
698.795	21
699.276	23
699.756	27
700.237	23
700.719	24
701.2	23
701.681	24
702.161	24
702.642	24
703.123	29
703.605	27
704.086	27
704.565	26
705.046	27
705.527	26
706.009	27
706.488	21
706.969	27
707.45	19
707.931	27
708.41	27
708.891	30
709.372	26
709.853	23
710.332	23
710.812	23
711.293	32
711.772	25
712.253	15
712.734	25
713.214	23
713.693	20
714.174	21
714.654	22
715.133	30
715.614	27
716.094	28
716.573	22
717.053	31
717.532	25
718.012	22
718.493	25
718.971	18
719.452	24
719.93	27
720.411	26
720.891	24
721.369	21
721.849	24
722.328	23
722.808	26
723.288	25
723.766	23
724.247	26
724.725	19
725.205	29
725.683	23
726.163	21
726.641	25
727.121	24
727.599	28
728.079	21
728.557	26
729.037	24
729.515	27
729.995	24
730.472	27
730.952	24
731.43	23
731.91	26
732.387	27
732.867	25
733.345	23
733.825	25
734.302	25
734.78	26
735.259	23
735.737	27
736.216	24
736.694	29
737.171	27
737.651	25
738.128	23
738.608	26
739.085	30
739.562	27
740.042	20
740.519	25
740.996	24
741.476	29
741.953	21
742.432	17
742.909	26
743.386	21
743.865	25
744.343	22
744.82	21
745.297	25
745.776	19
746.253	22
746.73	27
747.209	25
747.686	25
748.162	24
748.639	25
749.118	26
749.595	28
750.072	25
750.549	21
751.027	25
751.504	25
751.981	23
752.457	21
752.936	28
753.413	24
753.889	20
754.366	21
754.842	23
755.321	22
755.797	26
756.274	21
756.75	28
757.227	27
757.703	24
758.181	27
758.658	27
759.134	17
759.61	24
760.087	25
760.563	17
761.039	30
761.517	27
761.994	27
762.47	24
762.946	21
763.422	25
763.898	27
764.374	31
764.85	29
765.326	29
765.802	27
766.278	23
766.754	25
767.23	21
767.708	21
768.183	21
768.659	24
769.135	19
769.611	23
770.087	25
770.562	19
771.038	26
771.514	24
771.989	25
772.465	19
772.94	23
773.416	26
773.892	26
774.367	24
774.841	25
775.316	27
775.792	24
776.267	29
776.742	17
777.218	25
777.693	21
778.168	27
778.644	23
779.119	22
779.594	21
780.069	21
780.543	27
781.018	27
781.493	23
781.968	32
782.443	21
782.918	27
783.393	27
783.868	25
784.341	27
784.816	27
785.291	21
785.766	21
786.241	25
786.716	32
787.189	29
787.664	20
788.138	28
788.613	26
789.088	23
789.561	25
790.035	26
790.51	23
790.985	25
791.457	27
791.932	23
792.406	27
792.881	23
793.353	24
793.828	24
794.302	21
794.777	24
795.249	26
795.724	23
796.198	25
796.67	23
797.145	25
797.619	27
798.091	24
798.565	24
799.04	25
799.512	34
799.986	24
800.46	21
800.932	27
801.406	28
801.881	25
802.353	25
802.827	20
803.299	25
803.773	24
804.247	27
804.719	29
805.192	23
805.664	21
806.138	30
806.612	23
807.084	23
807.558	21
808.029	25
808.503	25
808.975	29
809.448	27
809.922	21
810.394	26
810.867	20
811.339	33
811.812	21
812.284	23
812.757	17
813.229	26
813.702	19
814.174	27
814.647	28
815.119	21
815.59	24
816.063	25
816.535	25
817.008	25
817.479	21
817.952	22
818.424	28
818.897	28
819.368	24
819.839	29
820.312	24
820.783	23
821.256	28
821.727	21
822.198	23
822.671	24
823.142	23
823.615	29
824.086	27
824.557	25
825.03	19
825.501	20
825.972	21
826.444	27
826.915	23
827.386	23
827.859	30
828.329	25
828.8	24
829.273	22
829.743	19
830.214	21
830.684	22
831.157	23
831.628	27
832.098	27
832.569	27
833.041	22
833.511	25
833.982	28
834.452	28
834.924	27
835.395	25
835.865	25
836.335	25
836.808	24
837.278	23
837.748	20
838.218	21
838.688	29
839.161	29
839.631	20
840.101	24
840.571	21
841.041	28
841.511	22
841.981	29
842.453	25
842.923	31
843.393	25
843.863	26
844.332	27
844.802	23
845.272	25
845.742	19
846.214	21
846.683	29
847.153	31
847.623	26
848.092	25
848.562	21
849.032	28
849.501	30
849.971	29
850.44	25
850.91	25
851.379	30
851.849	24
852.318	15
852.788	24
853.257	21
853.727	25
854.196	27
854.665	19
855.134	28
855.604	29
856.073	25
856.542	27
857.011	24
857.481	25
857.95	24
858.419	20
858.888	23
859.357	29
859.826	24
860.295	17
860.764	29
861.231	27
861.7	25
862.169	20
862.638	26
863.107	23
863.576	23
864.045	21
864.513	27
864.982	27
865.449	27
865.918	29
866.386	25
866.855	24
867.324	24
867.792	21
868.259	27
868.728	30
869.196	26
869.665	27
870.133	19
870.6	27
871.068	29
871.537	25
872.005	21
872.473	23
872.94	26
873.408	29
873.877	29
874.345	23
874.811	26
875.279	25
875.748	29
876.214	26
876.682	22
877.15	28
877.618	26
878.084	23
878.553	27
879.021	25
879.487	23
879.955	23
880.423	23
880.889	27
881.357	26
881.824	27
882.29	26
882.758	23
883.226	24
883.692	31
884.16	25
884.625	26
885.093	22
885.561	25
886.027	25
886.494	23
886.96	29
887.428	25
887.895	31
888.361	21
888.828	26
889.294	29
889.761	13
890.227	24
890.694	27
891.16	23
891.627	27
892.095	18
892.56	28
893.027	25
893.493	22
893.96	26
894.425	28
894.892	23
895.358	22
895.823	23
896.29	27
896.755	21
897.222	19
897.687	21
898.154	21
898.62	26
899.087	29
899.552	23
900.018	27
900.483	29
900.948	25
901.415	19
901.88	29
902.347	21
902.812	27
903.277	20
903.743	26
904.208	26
904.673	27
905.14	23
905.604	21
906.071	29
906.536	26
907	24
907.467	25
907.932	22
908.396	29
908.861	21
909.327	23
909.792	26
910.256	20
910.722	26
911.187	19
911.651	29
912.116	23
912.582	21
913.046	26
913.511	25
913.977	24
914.441	22
914.905	25
915.369	22
915.834	25
916.3	31
916.764	19
917.228	29
917.692	27
918.156	25
918.622	25
919.086	17
919.55	25
920.014	26
920.478	22
920.944	25
921.408	22
921.872	27
922.335	31
922.799	27
923.263	24
923.727	24
924.191	29
924.656	25
925.12	19
925.584	23
926.047	23
926.511	26
926.974	29
927.438	23
927.902	27
928.365	28
928.829	23
929.292	29
929.756	21
930.219	26
930.684	22
931.148	25
931.611	23
932.074	26
932.538	25
933.001	21
933.464	25
933.928	21
934.391	19
934.854	24
935.317	26
935.78	23
936.241	19
936.705	28
937.168	26
937.631	28
938.094	24
938.557	24
939.02	25
939.483	23
939.946	23
940.408	22
940.871	27
941.334	24
941.797	23
942.258	24
942.721	21
943.183	25
943.646	23
944.109	23
944.572	26
945.034	33
945.497	25
945.958	24
946.42	25
946.883	26
947.345	27
947.808	25
948.268	27
948.731	24
949.193	25
949.656	24
950.118	25
950.578	26
951.041	19
951.503	27
951.965	25
952.426	27
952.888	25
953.35	25
953.813	31
954.273	23
954.735	24
955.197	26
955.659	28
956.119	27
956.581	29
957.043	24.98
957.503	26.91
957.965	26.877
958.427	26.0496
958.887	21.135
959.349	25.8834
959.811	23
960.271	23.0144
960.733	29.6046
961.195	32.5345
961.655	20.6194
962.117	21.2486
962.578	26.8802
963.038	22.6672
963.5	26.7076
963.959	28.2231
964.421	24.3421
964.883	23.5105
965.342	28.2654
965.804	21.997
966.264	26.8202
966.725	24.57
967.187	21.0319
967.646	26.3267
968.108	26.7613
968.567	27.0693
969.029	27.6356
969.488	27.6067
969.95	22.9811
970.409	26.9229
970.87	27.7975
971.33	22.7743
971.791	24.7313
972.25	21.4131
972.711	24.8501
973.171	26.6095
973.632	24.365
974.091	23.5938
974.552	23.0311
975.011	23.527
975.472	26.8958
975.932	26.0755
976.393	27.2464
976.852	23.4568
977.311	23.335
977.772	26.9352
978.231	28.5716
978.692	23.0247
979.151	27.3325
979.612	21.0217
980.07	23.0811
980.529	25.4227
980.99	26.575
981.449	24.7655
981.91	25.91
982.368	25.0188
982.827	25.3598
983.288	23.4542
983.747	23.944
984.205	23.085
984.666	26.0698
985.125	26.5086
985.583	24.6641
986.044	25.9394
986.502	26.4266
986.961	26.6047
987.421	25.5592
987.88	24.9609
988.338	24.2315
988.797	24.9874
989.257	24.3386
989.716	26.2026
990.174	24.2964
990.632	23.04
991.093	24.5015
991.551	23.9599
992.009	24.06
992.468	24.7804
992.928	26.1561
993.386	28.5142
993.844	26.1637
994.302	25.8472
994.762	22.8891
995.221	23
995.679	23.9826
996.137	26.1639
996.595	26.6501
997.053	23.5833
997.513	25.879
997.971	20.9636
998.429	25.5867
998.887	21.255
999.345	22.3008
999.803	24.6401
1000.26	21.6765
1000.72	24.6976
1001.18	21.403
1001.64	23.9694
1002.09	22.034
1002.55	21.2962
1003	30
1003.46	29
1003.93	21
1004.39	26
1004.86	25
1005.32	27
1005.78	26
1006.24	25
1006.71	26
1007.17	21
1007.63	25
1008.1	23
1008.56	24
1009.02	22
1009.48	24
1009.95	27
1010.41	25
1010.87	25
1011.34	21
1011.8	23
1012.26	21
1012.72	23
1013.19	26
1013.65	26
1014.11	23
1014.57	27
1015.04	27
1015.5	27
1015.96	26
1016.42	28
1016.89	21
1017.35	27
1017.81	23
1018.27	26
1018.74	25
1019.2	25
1019.66	21
1020.12	30
1020.58	24
1021.05	29
1021.51	23
1021.97	27
1022.43	30
1022.89	28
1023.36	27
1023.82	23
1024.28	31
1024.74	25
1025.2	26
1025.67	28
1026.13	26
1026.59	17
1027.05	27
1027.51	26
1027.97	28
1028.43	25
1028.9	27
[truncated: 6,502 more rows]

## Sheet: Figure 2f
	Absorbance (a.u.)
Wavelength (nm)	Pristine PDMS	GNPE 0.5	GNPE 1.0	GNPE 2.0	GNPE 5.0
200	1.34046	1.81273	2.82353	3.14818	3.73441
202	1.34504	1.74091	2.71647	3.16545	3.71935
204	1.2771	1.56636	2.46941	2.94182	3.44731
206	1.09695	1.36273	2.18824	2.67545	3.35806
208	0.90305	1.14182	1.92235	2.43545	3.05054
210	0.71221	0.96	1.67882	2.22	2.9043
212	0.55191	0.80273	1.46941	2.03818	2.68925
214	0.42595	0.68182	1.30706	1.87636	2.48495
216	0.32061	0.58091	1.17412	1.74818	2.38495
218	0.23969	0.50636	1.07647	1.64727	2.2871
220	0.18321	0.45273	1.00471	1.59182	2.23548
222	0.14122	0.41727	0.96	1.54364	2.19462
224	0.11069	0.38818	0.92941	1.51364	2.15699
226	0.08779	0.36727	0.90471	1.50364	2.14516
228	0.07023	0.35273	0.89412	1.49091	2.15269
230	0.05878	0.34091	0.88471	1.48727	2.13978
232	0.05191	0.33455	0.88353	1.48909	2.15054
234	0.04656	0.33	0.88	1.49182	2.16667
236	0.04504	0.33	0.88706	1.50273	2.16882
238	0.04198	0.32727	0.88941	1.50636	2.17957
240	0.04046	0.32727	0.89647	1.51364	2.19355
242	0.03969	0.32545	0.89882	1.52636	2.2
244	0.0374	0.32545	0.90353	1.53273	2.21505
246	0.0374	0.32455	0.90706	1.54091	2.22473
248	0.03588	0.32455	0.91176	1.55091	2.23978
250	0.03511	0.32455	0.91647	1.56091	2.24516
252	0.03435	0.32636	0.92	1.56455	2.25269
254	0.03435	0.32545	0.92235	1.57	2.26774
256	0.03282	0.32636	0.92941	1.58091	2.27312
258	0.03282	0.32727	0.93176	1.58636	2.2871
260	0.03282	0.32818	0.93529	1.58909	2.2914
262	0.03206	0.32909	0.93882	1.59273	2.29355
264	0.03206	0.32909	0.94	1.6	2.30753
266	0.03206	0.33	0.94353	1.60455	2.31183
268	0.03206	0.33	0.94353	1.60636	2.30323
270	0.0313	0.33	0.94353	1.60727	2.3129
272	0.03053	0.33091	0.94353	1.60364	2.31075
274	0.03053	0.33	0.94588	1.60818	2.31828
276	0.03053	0.33	0.94471	1.60909	2.30753
278	0.02901	0.33	0.94471	1.60545	2.3129
280	0.02901	0.32909	0.94353	1.60818	2.3172
282	0.02824	0.32727	0.94235	1.60636	2.31183
284	0.02748	0.32636	0.94	1.60727	2.31505
286	0.02748	0.32636	0.93882	1.60636	2.30753
288	0.02748	0.32455	0.93765	1.6	2.30538
290	0.02672	0.32364	0.93765	1.60091	2.30323
292	0.02672	0.32273	0.93529	1.59636	2.30645
294	0.02672	0.32273	0.93412	1.59727	2.30645
296	0.02595	0.32182	0.93059	1.59455	2.29785
298	0.02595	0.32273	0.93059	1.59455	2.29247
300	0.02595	0.32182	0.92824	1.59091	2.29892
302	0.02519	0.32091	0.92941	1.59182	2.29677
304	0.02519	0.32	0.92706	1.58818	2.29677
306	0.02519	0.32091	0.92471	1.58727	2.28925
308	0.02443	0.31909	0.92471	1.58636	2.28602
310	0.02443	0.31909	0.92235	1.58	2.28925
312	0.02443	0.31909	0.92235	1.57727	2.28172
314	0.02443	0.31818	0.92118	1.58273	2.2828
316	0.02443	0.31727	0.92	1.57818	2.27634
318	0.02366	0.31727	0.91765	1.57818	2.26882
320	0.02443	0.31727	0.91765	1.57545	2.26989
322	0.02366	0.31636	0.91529	1.57455	2.26989
324	0.0229	0.31545	0.91412	1.57	2.26237
326	0.02366	0.31545	0.91176	1.56818	2.26129
328	0.02366	0.31545	0.91059	1.56818	2.25591
330	0.0229	0.31455	0.90941	1.56455	2.25806
332	0.0229	0.31364	0.90824	1.56364	2.25591
334	0.0229	0.31364	0.90824	1.56273	2.25054
336	0.0229	0.31364	0.90588	1.56182	2.25269
338	0.02214	0.31273	0.90353	1.56	2.24839
340	0.0229	0.31273	0.90353	1.55818	2.24731
342	0.02214	0.31273	0.90118	1.55545	2.24409
344	0.0229	0.31091	0.89882	1.55455	2.24194
346	0.02214	0.31091	0.90118	1.55545	2.24194
348	0.02214	0.31182	0.89882	1.55455	2.23871
350	0.02214	0.31182	0.89765	1.55091	2.22903
352	0.02214	0.31091	0.89882	1.55	2.23656
354	0.02214	0.31091	0.89647	1.54818	2.23548
356	0.02214	0.31	0.89529	1.54545	2.23118
358	0.02137	0.31	0.89647	1.54636	2.23226
360	0.02214	0.31091	0.89412	1.54455	2.23011
362	0.02137	0.31	0.89294	1.54364	2.22796
364	0.02214	0.30909	0.89294	1.54	2.22581
366	0.02137	0.30909	0.89059	1.54	2.22473
368	0.02214	0.30909	0.89176	1.54	2.21935
370	0.02137	0.30909	0.89059	1.53727	2.21828
372	0.02137	0.30909	0.88941	1.53545	2.22151
374	0.02137	0.30818	0.88941	1.53636	2.22151
376	0.02137	0.30818	0.88824	1.53455	2.21935
378	0.02137	0.30818	0.88706	1.53364	2.21505
380	0.02137	0.30727	0.88588	1.53273	2.21398
382	0.02137	0.30727	0.88471	1.53273	2.20968
384	0.02137	0.30727	0.88471	1.53091	2.21183
386	0.02137	0.30727	0.88471	1.53	2.20753
388	0.02137	0.30727	0.88471	1.52909	2.2086
390	0.02137	0.30636	0.88353	1.52818	2.20753
392	0.02137	0.30636	0.88235	1.52545	2.20538
394	0.02137	0.30545	0.88118	1.52545	2.20215
396	0.02137	0.30636	0.88118	1.52364	2.20323
398	0.02137	0.30545	0.88	1.52273	2.20108
400	0.02137	0.30545	0.87882	1.52182	2.19892
402	0.02137	0.30545	0.87882	1.52273	2.19892
404	0.02137	0.30455	0.87765	1.52	2.19462
406	0.02137	0.30455	0.87647	1.51909	2.19355
408	0.02137	0.30455	0.87647	1.51909	2.19462
410	0.02137	0.30455	0.87529	1.51727	2.19355
412	0.02137	0.30455	0.87529	1.51636	2.1914
414	0.02061	0.30364	0.87529	1.51545	2.18925
416	0.02061	0.30364	0.87412	1.51455	2.18817
418	0.02061	0.30364	0.87412	1.51364	2.18925
420	0.02137	0.30364	0.87294	1.51273	2.1871
422	0.02061	0.30364	0.87176	1.51273	2.18495
424	0.02061	0.30364	0.87176	1.51182	2.18387
426	0.02061	0.30364	0.87059	1.51	2.18602
428	0.02061	0.30273	0.87059	1.50909	2.18387
430	0.02061	0.30273	0.86941	1.50818	2.18172
432	0.02061	0.30273	0.86941	1.50818	2.17957
434	0.02061	0.30273	0.86941	1.50636	2.17957
436	0.02061	0.30182	0.86824	1.50636	2.17742
438	0.02061	0.30182	0.86824	1.50545	2.17742
440	0.02137	0.30182	0.86706	1.50545	2.17742
442	0.02061	0.30182	0.86706	1.50455	2.17419
444	0.02061	0.30182	0.86706	1.50364	2.17527
446	0.02061	0.30182	0.86588	1.50273	2.17419
448	0.02061	0.30091	0.86588	1.50182	2.17204
450	0.02061	0.30182	0.86471	1.50182	2.17312
452	0.02061	0.30091	0.86471	1.50091	2.17204
454	0.02061	0.30091	0.86471	1.5	2.16989
456	0.02061	0.30091	0.86353	1.5	2.16882
458	0.02061	0.30091	0.86353	1.49909	2.16882
460	0.02061	0.30091	0.86353	1.49909	2.16774
462	0.02061	0.30091	0.86235	1.49727	2.16667
464	0.02061	0.30091	0.86235	1.49636	2.16452
466	0.02061	0.30091	0.86235	1.49727	2.16559
468	0.02061	0.3	0.86118	1.49636	2.16237
470	0.02061	0.3	0.86118	1.49636	2.16452
472	0.02061	0.3	0.86118	1.49545	2.16344
474	0.02061	0.3	0.86	1.49545	2.16237
476	0.02061	0.3	0.86	1.49364	2.16129
478	0.02061	0.3	0.86	1.49273	2.16237
480	0.02061	0.3	0.85882	1.49364	2.16022
482	0.02061	0.3	0.85882	1.49364	2.15914
484	0.02061	0.29909	0.85882	1.49273	2.15914
486	0.02061	0.3	0.85765	1.49091	2.15914
488	0.02061	0.3	0.85765	1.49	2.15806
490	0.02061	0.29909	0.85765	1.49091	2.15699
492	0.02061	0.29909	0.85765	1.49	2.15591
494	0.02061	0.29909	0.85647	1.49	2.15591
496	0.02061	0.29909	0.85647	1.48909	2.15699
498	0.02061	0.29909	0.85647	1.48909	2.15591
500	0.02061	0.29909	0.85647	1.48818	2.15376
502	0.02061	0.29818	0.85529	1.48727	2.15161
504	0.02061	0.29818	0.85529	1.48818	2.15161
506	0.01985	0.29818	0.85529	1.48727	2.15376
508	0.02061	0.29909	0.85412	1.48636	2.15269
510	0.02061	0.29818	0.85412	1.48545	2.15161
512	0.01985	0.29818	0.85412	1.48545	2.15161
514	0.01985	0.29818	0.85294	1.48545	2.15054
516	0.02061	0.29818	0.85412	1.48455	2.14839
518	0.02061	0.29818	0.85294	1.48364	2.14946
520	0.02061	0.29818	0.85294	1.48364	2.14731
522	0.02061	0.29818	0.85294	1.48364	2.14731
524	0.01985	0.29818	0.85294	1.48273	2.14624
526	0.01985	0.29727	0.85176	1.48273	2.14731
528	0.01985	0.29727	0.85176	1.48273	2.14624
530	0.02061	0.29727	0.85059	1.48091	2.14624
532	0.02061	0.29727	0.85176	1.48182	2.14409
534	0.02061	0.29727	0.85059	1.48182	2.14409
536	0.01985	0.29727	0.85059	1.48	2.14409
538	0.02061	0.29727	0.85059	1.48	2.14409
540	0.01985	0.29727	0.85059	1.48	2.14194
542	0.02061	0.29727	0.84941	1.48	2.14301
544	0.02061	0.29727	0.84941	1.47909	2.14194
546	0.02061	0.29727	0.84941	1.47909	2.13978
548	0.01985	0.29727	0.84941	1.47818	2.13871
550	0.01985	0.29727	0.84941	1.47909	2.14086
552	0.01985	0.29727	0.84824	1.47727	2.13978
554	0.01985	0.29636	0.84824	1.47818	2.13871
556	0.02061	0.29636	0.84824	1.47727	2.13763
558	0.01985	0.29636	0.84824	1.47636	2.13871
560	0.01985	0.29636	0.84706	1.47545	2.13871
562	0.02061	0.29636	0.84706	1.47545	2.13763
564	0.02061	0.29636	0.84706	1.47545	2.13656
566	0.01985	0.29636	0.84706	1.47545	2.13441
568	0.02061	0.29636	0.84706	1.47545	2.13656
570	0.01985	0.29636	0.84706	1.47455	2.13548
572	0.02061	0.29636	0.84588	1.47545	2.13548
574	0.01985	0.29636	0.84588	1.47455	2.13548
576	0.02061	0.29636	0.84588	1.47455	2.13333
578	0.02061	0.29545	0.84588	1.47455	2.13333
580	0.02061	0.29545	0.84588	1.47273	2.13441
582	0.01985	0.29545	0.84471	1.47273	2.13118
584	0.01985	0.29545	0.84471	1.47273	2.13333
586	0.01985	0.29545	0.84471	1.47182	2.13333
588	0.01985	0.29545	0.84471	1.47182	2.13333
590	0.02061	0.29545	0.84471	1.47273	2.13118
592	0.02061	0.29545	0.84471	1.47182	2.13333
594	0.01985	0.29545	0.84471	1.47182	2.13118
596	0.01985	0.29545	0.84353	1.47182	2.13118
598	0.02061	0.29545	0.84353	1.47091	2.13011
600	0.01985	0.29545	0.84353	1.47091	2.13011
602	0.01985	0.29545	0.84353	1.47	2.13011
604	0.01985	0.29545	0.84353	1.46909	2.12796
606	0.01985	0.29545	0.84235	1.47	2.13011
608	0.01985	0.29545	0.84235	1.47	2.13011
610	0.02061	0.29545	0.84235	1.47	2.13118
612	0.01985	0.29455	0.84235	1.46909	2.12688
614	0.01985	0.29545	0.84235	1.46909	2.12796
616	0.01985	0.29455	0.84235	1.46909	2.12796
618	0.02061	0.29455	0.84118	1.46909	2.12688
620	0.01985	0.29455	0.84235	1.46818	2.12796
622	0.01985	0.29455	0.84118	1.46727	2.12796
624	0.01985	0.29455	0.84118	1.46818	2.12581
626	0.02061	0.29455	0.84235	1.46727	2.12581
628	0.01985	0.29455	0.84118	1.46818	2.12581
630	0.01985	0.29455	0.84118	1.46818	2.12581
632	0.01985	0.29455	0.84118	1.46727	2.12473
634	0.01985	0.29455	0.84	1.46727	2.12473
636	0.01985	0.29455	0.84	1.46727	2.12473
638	0.01985	0.29455	0.84	1.46545	2.12366
640	0.02061	0.29455	0.84	1.46636	2.12366
642	0.01985	0.29455	0.84	1.46545	2.12366
644	0.01985	0.29455	0.84	1.46636	2.12258
646	0.01985	0.29455	0.84	1.46727	2.12258
648	0.01985	0.29455	0.83882	1.46727	2.12473
650	0.01985	0.29455	0.84	1.46545	2.12258
652	0.01985	0.29455	0.84	1.46545	2.12258
654	0.01985	0.29455	0.84	1.46545	2.12151
656	0.01985	0.29364	0.84	1.46545	2.12258
658	0.01985	0.29455	0.84	1.46455	2.12473
660	0.01985	0.29364	0.83882	1.46545	2.12151
662	0.01985	0.29364	0.83882	1.46545	2.12151
664	0.01985	0.29364	0.83882	1.46455	2.12043
666	0.01985	0.29364	0.83882	1.46455	2.11935
668	0.01985	0.29364	0.83882	1.46455	2.11828
670	0.01985	0.29364	0.83882	1.46273	2.12258
672	0.01908	0.29364	0.83882	1.46545	2.11935
674	0.01908	0.29364	0.83765	1.46455	2.12043
676	0.01985	0.29364	0.83882	1.46455	2.11935
678	0.01908	0.29364	0.83765	1.46273	2.12043
680	0.01908	0.29364	0.83765	1.46364	2.12043
682	0.01908	0.29364	0.83765	1.46455	2.11828
684	0.01908	0.29364	0.83765	1.46273	2.11828
686	0.01908	0.29364	0.83647	1.46273	2.12151
688	0.01908	0.29364	0.83765	1.46364	2.11935
690	0.01908	0.29364	0.83765	1.46273	2.12043
692	0.01908	0.29364	0.83647	1.46091	2.11935
694	0.01908	0.29364	0.83647	1.46273	2.12043
696	0.01908	0.29364	0.83647	1.46273	2.12151
698	0.01908	0.29273	0.83647	1.46364	2.1172
700	0.01908	0.29273	0.83647	1.46182	2.11398
702	0.01908	0.29364	0.83647	1.46364	2.11828
704	0.01908	0.29273	0.83647	1.46	2.11613
706	0.01832	0.29273	0.83647	1.46273	2.1172
708	0.01908	0.29273	0.83529	1.46091	2.1172
710	0.01908	0.29273	0.83647	1.46091	2.11828
712	0.01908	0.29273	0.83647	1.46364	2.11613
714	0.01832	0.29273	0.83529	1.46182	2.11613
716	0.01908	0.29182	0.83412	1.45909	2.11505
718	0.01832	0.29182	0.83529	1.46364	2.11398
720	0.01908	0.29273	0.83529	1.46	2.11828
722	0.01832	0.29364	0.83529	1.46	2.11935
724	0.01832	0.29182	0.83647	1.45909	2.11505
726	0.01908	0.29182	0.83529	1.46	2.11398
728	0.01832	0.29182	0.83412	1.45909	2.1172
730	0.01832	0.29273	0.83412	1.46091	2.11505
732	0.01832	0.29273	0.83412	1.46091	2.1172
734	0.01832	0.29273	0.83529	1.46182	2.12043
736	0.01832	0.29182	0.83529	1.45909	2.11505
738	0.01832	0.29273	0.83412	1.46091	2.1129
740	0.01832	0.29273	0.83412	1.46273	2.11828
742	0.01832	0.29273	0.83529	1.46	2.11183
744	0.01832	0.29182	0.83529	1.46091	2.1129
746	0.01832	0.29273	0.83412	1.46182	2.1129
748	0.01756	0.29182	0.83294	1.46	2.11075
750	0.01756	0.29273	0.83412	1.46091	2.11613
752	0.01756	0.29182	0.83294	1.45909	2.1129
754	0.01832	0.29182	0.83412	1.46	2.11183
756	0.01832	0.29182	0.83412	1.46	2.11398
758	0.01832	0.29182	0.83294	1.45909	2.1129
760	0.01756	0.29182	0.83176	1.45909	2.11183
762	0.01832	0.29182	0.83529	1.46	2.11398
764	0.01832	0.29182	0.83176	1.45909	2.10753
766	0.01832	0.29273	0.83412	1.46091	2.11075
768	0.01756	0.29182	0.83412	1.46	2.11398
770	0.01832	0.29364	0.83412	1.46545	2.11505
772	0.01832	0.29182	0.83412	1.45636	2.11398
774	0.01832	0.29091	0.83059	1.45818	2.10753
776	0.01832	0.29091	0.83176	1.45818	2.11183
778	0.01908	0.29182	0.83294	1.45727	2.11828
780	0.01832	0.29182	0.83412	1.46273	2.10538
782	0.01756	0.29182	0.83294	1.45818	2.11075
784	0.01832	0.29182	0.83294	1.46	2.11398
786	0.01832	0.29364	0.83294	1.46455	2.11613
788	0.01756	0.29182	0.83529	1.46	2.11505
790	0.01832	0.29091	0.83412	1.46	2.11613
792	0.01832	0.29182	0.83176	1.45727	2.11828
794	0.01756	0.29091	0.83176	1.45636	2.1129
796	0.01756	0.29273	0.83294	1.46	2.1129
798	0.01908	0.29182	0.83294	1.45727	2.11613
800	0.01832	0.29091	0.83294	1.45818	2.1043
802	0.01832	0.29273	0.83176	1.45818	2.11075
804	0.01832	0.29091	0.83176	1.46091	2.11075
806	0.01832	0.29182	0.83412	1.45727	2.10215
808	0.01908	0.29182	0.83294	1.45909	2.11828
810	0.01832	0.29182	0.83412	1.45818	2.11613
812	0.01832	0.29182	0.83176	1.46273	2.11613
814	0.01756	0.29182	0.83529	1.46091	2.1043
816	0.01756	0.29273	0.83059	1.45818	2.11398
818	0.01908	0.29182	0.83412	1.45909	2.11398
820	0.01832	0.29182	0.83294	1.45545	2.11613
822	0.01908	0.29364	0.83529	1.46	2.10753
824	0.01756	0.29182	0.83412	1.46455	2.11398
826	0.01908	0.29273	0.83412	1.46091	2.11613
828	0.01908	0.29364	0.83647	1.46182	2.10968
830	0.01832	0.29455	0.84118	1.46818	2.1086
832	0.01908	0.29545	0.84118	1.46455	2.12151
834	0.01985	0.29545	0.84353	1.47091	2.11183
836	0.01908	0.29727	0.84588	1.47636	2.10538
838	0.01908	0.29727	0.84588	1.47	2.1086
840	0.01908	0.29727	0.84588	1.46909	2.11075
842	0.01908	0.29727	0.84471	1.47455	2.11828
844	0.01908	0.29727	0.84588	1.47636	2.11398
846	0.01908	0.29818	0.84706	1.47182	2.1129
848	0.01908	0.29727	0.84588	1.47364	2.1043
850	0.01908	0.29727	0.84824	1.47636	2.12688
852	0.01985	0.29727	0.84588	1.46727	2.14194
854	0.01908	0.29818	0.84706	1.47	2.12366
856	0.01908	0.29818	0.84706	1.46636	2.13118
858	0.01908	0.29727	0.84706	1.47	2.15376
860	0.01908	0.29818	0.84588	1.46909	2.13333
862	0.01908	0.29818	0.84706	1.47182	2.11505
864	0.01908	0.29727	0.84706	1.46909	2.14516
866	0.01908	0.29818	0.84824	1.46636	2.14194
868	0.01985	0.29818	0.84706	1.47	2.10753
870	0.01908	0.29818	0.84706	1.47636	2.11613
872	0.01985	0.29727	0.84588	1.47	2.12903
874	0.01908	0.29727	0.84706	1.47636	2.11075
876	0.01908	0.29727	0.84588	1.47455	2.12688
878	0.01908	0.29727	0.84588	1.47455	2.1172
880	0.01908	0.29727	0.84706	1.47273	2.09785
882	0.01985	0.29727	0.84588	1.47455	2.13226
884	0.01908	0.29727	0.84706	1.47545	2.13978
886	0.01908	0.29727	0.84588	1.46818	2.12688
888	0.01908	0.29727	0.84588	1.47455	2.11398
890	0.01908	0.29727	0.84706	1.47182	2.11613
892	0.01908	0.29727	0.84588	1.47636	2.11935
894	0.01985	0.29727	0.84471	1.47545	2.12366
896	0.01908	0.29727	0.84588	1.47182	2.13226
898	0.01908	0.29727	0.84471	1.47364	2.11183
900	0.01985	0.29727	0.84706	1.47	2.12581
902	0.01985	0.29727	0.84588	1.47455	2.11935
904	0.01985	0.29818	0.84588	1.47636	2.10753
906	0.01985	0.29818	0.84588	1.47727	2.11828
908	0.01985	0.29818	0.84588	1.47727	2.13333
910	0.01985	0.29727	0.84588	1.47455	2.11828
912	0.01985	0.29727	0.84588	1.47455	2.12796
914	0.01908	0.29727	0.84588	1.47727	2.12258
916	0.01908	0.29727	0.84471	1.47	2.13118
918	0.01908	0.29727	0.84588	1.47	2.10968
920	0.01908	0.29727	0.84588	1.47182	2.12151
922	0.01908	0.29727	0.84588	1.47364	2.13011
924	0.01908	0.29727	0.84471	1.47545	2.13548
926	0.01908	0.29727	0.84588	1.47182	2.12796
928	0.01908	0.29727	0.84471	1.47364	2.13011
930	0.01908	0.29727	0.84588	1.47	2.12688
932	0.01908	0.29727	0.84471	1.47455	2.13333
934	0.01908	0.29727	0.84353	1.47545	2.13548
936	0.01908	0.29727	0.84471	1.47636	2.13441
938	0.01908	0.29727	0.84471	1.47455	2.13548
940	0.01908	0.29636	0.84471	1.47455	2.12366
942	0.01908	0.29727	0.84471	1.47182	2.13226
944	0.01908	0.29727	0.84471	1.47455	2.12366
946	0.01908	0.29727	0.84471	1.47455	2.13656
948	0.01908	0.29727	0.84471	1.47364	2.12473
950	0.01908	0.29727	0.84471	1.47091	2.12688
952	0.01908	0.29636	0.84471	1.47455	2.13011
954	0.01908	0.29636	0.84353	1.47364	2.12688
956	0.01908	0.29636	0.84471	1.47182	2.12796
958	0.01908	0.29636	0.84353	1.46818	2.12151
960	0.01908	0.29636	0.84353	1.47455	2.12688
962	0.01908	0.29727	0.84471	1.47364	2.12473
964	0.01908	0.29727	0.84471	1.47545	2.12903
966	0.01908	0.29727	0.84353	1.47273	2.12151
968	0.01908	0.29636	0.84471	1.47545	2.12581
970	0.01908	0.29636	0.84353	1.47364	2.11935
972	0.01908	0.29636	0.84353	1.47727	2.12581
974	0.01908	0.29636	0.84353	1.47364	2.12366
976	0.01908	0.29727	0.84471	1.47273	2.12688
978	0.01908	0.29727	0.84353	1.47545	2.12473
980	0.01908	0.29636	0.84353	1.47636	2.12903
982	0.01908	0.29636	0.84353	1.47364	2.13441
984	0.01908	0.29636	0.84353	1.47182	2.13441
986	0.01908	0.29636	0.84353	1.47091	2.13441
988	0.01908	0.29636	0.84353	1.47727	2.13656
990	0.01908	0.29636	0.84353	1.47364	2.13226
992	0.01908	0.29636	0.84353	1.47364	2.13333
994	0.01908	0.29636	0.84353	1.47545	2.13118
996	0.01908	0.29636	0.84353	1.47091	2.12688
998	0.01908	0.29636	0.84353	1.47273	2.12903
1000	0.01908	0.29727	0.84353	1.47818	2.13441
1002	0.01908	0.29636	0.84353	1.47545	2.12903
1004	0.01908	0.29727	0.84353	1.47636	2.11935
1006	0.01908	0.29636	0.84353	1.47636	2.13656
1008	0.01908	0.29727	0.84471	1.47545	2.13333
1010	0.01908	0.29727	0.84471	1.47727	2.12688
1012	0.01908	0.29727	0.84471	1.47545	2.12581
1014	0.01908	0.29727	0.84471	1.47636	2.12473
1016	0.01908	0.29727	0.84471	1.47545	2.12903
1018	0.01908	0.29727	0.84471	1.47727	2.12903
1020	0.01908	0.29727	0.84471	1.47455	2.13118
1022	0.01908	0.29727	0.84471	1.47818	2.13441
1024	0.01908	0.29727	0.84471	1.47636	2.14409
1026	0.01908	0.29636	0.84471	1.47455	2.13226
1028	0.01908	0.29727	0.84471	1.47636	2.13763
1030	0.01908	0.29727	0.84471	1.47818	2.14194
1032	0.01908	0.29727	0.84471	1.47818	2.12903
1034	0.01908	0.29727	0.84353	1.47727	2.13656
1036	0.01908	0.29636	0.84353	1.47636	2.13441
1038	0.01908	0.29636	0.84471	1.47636	2.13441
1040	0.01908	0.29727	0.84471	1.47818	2.14409
1042	0.01908	0.29727	0.84471	1.47909	2.12796
1044	0.01908	0.29727	0.84471	1.47818	2.13333
1046	0.01908	0.29636	0.84471	1.47818	2.13333
1048	0.01908	0.29727	0.84471	1.48	2.13118
1050	0.01908	0.29727	0.84471	1.47545	2.13763
1052	0.01908	0.29727	0.84471	1.47636	2.12581
1054	0.01908	0.29727	0.84471	1.47545	2.12688
1056	0.01908	0.29727	0.84471	1.47818	2.12796
1058	0.01908	0.29727	0.84471	1.47818	2.13656
1060	0.01908	0.29727	0.84471	1.47545	2.13011
1062	0.01908	0.29636	0.84471	1.47636	2.13548
1064	0.01908	0.29727	0.84471	1.47636	2.14301
1066	0.01908	0.29727	0.84471	1.47818	2.13548
1068	0.01908	0.29727	0.84471	1.47727	2.13333
1070	0.01908	0.29727	0.84471	1.48091	2.13548
1072	0.01908	0.29727	0.84471	1.47818	2.14409
1074	0.01908	0.29727	0.84471	1.48	2.12688
1076	0.01908	0.29727	0.84471	1.47818	2.13763
1078	0.01908	0.29727	0.84471	1.48091	2.13871
1080	0.01908	0.29727	0.84471	1.48	2.13656
1082	0.01908	0.29727	0.84588	1.48182	2.13871
1084	0.01908	0.29727	0.84471	1.47727	2.13871
1086	0.01908	0.29727	0.84588	1.47818	2.14839
1088	0.01908	0.29727	0.84588	1.47909	2.15376
1090	0.01908	0.29727	0.84588	1.47818	2.13548
1092	0.01908	0.29727	0.84588	1.48182	2.13978
1094	0.01908	0.29727	0.84471	1.48	2.14409
1096	0.01908	0.29727	0.84471	1.48	2.14516
1098	0.01908	0.29727	0.84588	1.47818	2.14516
1100	0.01908	0.29727	0.84588	1.48	2.14839
1102	0.01908	0.29727	0.84471	1.48091	2.13548
1104	0.01908	0.29727	0.84588	1.48	2.13333
1106	0.01908	0.29727	0.84588	1.47818	2.14624
1108	0.01908	0.29727	0.84471	1.48	2.13763
1110	0.01908	0.29727	0.84588	1.48182	2.14516
1112	0.01908	0.29727	0.84588	1.47909	2.14301
1114	0.01908	0.29727	0.84588	1.48273	2.14731
1116	0.01908	0.29727	0.84588	1.48	2.14409
1118	0.01908	0.29727	0.84588	1.48182	2.14624
1120	0.01908	0.29727	0.84588	1.48273	2.13871
1122	0.01908	0.29727	0.84588	1.48	2.14409
1124	0.01908	0.29727	0.84588	1.48364	2.14516
1126	0.01908	0.29727	0.84588	1.47909	2.13333
1128	0.01908	0.29727	0.84588	1.48	2.13011
1130	0.01908	0.29727	0.84471	1.48091	2.13441
1132	0.01908	0.29727	0.84588	1.48091	2.13548
1134	0.01908	0.29727	0.84588	1.48364	2.14194
1136	0.01908	0.29727	0.84588	1.48091	2.14301
1138	0.01908	0.29727	0.84706	1.48364	2.12903
1140	0.01908	0.29727	0.84706	1.48364	2.14624
1142	0.01985	0.29727	0.84706	1.48455	2.14086
1144	0.01985	0.29818	0.84706	1.48364	2.13871
1146	0.01985	0.29818	0.84588	1.48091	2.12796
1148	0.02061	0.29818	0.84588	1.48091	2.13763
1150	0.02061	0.29818	0.84706	1.48182	2.14516
1152	0.02061	0.29818	0.84706	1.47909	2.14086
1154	0.02061	0.29818	0.84706	1.48545	2.14194
1156	0.02061	0.29818	0.84706	1.48455	2.15054
1158	0.01985	0.29818	0.84706	1.48182	2.13871
1160	0.02061	0.29818	0.84706	1.48182	2.13871
1162	0.01985	0.29818	0.84706	1.48455	2.13871
1164	0.01985	0.29818	0.84706	1.48455	2.13441
1166	0.02061	0.29818	0.84706	1.48273	2.15591
1168	0.02061	0.29818	0.84706	1.48364	2.14516
1170	0.02061	0.29818	0.84706	1.48182	2.14194
1172	0.02137	0.29909	0.84824	1.48273	2.14194
1174	0.02137	0.29909	0.84824	1.48273	2.13871
1176	0.02214	0.30091	0.84941	1.48364	2.15161
1178	0.0229	0.30091	0.85059	1.48636	2.14516
1180	0.02443	0.30273	0.85176	1.48364	2.13871
1182	0.02519	0.30364	0.85294	1.48818	2.13978
1184	0.02595	0.30455	0.85412	1.49273	2.15054
1186	0.02595	0.30455	0.85529	1.48818	2.14839
1188	0.02595	0.30455	0.85529	1.48909	2.14946
1190	0.02519	0.30364	0.85294	1.48727	2.14194
1192	0.0229	0.30182	0.85059	1.48909	2.14839
1194	0.02137	0.3	0.84941	1.48364	2.13871
1196	0.02061	0.29909	0.84824	1.48545	2.13763
1198	0.02061	0.29909	0.84706	1.48364	2.14839
1200	0.01985	0.29818	0.84706	1.48455	2.14624
1202	0.01985	0.29818	0.84706	1.48273	2.13871
1204	0.01985	0.29818	0.84706	1.48636	2.12903
1206	0.01985	0.29818	0.84706	1.48273	2.13978
1208	0.01908	0.29818	0.84706	1.48455	2.13871
1210	0.01985	0.29818	0.84706	1.48455	2.14409
1212	0.01985	0.29818	0.84706	1.48455	2.14301
1214	0.01985	0.29727	0.84706	1.48455	2.14194
1216	0.01985	0.29818	0.84706	1.48545	2.13763
1218	0.01985	0.29818	0.84706	1.48273	2.14194
1220	0.01908	0.29818	0.84824	1.48727	2.14409
1222	0.01908	0.29727	0.84706	1.48	2.14086
1224	0.01908	0.29727	0.84706	1.48364	2.14731
1226	0.01908	0.29818	0.84706	1.48273	2.13441
1228	0.01908	0.29727	0.84706	1.48727	2.14301
1230	0.01908	0.29818	0.84706	1.48273	2.14301
1232	0.01908	0.29727	0.84706	1.48273	2.14194
1234	0.01908	0.29727	0.84824	1.48545	2.13441
1236	0.01908	0.29818	0.84706	1.48909	2.14624
1238	0.01908	0.29727	0.84824	1.48364	2.14086
1240	0.01908	0.29818	0.84706	1.48545	2.14731
1242	0.01908	0.29727	0.84706	1.48364	2.14409
1244	0.01908	0.29727	0.84706	1.49	2.14086
1246	0.01908	0.29818	0.84824	1.48455	2.14301
1248	0.01908	0.29727	0.84706	1.48636	2.13978
1250	0.01908	0.29727	0.84706	1.48727	2.14194
1252	0.01908	0.29727	0.84706	1.48455	2.14301
1254	0.01908	0.29818	0.84706	1.48818	2.14301
1256	0.01908	0.29727	0.84824	1.48727	2.15914
1258	0.01908	0.29818	0.84824	1.49091	2.15699
1260	0.01908	0.29818	0.84824	1.49	2.13548
1262	0.01908	0.29818	0.84824	1.49273	2.14731
1264	0.01908	0.29818	0.84824	1.48909	2.15376
1266	0.01908	0.29818	0.84824	1.48727	2.16022
1268	0.01908	0.29818	0.84824	1.49	2.15591
1270	0.01908	0.29818	0.84824	1.48909	2.14624
1272	0.01908	0.29818	0.84941	1.48455	2.14731
1274	0.01908	0.29818	0.84941	1.49091	2.14731
1276	0.01908	0.29818	0.84824	1.48727	2.14946
1278	0.01908	0.29818	0.84941	1.49091	2.14516
1280	0.01908	0.29818	0.84824	1.48727	2.14624
1282	0.01908	0.29818	0.84824	1.49091	2.15269
1284	0.01908	0.29818	0.84941	1.48636	2.16344
1286	0.01908	0.29818	0.84824	1.48727	2.14409
1288	0.01908	0.29818	0.84824	1.49182	2.14409
1290	0.01908	0.29818	0.84824	1.48909	2.14624
1292	0.01908	0.29818	0.84941	1.49273	2.13763
1294	0.01908	0.29818	0.84824	1.48909	2.15269
1296	0.01908	0.29818	0.84941	1.49273	2.15914
1298	0.01908	0.29818	0.84941	1.48727	2.14516
1300	0.01908	0.29818	0.84824	1.48818	2.14086

## Sheet: Figure 2h
Pristine PDMS		GNPE 0.5		GNPE 1.0		GNPE 2.0		GNPE 5.0
strain (%)	stress (MPa)	strain (%)	stress (MPa)	strain (%)	stress (MPa)	strain (%)	stress (MPa)	strain (%)	stress (MPa)
0.00443	0.00675	0.0055	0.00416	0.01507	0.00332	0.01215	0.00358	0.01745	0.00225
0.12772	0.0084	0.12827	0.00588	0.15499	0.00491	0.13537	0.00474	0.15228	0.00283
0.2922	0.01012	0.29049	0.00737	0.32429	0.00598	0.30145	0.00566	0.29584	0.0032
0.45889	0.01136	0.46455	0.00888	0.49096	0.00711	0.46135	0.00622	0.46292	0.00364
0.6249	0.01372	0.62991	0.0103	0.65521	0.00827	0.62865	0.00676	0.62551	0.00385
0.79264	0.01452	0.80332	0.01167	0.82555	0.00952	0.79942	0.00777	0.76669	0.00447
0.97966	0.01608	0.98115	0.01303	0.99502	0.01052	0.94739	0.00814	0.92216	0.00507
1.14606	0.01791	1.15289	0.01444	1.13774	0.01143	1.12862	0.00912	1.1015	0.0055
1.33116	0.01979	1.32256	0.01581	1.33965	0.0129	1.26681	0.00989	1.26942	0.00596
1.49857	0.02074	1.50147	0.01725	1.50395	0.01364	1.46698	0.01033	1.40068	0.0064
1.66465	0.02249	1.66572	0.01838	1.66723	0.01491	1.62988	0.01118	1.57875	0.00671
1.84786	0.02419	1.84115	0.02009	1.83362	0.0159	1.80345	0.01204	1.71839	0.0073
2.01352	0.02593	2.01254	0.021	2.01239	0.01692	1.96382	0.01267	1.87775	0.00767
2.18142	0.02756	2.18864	0.02233	2.17554	0.01856	2.13082	0.0135	2.05523	0.00825
2.34665	0.02855	2.3599	0.02389	2.32199	0.01932	2.29835	0.01393	2.2225	0.00854
2.5399	0.03027	2.53133	0.02489	2.52226	0.02062	2.44594	0.01474	2.36103	0.00902
2.70649	0.03126	2.70299	0.02648	2.70247	0.02159	2.63284	0.01558	2.49392	0.00955
2.87383	0.03316	2.87816	0.02816	2.86103	0.02255	2.801	0.01606	2.68795	0.00999
3.03962	0.0344	3.0463	0.02888	3.03098	0.02347	2.96298	0.01689	2.85794	0.01051
3.21782	0.03613	3.21983	0.03029	3.20083	0.02364	3.13432	0.01769	3.00617	0.01086
3.3996	0.03809	3.3963	0.03156	3.36637	0.02717	3.3061	0.01817	3.16044	0.0113
3.56543	0.03933	3.56609	0.03321	3.53942	0.02623	3.44632	0.019	3.32059	0.01181
3.73241	0.04073	3.7391	0.03433	3.71032	0.02832	3.63584	0.01974	3.46592	0.01214
3.91273	0.0426	3.91506	0.03565	3.87592	0.02908	3.77562	0.02069	3.60151	0.0126
4.08204	0.0435	4.08342	0.03736	4.04556	0.02988	3.9431	0.02038	3.78181	0.01309
4.24575	0.04485	4.25825	0.03847	4.19663	0.03093	4.1123	0.02169	3.95698	0.01352
4.4332	0.04709	4.43242	0.03947	4.3673	0.03217	4.2762	0.02253	4.10544	0.01369
4.59711	0.04847	4.60181	0.04087	4.55482	0.03322	4.46705	0.02273	4.23439	0.01424
4.76599	0.04975	4.77482	0.04243	4.72754	0.03428	4.61299	0.02346	4.43354	0.01469
4.95143	0.05102	4.94381	0.04356	4.89299	0.03521	4.77879	0.02409	4.5823	0.01517
5.11886	0.05287	5.1189	0.04457	5.06382	0.03624	4.96803	0.02506	4.7097	0.01568
5.28407	0.05418	5.29287	0.0461	5.21645	0.0372	5.13048	0.02531	4.9106	0.01593
5.47238	0.05553	5.46014	0.04749	5.40235	0.03866	5.29882	0.02606	5.06975	0.01644
5.63738	0.05694	5.63952	0.04829	5.57316	0.03948	5.47037	0.02656	5.18618	0.0168
5.82475	0.05833	5.81289	0.04971	5.72446	0.04047	5.63197	0.02708	5.37377	0.01712
5.97095	0.05966	5.97915	0.05086	5.90888	0.0413	5.77537	0.02782	5.50079	0.01763
6.15824	0.06068	6.15503	0.05238	6.08184	0.04211	5.93963	0.0284	5.69988	0.0177
6.32326	0.06243	6.32923	0.05358	6.24704	0.04353	6.13344	0.02908	5.84704	0.01841
6.50788	0.06402	6.49877	0.05471	6.41679	0.04428	6.29475	0.02987	6.02341	0.01875
6.70255	0.06527	6.66869	0.05573	6.59115	0.04547	6.44126	0.03045	6.17823	0.01929
6.84168	0.06697	6.84011	0.05689	6.76128	0.04661	6.63533	0.03109	6.32614	0.01962
7.00671	0.06826	7.01678	0.05857	6.92576	0.04724	6.80077	0.03187	6.49234	0.01999
7.1885	0.06923	7.1839	0.05932	7.099	0.04801	6.96916	0.0323	6.65412	0.02062
7.36852	0.07119	7.36339	0.06073	7.23893	0.04934	7.13505	0.033	6.8011	0.02085
7.53538	0.07283	7.53284	0.06186	7.43495	0.05005	7.27676	0.03368	6.97397	0.02113
7.70165	0.07317	7.70506	0.06304	7.60767	0.05133	7.46665	0.03448	7.13087	0.02152
7.87932	0.07514	7.88033	0.06439	7.77902	0.05208	7.60306	0.03507	7.27819	0.02194
8.06162	0.07632	8.05277	0.06555	7.92039	0.05317	7.80016	0.03561	7.40289	0.02249
8.21311	0.07743	8.21969	0.06683	8.08998	0.05418	7.96937	0.03622	7.60839	0.02276
8.39392	0.07884	8.39652	0.06795	8.28061	0.0552	8.10493	0.0366	7.76252	0.02311
8.55855	0.08069	8.56681	0.06907	8.45495	0.05613	8.28396	0.03742	7.9153	0.02358
8.72653	0.08135	8.73683	0.07017	8.62028	0.05689	8.45524	0.03772	8.08641	0.02405
8.92357	0.08284	8.91165	0.07151	8.79063	0.05818	8.63375	0.03878	8.24002	0.02432
9.09233	0.08458	9.08535	0.07283	8.96462	0.05933	8.78659	0.03907	8.38537	0.02451
9.25641	0.08624	9.25402	0.07374	9.12984	0.0598	8.96687	0.03969	8.56286	0.02531
9.42564	0.08715	9.43087	0.07486	9.29529	0.06075	9.13427	0.03999	8.71716	0.0254
9.58936	0.08848	9.59725	0.07635	9.43951	0.06195	9.28682	0.04095	8.87692	0.02574
9.77784	0.08918	9.77628	0.0773	9.62148	0.06277	9.46747	0.04161	9.00253	0.02617
9.9436	0.09121	9.94878	0.07809	9.80838	0.06362	9.63439	0.04187	9.19442	0.0265
10.1114	0.09208	10.1164	0.07948	9.97955	0.06473	9.79596	0.04274	9.35433	0.02673
10.4644	0.095	10.2911	0.08054	10.1319	0.06544	9.9636	0.04347	9.50826	0.02737
10.6296	0.09634	10.4675	0.08141	10.3145	0.06655	10.135	0.04401	9.67185	0.02748
10.8178	0.09757	10.6337	0.08306	10.4861	0.06711	10.2967	0.04448	9.81756	0.02789
10.983	0.09897	10.8101	0.08398	10.6418	0.06833	10.464	0.04533	9.98537	0.0285
11.1502	0.09994	10.9796	0.08499	10.838	0.06894	10.6353	0.04597	10.1386	0.02898
11.3149	0.10121	11.1533	0.08606	10.9948	0.07004	10.7982	0.04626	10.2703	0.02919
11.5023	0.10318	11.3269	0.08728	11.1679	0.07091	10.9647	0.04686	10.4615	0.02962
11.6828	0.10366	11.4965	0.08844	11.317	0.07171	11.1353	0.04752	10.6256	0.02997
11.85	0.105	11.6716	0.08942	11.4901	0.07295	11.275	0.04826	10.7845	0.03022
12.015	0.10634	11.8412	0.09039	11.6737	0.07365	11.4656	0.0488	10.9379	0.03044
12.1838	0.10729	12.0166	0.09158	11.8254	0.07447	11.6106	0.04908	11.0881	0.03095
12.3483	0.10845	12.1896	0.09253	12.0125	0.0754	11.7972	0.04971	11.2595	0.03137
12.5292	0.10975	12.3559	0.09392	12.182	0.07646	11.9689	0.05032	11.4164	0.03164
12.7077	0.11081	12.5299	0.09489	12.3474	0.07694	12.1126	0.05098	11.566	0.03196
12.8754	0.11251	12.7008	0.09588	12.518	0.07782	12.2765	0.05104	11.7364	0.03238
13.0402	0.11381	12.8733	0.09674	12.691	0.07889	12.4553	0.05207	11.8942	0.03279
13.2188	0.11478	13.0495	0.09818	12.8398	0.07979	12.6132	0.05271	12.0642	0.03312
13.4018	0.11644	13.2197	0.09918	13.0067	0.08067	12.7969	0.05317	12.1964	0.03344
13.567	0.1178	13.3914	0.10033	13.2008	0.08143	12.9553	0.05335	12.3714	0.03384
13.7337	0.11824	13.5645	0.10112	13.3665	0.0823	13.129	0.05441	12.5272	0.03423
13.9158	0.1199	13.7362	0.10255	13.5358	0.08323	13.2773	0.05477	12.6757	0.03463
14.0846	0.12069	13.9099	0.10349	13.6807	0.08423	13.4565	0.05544	12.8281	0.03492
14.2685	0.12224	14.0852	0.10439	13.8741	0.08511	13.63	0.05585	13.0042	0.0353
14.416	0.12382	14.255	0.10556	14.0448	0.08612	13.7974	0.05608	13.1587	0.03558
14.6007	0.12593	14.4264	0.10653	14.189	0.08683	13.9691	0.05675	13.3057	0.03585
14.769	0.1266	14.6035	0.10767	14.3827	0.08743	14.1315	0.05721	13.482	0.03609
14.9331	0.12798	14.7725	0.1083	14.553	0.08845	14.3009	0.05796	13.6359	0.03661
15.122	0.12926	14.9448	0.10954	14.6987	0.08965	14.4628	0.0586	13.754	0.03685
15.2865	0.13116	15.1204	0.11054	14.8846	0.09035	14.6271	0.05888	13.9544	0.03709
15.4751	0.13201	15.2914	0.1116	15.0332	0.09136	14.8002	0.05959	14.1153	0.03734
15.6406	0.13364	15.4621	0.11256	15.2077	0.09193	14.9626	0.05992	14.2683	0.03759
15.808	0.13432	15.6379	0.11365	15.4015	0.09295	15.1178	0.06075	14.4164	0.03833
15.9922	0.13561	15.8019	0.1148	15.5713	0.09363	15.2957	0.06122	14.5918	0.03852
16.1407	0.13678	15.9835	0.11564	15.7358	0.09417	15.4655	0.06162	14.7453	0.03881
16.3246	0.13786	16.1487	0.11679	15.9107	0.09511	15.6272	0.06244	14.8954	0.03934
16.4912	0.13937	16.3198	0.11758	16.0878	0.09621	15.7968	0.0628	15.0634	0.03972
16.6575	0.14076	16.4972	0.11882	16.2462	0.09683	15.9657	0.06276	15.2228	0.03997
16.8417	0.14138	16.6697	0.11969	16.4196	0.09784	16.1286	0.06403	15.3862	0.04001
17.0069	0.14275	16.838	0.12099	16.5872	0.09851	16.2976	0.06389	15.5218	0.04034
17.1874	0.14419	17.0155	0.12159	16.7554	0.09909	16.4662	0.06468	15.7015	0.04099
17.3532	0.1447	17.1839	0.12265	16.9286	0.10025	16.6285	0.0655	15.8148	0.04103
17.5346	0.14668	17.3567	0.1238	17.0985	0.10091	16.7941	0.06591	16.0072	0.0415
17.6999	0.14707	17.5334	0.12462	17.2633	0.10177	16.9454	0.06648	16.179	0.04184
17.8782	0.14879	17.7061	0.12561	17.4067	0.10247	17.128	0.0666	16.334	0.04212
18.0458	0.14916	17.874	0.12645	17.5734	0.10324	17.2644	0.06756	16.4814	0.04261
18.2131	0.15049	18.0462	0.12798	17.7737	0.10414	17.4665	0.0681	16.6331	0.04258
18.3922	0.15151	18.2174	0.12835	17.9157	0.10498	17.6296	0.06839	16.8109	0.04308
18.5577	0.15324	18.3924	0.12961	18.11	0.10582	17.7754	0.06898	16.9796	0.04348
18.7413	0.15407	18.5627	0.13058	18.2828	0.10639	17.9624	0.06954	17.1095	0.04372
18.9076	0.15537	18.7351	0.13134	18.433	0.10736	18.1314	0.07001	17.289	0.04402
19.093	0.15623	18.9096	0.13221	18.601	0.10804	18.293	0.07032	17.4428	0.04426
19.258	0.15767	19.0806	0.13343	18.7563	0.10902	18.4612	0.07113	17.6062	0.04458
19.4262	0.15907	19.2521	0.13421	18.9584	0.10977	18.6325	0.0712	17.7661	0.04524
19.5907	0.1599	19.4284	0.13505	19.1243	0.11028	18.7959	0.07185	17.9198	0.04531
19.7794	0.1608	19.5967	0.1362	19.2642	0.11095	18.9627	0.07236	18.0799	0.04584
19.9443	0.16216	19.7709	0.13726	19.4694	0.11201	19.1092	0.07278	18.2035	0.046
20.1115	0.16309	19.9461	0.13824	19.6068	0.11252	19.2965	0.07351	18.3828	0.04621
20.2772	0.16416	20.116	0.13892	19.8016	0.11353	19.4607	0.07365	18.5664	0.04667
20.4649	0.16501	20.2885	0.13993	19.9729	0.11413	19.6263	0.07427	18.6962	0.04695
20.6297	0.16652	20.4636	0.14081	20.1259	0.11512	19.7978	0.07449	18.8757	0.04712
20.7971	0.16741	20.6323	0.14173	20.3149	0.11568	19.9596	0.07521	19.0296	0.04751
20.9626	0.16861	20.8076	0.14264	20.4467	0.11637	20.128	0.07573	19.1938	0.04802
20.9826	0.16906	20.9741	0.14372	20.6535	0.11724	20.27	0.07617	19.3104	0.04834
21.0003	0.16909	21.1504	0.14483	20.8196	0.11787	20.4607	0.07656	19.5074	0.04841
21.15	0.17003	21.3254	0.14543	20.9775	0.11891	20.6265	0.07709	19.6702	0.04887
21.3317	0.17125	21.4936	0.14621	21.1639	0.11964	20.7989	0.07755	19.8245	0.04913
21.5006	0.17217	21.6649	0.14773	21.3286	0.12028	20.9599	0.07803	19.9851	0.0496
21.6654	0.17346	21.8417	0.14855	21.4998	0.12129	21.1288	0.07843	20.1396	0.04979
21.8478	0.17443	22.0075	0.14923	21.6697	0.12196	21.2709	0.07868	20.2997	0.04984
21.9808	0.17493	22.1838	0.15038	21.8376	0.12283	21.4593	0.07947	20.4636	0.05013
22.1813	0.17612	22.3586	0.15134	22.0076	0.12353	21.6293	0.07958	20.6179	0.05035
22.3592	0.1773	22.5258	0.15162	22.1571	0.124	21.7725	0.08017	20.7786	0.05078
22.5262	0.17842	22.6997	0.15266	22.3225	0.12503	21.9508	0.08115	20.9404	0.05115
22.7053	0.17985	22.8751	0.15384	22.517	0.12575	22.1249	0.08137	21.0978	0.05137
22.8731	0.18101	23.0448	0.15464	22.6651	0.12631	22.2709	0.08197	21.2401	0.05174
23.0521	0.18258	23.2158	0.15528	22.8551	0.127	22.4501	0.08255	21.398	0.05209
23.2174	0.18321	23.3869	0.15667	23.0249	0.12811	22.6147	0.08277	21.5732	0.05227
23.3852	0.18401	23.5651	0.15749	23.1713	0.12853	22.7951	0.08328	21.7278	0.05279
23.5656	0.18527	23.7322	0.15814	23.3603	0.12934	22.9616	0.08377	21.8756	0.05313
23.7322	0.18694	23.9092	0.15952	23.5356	0.13041	23.1274	0.08435	22.0295	0.05317
23.8975	0.18807	24.078	0.15997	23.6762	0.13085	23.2955	0.08469	22.2062	0.05345
24.0657	0.18792	24.2532	0.16073	23.8696	0.13182	23.4596	0.08513	22.3611	0.05397
24.2481	0.18993	24.4232	0.16186	24.0433	0.13199	23.6147	0.0852	22.509	0.05426
24.4359	0.19088	24.5994	0.16231	24.2097	0.13291	23.8045	0.08607	22.6855	0.0546
24.6014	0.19164	24.7667	0.16341	24.3787	0.13386	23.961	0.08626	22.8394	0.05484
24.7689	0.19245	24.9447	0.16447	24.5216	0.13449	24.1169	0.08697	23.0035	0.05489
24.9338	0.19442	25.1081	0.16525	24.718	0.1352	24.2985	0.08725	23.1754	0.05528
25.1016	0.19502	25.2834	0.16601	24.8639	0.13613	24.4613	0.08729	23.3184	0.05561
25.288	0.19665	25.458	0.16691	25.0565	0.13665	24.5972	0.08812	23.4318	0.05586
25.4561	0.19682	25.6324	0.16792	25.2225	0.13735	24.7961	0.08836	23.6355	0.05611
25.6209	0.19808	25.8007	0.16916	25.3986	0.13822	24.9424	0.08909	23.8092	0.05655
25.8085	0.19932	25.9767	0.16971	25.5641	0.13881	25.1259	0.08961	23.9519	0.05672
25.9737	0.20033	26.1429	0.17064	25.7219	0.13953	25.297	0.08964	24.1038	0.05705
26.1425	0.20113	26.3239	0.17171	25.9148	0.14057	25.4534	0.09036	24.2691	0.0572
26.3251	0.20286	26.489	0.17219	26.0732	0.14086	25.6282	0.09063	24.4332	0.05766
26.474	0.20284	26.6624	0.17317	26.2395	0.14131	25.7905	0.09127	24.587	0.05792
26.4936	0.20309	26.8395	0.17392	26.3791	0.14241	25.9614	0.09171	24.7469	0.05794
26.6585	0.20386	27.014	0.17495	26.562	0.1431	26.1295	0.09207	24.8932	0.05854
26.8265	0.20532	27.1798	0.17598	26.7374	0.14386	26.2608	0.09284	25.0619	0.05875
27.0076	0.20651	27.3556	0.17643	26.9061	0.14438	26.4544	0.09285	25.2251	0.05915
27.1751	0.20758	27.5222	0.17728	27.0896	0.14509	26.6055	0.09326	25.3724	0.05937
27.3539	0.20869	27.6982	0.17832	27.2611	0.14608	26.7936	0.09398	25.5385	0.05967
27.5232	0.20982	27.872	0.17891	27.3957	0.14656	26.9419	0.09438	25.7025	0.0598
27.687	0.21091	28.0416	0.17987	27.6001	0.14715	27.1331	0.09482	25.8227	0.06037
27.8801	0.21212	28.2151	0.18065	27.7709	0.14752	27.2928	0.0953	26.0209	0.06053
28.0465	0.21338	28.3903	0.18169	27.9222	0.14892	27.4419	0.09597	26.1663	0.0607
28.2143	0.215	28.5584	0.1823	28.1072	0.14948	27.6082	0.09608	26.3536	0.06091
28.3938	0.21535	28.7337	0.18322	28.2795	0.14992	27.7955	0.09624	26.4942	0.06125
28.5606	0.21622	28.9073	0.18407	28.4454	0.15045	27.9579	0.0969	26.648	0.0616
28.7453	0.21725	29.077	0.18464	28.6042	0.15152	28.1263	0.09728	26.8123	0.06178
28.9108	0.21877	29.2516	0.18581	28.7644	0.15223	28.2965	0.09772	26.9727	0.06204
29.0776	0.21959	29.4254	0.18656	28.9556	0.15279	28.459	0.0981	27.1267	0.06234
29.2631	0.22108	29.594	0.18756	29.1211	0.15325	28.6057	0.09851	27.2707	0.06265
29.4313	0.22184	29.7708	0.18813	29.2741	0.15404	28.7713	0.0991	27.448	0.06297
29.5959	0.22329	29.9393	0.18901	29.465	0.15498	28.9614	0.09933	27.589	0.06323
29.7844	0.22432	30.1134	0.18965	29.631	0.15535	29.124	0.09989	27.7645	0.06346
29.93	0.22507	30.2815	0.19035	29.8008	0.15607	29.2961	0.1001	27.8856	0.06393
30.1181	0.22643	30.4562	0.19189	29.9748	0.15642	29.4642	0.10089	28.0792	0.06412
30.2839	0.2267	30.6321	0.19254	30.1432	0.15754	29.6258	0.10117	28.2301	0.06443
30.4509	0.22844	30.8015	0.19331	30.3088	0.1582	29.7699	0.10153	28.3945	0.0646
30.6377	0.22943	30.9773	0.1941	30.4558	0.15912	29.9343	0.10217	28.5576	0.06467
30.8051	0.22983	31.1525	0.19467	30.6495	0.15904	30.1287	0.10273	28.7279	0.06522
30.9698	0.23113	31.3181	0.19564	30.8146	0.15975	30.2719	0.10317	28.8816	0.06549
31.1557	0.23238	31.4921	0.19668	30.9665	0.16079	30.4591	0.1036	29.0359	0.06559
31.3228	0.23314	31.6677	0.19715	31.1594	0.16151	30.6315	0.10409	29.2062	0.0659
31.4707	0.23407	31.8383	0.1981	31.3079	0.16193	30.7937	0.10421	29.353	0.06612
31.6569	0.23535	32.0063	0.19893	31.4758	0.16258	30.9603	0.10484	29.5126	0.0663
31.8384	0.23646	32.1826	0.19981	31.6704	0.16328	31.1306	0.10518	29.6502	0.06669
32.0056	0.23796	32.3561	0.20032	31.8303	0.16451	31.2934	0.1057	29.8267	0.06705
32.1868	0.23842	32.5256	0.20136	32.0052	0.16483	31.4612	0.10614	29.943	0.06718
32.3532	0.23926	32.698	0.20229	32.1801	0.16541	31.6322	0.10617	30.1275	0.06758
32.5314	0.24079	32.8744	0.20306	32.346	0.16584	31.7935	0.10687	30.3037	0.06788
32.6989	0.24165	33.0424	0.20351	32.5158	0.16658	31.963	0.10722	30.4204	0.06812
32.878	0.24257	33.2166	0.20455	32.658	0.16759	32.132	0.10771	30.604	0.0684
33.0449	0.24398	33.3892	0.20526	32.8557	0.16823	32.2942	0.10796	30.7816	0.06866
33.2237	0.24495	33.5616	0.20576	32.9984	0.16871	32.4645	0.10826	30.9353	0.06904
33.3929	0.24573	33.7376	0.20679	33.1654	0.16933	32.6269	0.1088	31.0822	0.06912
33.5732	0.24744	33.9067	0.20759	33.3627	0.16989	32.7971	0.10924	31.2577	0.06961
33.7414	0.24786	34.0795	0.20882	33.5096	0.17072	32.9571	0.10954	31.4115	0.06963
33.906	0.24916	34.2482	0.20928	33.7001	0.17129	33.1269	0.11027	31.5588	0.06987
34.0759	0.24997	34.4248	0.21014	33.8744	0.17176	33.2825	0.11051	31.7358	0.07006
34.2589	0.2509	34.5945	0.21086	34.0432	0.17248	33.4594	0.11091	31.889	0.07037
34.426	0.25181	34.7684	0.21175	34.2113	0.17312	33.6289	0.11162	32.037	0.07073
34.5904	0.25249	34.9413	0.21252	34.3771	0.17375	33.7811	0.11141	32.2039	0.07096
34.7597	0.25343	35.1103	0.21343	34.5524	0.17429	33.9547	0.11198	32.3666	0.071
34.9449	0.25551	35.2884	0.21403	34.7165	0.17518	34.13	0.11263	32.4798	0.07157
35.112	0.25607	35.4591	0.21459	34.8885	0.17569	34.2817	0.11258	32.6385	0.07171
35.2987	0.25714	35.6288	0.21545	35.062	0.1765	34.4544	0.11319	32.8436	0.07199
35.4657	0.25827	35.8052	0.21651	35.2118	0.17732	34.6299	0.11327	33.0177	0.07219
35.6322	0.25934	35.9774	0.21737	35.3948	0.17775	34.7925	0.1142	33.1575	0.07266
35.7989	0.26002	36.1473	0.21787	35.5713	0.1783	34.9607	0.11437	33.2844	0.0728
35.9848	0.26125	36.3202	0.21865	35.7365	0.17903	35.1311	0.11503	33.4753	0.07295
36.1517	0.26246	36.4955	0.21945	35.9069	0.17954	35.2935	0.11525	33.6358	0.07314
36.3179	0.2634	36.6657	0.22007	36.0408	0.18039	35.465	0.11555	33.7889	0.07364
36.484	0.26415	36.8416	0.22128	36.2452	0.18116	35.6079	0.11578	33.9342	0.07372
36.6688	0.26509	37.0068	0.22232	36.417	0.18129	35.7942	0.11634	34.1124	0.07406
36.8498	0.26662	37.1841	0.22276	36.5811	0.18205	35.9622	0.11706	34.2677	0.07433
37.0018	0.26713	37.3532	0.22379	36.755	0.18281	36.1083	0.11723	34.43	0.07456
37.1824	0.2682	37.526	0.22452	36.9226	0.18366	36.2955	0.11762	34.5914	0.07474
37.3629	0.26935	37.7014	0.22494	37.0903	0.18406	36.4579	0.11794	34.7453	0.07541
37.5294	0.27054	37.8749	0.22562	37.2484	0.1846	36.6095	0.11839	34.8697	0.07532
37.7094	0.27111	38.0432	0.22654	37.434	0.18532	36.7961	0.11898	35.0425	0.0758
37.8742	0.27274	38.2187	0.2275	37.5989	0.18617	36.9602	0.11929	35.2251	0.07594
38.0423	0.27358	38.3927	0.22832	37.7726	0.18659	37.1066	0.1195	35.3943	0.07635
38.221	0.27505	38.5606	0.22909	37.9244	0.18731	37.2965	0.12	35.539	0.0765
38.405	0.2756	38.7373	0.22977	38.1067	0.18794	37.444	0.12039	35.6993	0.07673
38.5685	0.27643	38.9107	0.23037	38.2653	0.18839	37.6295	0.12088	35.8711	0.07682
38.7378	0.27757	39.0786	0.23145	38.4516	0.18929	37.7728	0.12142	36.0138	0.07729
38.9192	0.27876	39.255	0.23212	38.6195	0.18981	37.9625	0.12166	36.1773	0.0776
39.0707	0.27945	39.4293	0.23284	38.7892	0.19045	38.1283	0.12195	36.3474	0.0779
39.252	0.28103	39.5967	0.23354	38.9396	0.19104	38.2725	0.12235	36.4923	0.07778
39.4217	0.28146	39.7698	0.23427	39.1266	0.19171	38.4636	0.12247	36.6542	0.07813
39.5852	0.28306	39.945	0.23526	39.2971	0.19239	38.6307	0.12335	36.8247	0.07846
39.7545	0.28321	40.1149	0.23603	39.465	0.19276	38.7922	0.12363	36.9673	0.07867
39.9393	0.28466	40.2914	0.23658	39.6116	0.19363	38.9603	0.12407	37.131	0.07884
40.1081	0.2856	40.4567	0.23713	39.8049	0.19394	39.1308	0.12418	37.2685	0.07926
40.2931	0.28689	40.6335	0.23822	39.9538	0.19456	39.294	0.12459	37.445	0.07941
40.4601	0.28777	40.8043	0.23902	40.1204	0.19522	39.4609	0.12483	37.5609	0.07978
40.6264	0.28889	40.9756	0.23991	40.3142	0.19615	39.598	0.12501	37.7452	0.07977
40.8142	0.29011	41.1501	0.24051	40.4842	0.1969	39.794	0.1257	37.9219	0.08018
40.9798	0.29074	41.3249	0.24129	40.6299	0.19733	39.9586	0.12605	38.0764	0.08035
41.1456	0.29229	41.4931	0.24203	40.8228	0.19783	40.1163	0.12664	38.2219	0.08073
41.3124	0.29259	41.6681	0.24286	40.9888	0.19862	40.2969	0.12708	38.3996	0.08105
41.4969	0.29381	41.8422	0.24368	41.159	0.19905	40.4585	0.12734	38.5527	0.08121
41.664	0.29492	42.0101	0.24451	41.3337	0.19973	40.613	0.12772	38.6999	0.08157
41.8461	0.2956	42.1852	0.24498	41.4977	0.20034	40.7968	0.12809	38.8874	0.08185
42.0134	0.2975	42.3538	0.24619	41.6691	0.20079	40.9605	0.12832	39.0315	0.08179
42.1789	0.29784	42.5279	0.24643	41.8425	0.20174	41.1264	0.12868	39.1866	0.08238
42.33	0.29897	42.7012	0.2476	42.0098	0.20249	41.2627	0.12896	39.3329	0.08232
42.5254	0.29998	42.8722	0.24815	42.1765	0.2026	41.4629	0.12935	39.5085	0.08274
42.7059	0.30121	43.0469	0.24906	42.3197	0.20311	41.6255	0.13006	39.664	0.08303
42.8706	0.30238	43.2176	0.24953	42.4863	0.20397	41.7924	0.12992	39.8239	0.08319
43.0518	0.30324	43.3887	0.25021	42.6863	0.20461	41.9615	0.13039	39.988	0.08362
43.216	0.30425	43.5641	0.25108	42.8268	0.20502	42.1242	0.13132	40.1415	0.08349
43.3846	0.3051	43.7353	0.25189	43.0276	0.20588	42.2616	0.13147	40.2939	0.08386
43.5631	0.30619	43.9054	0.25268	43.1929	0.20633	42.4624	0.13178	40.4403	0.0839
43.7319	0.30688	44.0829	0.25343	43.3677	0.20713	42.6083	0.13175	40.6196	0.08444
43.8957	0.30868	44.2527	0.25404	43.5294	0.20776	42.7933	0.13236	40.7865	0.08449
44.0831	0.30966	44.4231	0.25489	43.705	0.20821	42.9431	0.13277	40.9331	0.08492
44.2461	0.3102	44.596	0.25571	43.8691	0.20895	43.1063	0.13305	41.0963	0.08529
44.4339	0.31122	44.7708	0.25652	44.0419	0.20959	43.2945	0.13346	41.2514	0.08519
44.598	0.31245	44.9407	0.25724	44.1753	0.20992	43.4573	0.13398	41.401	0.08586
44.7678	0.31353	45.1176	0.25818	44.3806	0.21074	43.6245	0.1341	41.5886	0.0856
44.9318	0.31462	45.2823	0.25862	44.5536	0.2111	43.7952	0.13469	41.7285	0.08614
45.1	0.31617	45.4596	0.25938	44.687	0.21202	43.9583	0.13482	41.8985	0.08616
45.2855	0.3165	45.6284	0.25994	44.8893	0.21247	44.1202	0.13534	42.0458	0.08653
45.4538	0.3181	45.8041	0.2609	45.0561	0.21308	44.2975	0.13538	42.207	0.08681
45.6196	0.31865	45.9781	0.26191	45.1956	0.2138	44.4584	0.13601	42.3612	0.08718
45.8066	0.31978	46.1472	0.26267	45.3785	0.21459	44.6268	0.13632	42.5113	0.08742
45.9726	0.3213	46.3228	0.2632	45.564	0.215	44.7701	0.13664	42.6416	0.08748
46.1405	0.3221	46.4894	0.26392	45.7358	0.21535	44.9604	0.13677	42.8397	0.08768
46.3257	0.32337	46.6645	0.26458	45.9081	0.21621	45.1062	0.13773	42.9938	0.08795
46.4912	0.32379	46.8398	0.26535	46.0741	0.21691	45.2714	0.13761	43.1538	0.08831
46.6758	0.32548	47.0139	0.2663	46.2443	0.21757	45.4616	0.13786	43.3164	0.08855
46.841	0.32631	47.1825	0.26689	46.4191	0.21828	45.6243	0.13883	43.4873	0.08874
47.0085	0.32711	47.3575	0.26785	46.584	0.21877	45.7915	0.13887	43.6307	0.08898
47.1876	0.32821	47.5259	0.26863	46.7546	0.21945	45.9634	0.13931	43.7477	0.0893
47.3554	0.32933	47.7019	0.26964	46.9187	0.22	46.1249	0.13958	43.9484	0.08943
47.5207	0.3301	47.87	0.27008	47.0903	0.22001	46.2929	0.13985	44.0921	0.08951
47.7015	0.33121	48.0419	0.27101	47.2634	0.22123	46.4322	0.1402	44.2518	0.08977
47.7144	0.33153	48.219	0.27156	47.4285	0.2216	46.6269	0.14051	44.4275	0.09016
47.878	0.33248	48.3918	0.27204	47.598	0.22253	46.77	0.14097	44.5815	0.09054
48.0474	0.33346	48.5594	0.273	47.7729	0.223	46.9576	0.14114	44.7021	0.09065
48.2115	0.33504	48.7343	0.27384	47.9376	0.22371	47.1267	0.14159	44.8856	0.09095
48.3949	0.33532	48.9045	0.27463	48.1082	0.2244	47.2689	0.14175	45.062	0.09114
48.5571	0.33655	49.0774	0.27521	48.2797	0.22452	47.4329	0.142	45.2146	0.09131
48.728	0.33753	49.2497	0.2762	48.445	0.22518	47.6231	0.14259	45.362	0.09159
48.9063	0.33922	49.4229	0.27654	48.6097	0.22588	47.7918	0.14296	45.5384	0.09191
49.0763	0.34035	49.595	0.27775	48.7835	0.22654	47.9613	0.14336	45.6926	0.09224
49.2395	0.34132	49.7719	0.27852	48.9569	0.22734	48.0958	0.14418	45.8387	0.0925
49.4291	0.34218	49.9383	0.27889	49.1225	0.2277	48.294	0.14384	46.0158	0.09258
49.5923	0.34342	50.1128	0.27961	49.2915	0.22809	48.4608	0.14457	46.1709	0.09286
49.7611	0.34446	50.2892	0.28068	49.4656	0.22896	48.6242	0.14474	46.2864	0.09316
49.924	0.34535	50.454	0.2811	49.6294	0.22989	48.7773	0.14511	46.4709	0.09365
50.1151	0.34658	50.6317	0.2821	49.801	0.23036	48.9579	0.14513	46.6466	0.09349
50.2791	0.34772	50.7996	0.28294	49.9433	0.23073	49.1251	0.14592	46.7612	0.09398
50.4461	0.34889	50.9749	0.28394	50.1405	0.23133	49.2961	0.14589	46.9472	0.09401
50.6325	0.35002	51.1507	0.28424	50.2849	0.23196	49.4516	0.14627	47.1239	0.09431
50.8004	0.35097	51.3186	0.28509	50.4539	0.23264	49.6229	0.1465	47.2786	0.0944
50.9659	0.35208	51.4937	0.28592	50.6503	0.23342	49.7948	0.14726	47.4306	0.09479
50.9847	0.35193	51.6604	0.28672	50.7965	0.23369	49.9585	0.14751	47.578	0.09513
51.0027	0.35201	51.8378	0.28715	50.9852	0.23436	50.116	0.14781	47.7564	0.095
51.1516	0.35308	52.004	0.28781	51.1598	0.23515	50.2917	0.14808	47.8863	0.09542
51.3174	0.35442	52.1783	0.28893	51.3242	0.23558	50.4421	0.14841	48.0551	0.09577
51.4847	0.35521	52.3547	0.28961	51.4955	0.23624	50.6236	0.14861	48.2339	0.09602
51.6684	0.35668	52.5263	0.29062	51.6685	0.23672	50.7919	0.14947	48.388	0.09625
51.834	0.35744	52.6973	0.29111	51.8347	0.2375	50.9411	0.1493	48.5394	0.09658
52.0006	0.35848	52.8681	0.2918	51.977	0.23792	51.1243	0.15004	48.7253	0.09654
52.1672	0.35913	53.0397	0.29244	52.1715	0.23849	51.296	0.15014	48.8665	0.09693
52.3615	0.36046	53.2145	0.29331	52.3259	0.23928	51.4556	0.15038	49.0207	0.09709
52.5277	0.36206	53.3908	0.29405	52.4865	0.23974	51.6022	0.15107	49.1848	0.09728
52.6948	0.36257	53.5553	0.29473	52.681	0.24022	51.7884	0.1512	49.3533	0.09759
52.8607	0.36389	53.7314	0.29575	52.8539	0.2407	51.9522	0.15194	49.4995	0.09784
53.2189	0.36695	53.9081	0.29641	53.0183	0.24145	52.1008	0.15207	49.6623	0.09836
53.3876	0.36752	54.0728	0.29737	53.1895	0.24204	52.2699	0.15251	49.8224	0.09818
53.5521	0.36882	54.2485	0.29802	53.3421	0.24258	52.4567	0.15254	49.976	0.09854
53.7362	0.37019	54.417	0.29871	53.5108	0.24338	52.6217	0.15311	50.0997	0.0989
53.8987	0.37119	54.59	0.29939	53.6955	0.24398	52.7925	0.15339	50.2796	0.09903
54.0686	0.37216	54.7668	0.30007	53.8652	0.24474	52.9541	0.15387	50.4544	0.09921
54.2497	0.37331	54.9341	0.30096	54.0382	0.24515	53.1212	0.15437	50.6088	0.09953
54.42	0.37433	55.1113	0.30196	54.2042	0.24572	53.2922	0.15429	50.7579	0.09922
54.583	0.37522	55.2881	0.30244	54.3709	0.24643	53.4437	0.15468	50.932	0.10041
54.773	0.37624	55.4564	0.30314	54.5481	0.24701	53.6223	0.15513	51.0865	0.10001
54.9364	0.37803	55.6294	0.30406	54.7137	0.24742	53.7656	0.15556	51.2495	0.10059
55.1042	0.37913	55.7976	0.30465	54.8692	0.24797	53.9517	0.15581	51.3886	0.10051
55.2687	0.38039	55.9749	0.30563	55.0161	0.24859	54.1233	0.15619	51.5673	0.10069
55.4584	0.38144	56.1432	0.30608	55.2234	0.24924	54.267	0.15656	51.7318	0.10109
55.6236	0.38277	56.3165	0.30694	55.3968	0.24972	54.4528	0.15657	51.887	0.10135
55.7909	0.38318	56.4926	0.30801	55.5253	0.2507	54.6187	0.15684	52.0559	0.10182
55.9767	0.385	56.6612	0.30843	55.7316	0.25111	54.7865	0.1572	52.2015	0.10163
56.1455	0.38557	56.837	0.30972	55.9028	0.25166	54.9581	0.15763	52.364	0.1022
56.3093	0.38661	57.0111	0.31016	56.0672	0.25232	55.118	0.15801	52.5185	0.10239
56.495	0.38768	57.1786	0.31109	56.2411	0.2531	55.2911	0.1582	52.6781	0.10252
56.6613	0.38934	57.3555	0.31179	56.395	0.25355	55.4537	0.1587	52.8406	0.10252
56.8291	0.39028	57.5214	0.31248	56.5765	0.25411	55.6227	0.15911	52.9797	0.10302
57.01	0.39168	57.6987	0.31324	56.7249	0.25465	55.7897	0.15951	53.1557	0.10316
57.0242	0.39145	57.867	0.31398	56.9157	0.25557	55.9524	0.15983	53.275	0.10346
57.177	0.39246	58.0443	0.31483	57.0854	0.25599	56.1182	0.16005	53.4578	0.10352
57.3572	0.39377	58.2164	0.31542	57.2346	0.25649	56.2906	0.16044	53.6328	0.10402
57.524	0.39498	58.385	0.3163	57.4246	0.25734	56.4567	0.16085	53.7876	0.10431
57.691	0.39619	58.5574	0.31719	57.5958	0.25766	56.615	0.16118	53.9519	0.10434
57.8696	0.3975	58.7341	0.31783	57.76	0.25822	56.7851	0.16137	54.0907	0.10463
58.0498	0.3981	58.9014	0.31857	57.9346	0.25885	56.9549	0.16188	54.2673	0.10486
58.2149	0.39981	59.0755	0.31911	58.0731	0.25943	57.114	0.16184	54.4218	0.10513
58.3828	0.40125	59.2412	0.3201	58.2702	0.26034	57.2837	0.16253	54.568	0.10556
58.5487	0.40171	59.4205	0.32071	58.4422	0.26097	57.4561	0.16263	54.7318	0.10539
58.7312	0.4031	59.5939	0.32165	58.6113	0.26139	57.5947	0.16272	54.898	0.10581
58.8944	0.40424	59.7603	0.32237	58.7804	0.26224	57.7903	0.16345	55.0614	0.10604
59.0809	0.40527	59.9383	0.32311	58.9323	0.26268	57.9591	0.16375	55.2209	0.10629
59.2448	0.40672	60.1091	0.32413	59.1224	0.26321	58.1214	0.16387	55.3753	0.10652
59.4146	0.4078	60.2781	0.32477	59.2936	0.26405	58.2863	0.16438	55.5082	0.10646
59.5977	0.40927	60.4562	0.32538	59.4581	0.26436	58.4409	0.16497	55.7099	0.10697
59.7658	0.41032	60.6254	0.32631	59.6323	0.2651	58.6238	0.16524	55.8521	0.10718
59.9293	0.41168	60.7987	0.32698	59.797	0.26561	58.7896	0.16547	56.0122	0.10736
60.0997	0.41238	60.972	0.32813	59.9689	0.26619	58.9538	0.166	56.1864	0.10751
60.2861	0.41417	61.1428	0.32865	60.1335	0.26698	59.124	0.16628	56.3298	0.10773
60.4521	0.41527	61.3126	0.3292	60.304	0.2674	59.2863	0.16649	56.4623	0.10778
60.618	0.41647	61.488	0.33002	60.4837	0.26817	59.4507	0.16658	56.6296	0.10844
60.7867	0.41712	61.6596	0.33089	60.6439	0.26901	59.625	0.16721	56.8076	0.1087
60.9298	0.41906	61.8318	0.33212	60.806	0.2695	59.788	0.16715	56.9619	0.1089
61.1388	0.41961	62.0006	0.33251	60.9827	0.26981	59.9387	0.1678	57.1139	0.10877
61.158	0.42017	62.1763	0.33339	61.1537	0.27063	60.1161	0.16776	57.2644	0.10919
61.324	0.42144	62.3477	0.33416	61.3197	0.27104	60.2723	0.16844	57.4428	0.10926
61.4918	0.42213	62.5194	0.33477	61.4939	0.27183	60.4575	0.16874	57.5914	0.1098
61.6568	0.42411	62.6912	0.33581	61.6587	0.27227	60.6036	0.1692	57.7749	0.1097
61.841	0.42563	62.8626	0.33626	61.8309	0.27287	60.7806	0.16924	57.9167	0.11035
62.0071	0.42626	63.038	0.33709	62.0047	0.27364	60.9561	0.16992	58.0717	0.11059
62.174	0.42744	63.2094	0.33811	62.1689	0.2741	61.1064	0.17047	58.2168	0.11056
62.3401	0.4287	63.3817	0.3387	62.3406	0.27487	61.2902	0.17056	58.3953	0.11068
62.521	0.43014	63.553	0.33935	62.5056	0.27539	61.4622	0.17057	58.5631	0.1112
62.6877	0.43119	63.7279	0.34012	62.6791	0.27602	61.6209	0.17112	58.7099	0.1113
62.8667	0.43279	63.901	0.34075	62.8505	0.27654	61.793	0.17116	58.873	0.11141
63.0337	0.43396	64.0735	0.34185	63.0144	0.27707	61.939	0.17165	59.0268	0.11176
63.2003	0.43501	64.2449	0.34236	63.1892	0.27779	62.1178	0.17203	59.1869	0.11167
63.3804	0.43672	64.412	0.34318	63.3382	0.27847	62.2661	0.17237	59.3099	0.11224
63.5588	0.43806	64.5873	0.34378	63.5239	0.27912	62.4526	0.17292	59.5047	0.1124
63.7278	0.43891	64.7632	0.34475	63.6972	0.27968	62.6064	0.1728	59.6551	0.11284
63.907	0.44029	64.9325	0.34549	63.8637	0.28032	62.7875	0.17316	59.8189	0.11285
64.0785	0.44082	65.1049	0.34627	64.0386	0.28086	62.9577	0.17376	59.982	0.11326
64.241	0.44219	65.2823	0.34705	64.1719	0.28145	63.1211	0.17416	60.1367	0.11349
64.4109	0.44332	65.4493	0.3478	64.3756	0.28212	63.2679	0.17394	60.297	0.11356
64.5921	0.44486	65.6242	0.34833	64.5414	0.28267	63.4537	0.17469	60.7288	0.11374
64.7629	0.44596	65.7994	0.34922	64.6964	0.28336	63.6237	0.17483	60.6151	0.11417
64.9268	0.4484	65.9687	0.35033	64.8653	0.28389	63.7872	0.17511	60.7648	0.11437
65.0954	0.44878	66.1393	0.35063	65.0515	0.2847	63.9546	0.17567	60.8952	0.11449
65.2803	0.45042	66.3147	0.35159	65.2177	0.28525	64.1257	0.17582	61.092	0.11484
65.4503	0.45094	66.4872	0.35222	65.3882	0.28607	64.2879	0.17644	61.2628	0.11493
65.6348	0.45262	66.656	0.35263	65.5373	0.28663	64.4567	0.17664	61.4066	0.11524
65.8019	0.45426	66.8323	0.3537	65.7276	0.28713	64.6194	0.17692	61.5702	0.11543
65.9674	0.45592	67.0064	0.35393	65.8802	0.28785	64.7907	0.1774	61.7241	0.11571
66.1374	0.45663	67.174	0.35476	66.059	0.28844	64.9341	0.17709	61.8731	0.11585
66.3212	0.45838	67.3483	0.35577	66.2387	0.28904	65.1205	0.1778	62.0023	0.11624
66.4879	0.45989	67.5231	0.35672	66.3903	0.2898	65.2867	0.17788	62.1628	0.11635
66.6534	0.46035	67.6937	0.35715	66.5779	0.2903	65.4586	0.17852	62.3507	0.11654
66.8389	0.46293	67.8662	0.35764	66.7492	0.29087	65.595	0.17877	62.5168	0.11684
67.0039	0.46317	68.0335	0.35903	66.9142	0.29167	65.7887	0.17886	62.6498	0.11692
67.1716	0.46462	68.2117	0.35922	67.0883	0.29227	65.9579	0.17925	62.8344	0.11716
67.3518	0.46655	68.3813	0.36022	67.2306	0.29274	66.0977	0.17979	62.9824	0.11735
67.519	0.46789	68.5564	0.3608	67.4243	0.29339	66.2917	0.18005	63.1094	0.11747
67.6987	0.46944	68.7314	0.36184	67.5732	0.29408	66.4598	0.18023	63.3137	0.11785
67.8654	0.47044	68.9006	0.36258	67.741	0.29461	66.6272	0.18028	63.4687	0.11801
68.0321	0.47128	69.0765	0.3632	67.9336	0.29545	66.7885	0.18085	63.6221	0.11835
68.2095	0.47313	69.2451	0.36395	68.0831	0.29571	66.9581	0.18081	63.7927	0.11853
68.3779	0.47442	69.4177	0.36471	68.2501	0.2965	67.1222	0.18169	63.9465	0.11888
68.5569	0.47619	69.5925	0.36563	68.444	0.29708	67.2763	0.18187	64.0797	0.11913
68.7408	0.47705	69.7598	0.36653	68.6088	0.29772	67.4419	0.18202	64.2478	0.11934
68.9046	0.47856	69.9361	0.36754	68.7837	0.29833	67.6061	0.18243	64.4136	0.1195
69.0743	0.47977	70.1108	0.36789	68.9543	0.2988	67.781	0.18261	64.5808	0.11988
69.2373	0.48128	70.2759	0.369	69.1212	0.29962	67.9563	0.18295	64.7103	0.12001
69.4254	0.48242	70.4542	0.36956	69.2686	0.30021	68.1053	0.18319	64.8984	0.12006
69.5884	0.48501	70.6244	0.37076	69.4612	0.3007	68.2885	0.18352	65.0595	0.12045
69.7585	0.485	70.7955	0.37132	69.6319	0.30124	68.442	0.184	65.2137	0.1204
69.9423	0.48654	70.9718	0.37196	69.797	0.302	68.6232	0.18428	65.3767	0.12074
70.112	0.48778	71.1384	0.37289	69.9698	0.30278	68.7943	0.18439	65.5367	0.12112
70.2775	0.48949	71.309	0.37348	70.1353	0.30319	68.9544	0.18489	65.6912	0.12112
70.4447	0.49088	71.4859	0.37442	70.3068	0.30414	69.1051	0.18497	65.8179	0.12154
70.6304	0.4929	71.6582	0.3749	70.4492	0.30471	69.2687	0.18567	65.9959	0.12203
70.7984	0.49387	71.8288	0.37592	70.6415	0.30531	69.4552	0.18568	66.1687	0.12208
70.985	0.49534	72.0026	0.37697	70.8169	0.30615	69.6042	0.1862	66.2948	0.12192
71.1311	0.49623	72.1779	0.37749	70.9831	0.30676	69.781	0.18654	66.4722	0.12254
71.2953	0.49669	72.3471	0.37816	71.1412	0.30725	69.957	0.18665	66.6441	0.12254
71.4855	0.49824	72.523	0.37906	71.3213	0.30772	70.1192	0.18726	66.807	0.12278
71.651	0.49944	72.6898	0.37963	71.4926	0.3087	70.2713	0.18728	66.9669	0.12311
71.8352	0.50111	72.8665	0.38048	71.6507	0.309	70.4479	0.18759	67.1217	0.12346
72.001	0.50252	73.039	0.38125	71.8303	0.30972	70.6211	0.18798	67.248	0.1236
72.1833	0.5039	73.2099	0.38214	72.002	0.31023	70.7679	0.18824	67.4361	0.12396
72.3339	0.50486	73.3855	0.38308	72.1393	0.31107	70.9555	0.18854	67.5985	0.12405
72.5293	0.50659	73.555	0.38373	72.34	0.31185	71.1195	0.18895	67.7484	0.12411
72.6828	0.50763	73.7224	0.38474	72.5112	0.31242	71.2886	0.18934	67.912	0.1244
72.8618	0.5095	73.8972	0.38497	72.6771	0.31317	71.4515	0.18945	68.0755	0.12456
73.0419	0.51097	74.0729	0.38599	72.8454	0.31392	71.6205	0.18977	68.2448	0.12486
73.2078	0.51232	74.2423	0.38675	73.0198	0.31413	71.7892	0.19011	68.389	0.12526
73.3885	0.51382	74.4178	0.38767	73.1878	0.31501	71.9567	0.19037	68.551	0.1254
73.552	0.51543	74.5929	0.38851	73.3236	0.31548	72.1222	0.1904	68.7104	0.1257
73.7223	0.51672	74.761	0.38899	73.5271	0.31611	72.2687	0.19089	68.8321	0.12588
73.9011	0.51847	74.9381	0.38999	73.691	0.31677	72.453	0.19122	69.0121	0.12602
74.0706	0.51998	75.1027	0.39058	73.8625	0.31757	72.6232	0.19201	69.1858	0.12642
74.2516	0.52179	75.2803	0.3915	74.0357	0.31806	72.7855	0.19216	69.3407	0.1265
74.42	0.52275	75.4479	0.39217	74.2049	0.31863	72.9537	0.19234	69.489	0.12677
74.6048	0.52516	75.6256	0.39312	74.3701	0.31968	73.1249	0.19258	69.6634	0.12692
74.7538	0.52565	75.7981	0.39369	74.5472	0.32017	73.2873	0.19266	69.8173	0.12722
74.9374	0.52749	75.967	0.39461	74.7141	0.32066	73.4313	0.19296	69.9814	0.12744
75.1059	0.52892	76.1394	0.39548	74.8793	0.32141	73.621	0.19338	70.0951	0.12782
75.293	0.53117	76.316	0.39606	75.0321	0.32207	73.7845	0.19363	70.2949	0.12786
75.4402	0.5329	76.487	0.39668	75.2194	0.32289	73.9535	0.19408	70.4532	0.12807
75.6268	0.53503	76.6563	0.3974	75.3909	0.32351	74.1242	0.19434	70.6166	0.12841
75.7921	0.53622	76.8296	0.39824	75.5563	0.324	74.287	0.19457	70.7707	0.12878
75.9585	0.53763	77.005	0.39901	75.7305	0.32456	74.4566	0.1951	70.9308	0.1289
76.1467	0.53856	77.1724	0.39988	75.8964	0.32546	74.594	0.19511	71.0469	0.12918
76.3127	0.54029	77.3503	0.40022	76.0674	0.32613	74.7875	0.19549	71.2311	0.12937
76.4793	0.54158	77.5196	0.40116	76.2162	0.32637	74.9306	0.19581	71.4065	0.1294
76.6643	0.54336	77.6919	0.40177	76.4069	0.32717	75.1183	0.19593	71.5544	0.12968
76.8311	0.54433	77.8667	0.40253	76.578	0.3278	75.2592	0.19614	71.6796	0.12999
77.0132	0.54666	78.0359	0.40302	76.7433	0.32832	75.4489	0.19667	71.8832	0.13016
77.1797	0.54777	78.2058	0.40366	76.9182	0.32915	75.5954	0.19719	72.0563	0.13036
77.3607	0.54959	78.3777	0.40487	77.0835	0.32969	75.7884	0.19729	72.1983	0.13068
77.5128	0.55102	78.5563	0.40557	77.233	0.33024	75.9559	0.19765	72.3601	0.13077
77.6935	0.55246	78.7274	0.40644	77.4007	0.33086	76.0943	0.19754	72.5149	0.13111
77.8598	0.55374	78.9016	0.40765	77.5933	0.33182	76.2828	0.19783	72.6758	0.13134
78.0396	0.55562	79.0733	0.40815	77.7649	0.33245	76.4523	0.19822	72.7871	0.13152
78.2048	0.55729	79.2448	0.40929	77.912	0.33279	76.6181	0.19844	72.9939	0.13181
78.3731	0.55896	79.4154	0.41013	78.0973	0.33361	76.7858	0.19876	73.154	0.1321
78.5503	0.56061	79.5869	0.41098	78.2713	0.33434	76.9528	0.19929	73.308	0.13236
78.7198	0.56182	79.7609	0.41168	78.4163	0.33478	77.1177	0.19933	73.4703	0.13254
78.9126	0.56373	79.9309	0.41249	78.5838	0.33541	77.2877	0.19966	73.6298	0.13274
79.0826	0.56543	80.1068	0.41321	78.7794	0.33622	77.4562	0.19996	73.7831	0.13271
79.2463	0.56723	80.2761	0.41391	78.924	0.33655	77.6109	0.20048	73.9471	0.13317
79.4168	0.56785	80.451	0.41459	79.1152	0.33719	77.7859	0.20063	74.1067	0.13341
79.5784	0.57065	80.6229	0.41561	79.2916	0.338	77.949	0.2006	74.26	0.13376
79.7682	0.5721	80.795	0.41651	79.4564	0.33853	78.1228	0.20093	74.4222	0.13386
79.9317	0.57347	80.9665	0.41728	79.6182	0.33904	78.2844	0.2015	74.5428	0.13396
80.1019	0.5752	81.1422	0.41827	79.7659	0.3401	78.4501	0.20159	74.7367	0.13426
80.2867	0.57725	81.3093	0.41879	79.9653	0.34092	78.602	0.20186	74.887	0.13457
80.4544	0.57842	81.4835	0.41971	80.1384	0.34125	78.7862	0.2023	75.0202	0.1346
80.6198	0.58041	81.6537	0.42013	80.2747	0.34181	78.938	0.20249	75.1984	0.13493
80.7882	0.5814	81.8303	0.42105	80.4747	0.34252	79.1041	0.2029	75.3756	0.1352
80.9745	0.58388	82.0022	0.42198	80.6473	0.34327	79.2876	0.20292	75.5292	0.13533
81.1401	0.58557	82.1777	0.42289	80.8109	0.3438	79.4521	0.20344	75.6899	0.1357
81.3055	0.5873	82.3455	0.42381	80.9835	0.34421	79.6167	0.20365	75.8501	0.13575
81.493	0.58883	82.5196	0.42451	81.1546	0.34486	79.7887	0.20441	76.0044	0.13593
81.5095	0.58878	82.6867	0.42533	81.3187	0.34577	79.9505	0.20428	76.1676	0.13626
81.6588	0.59053	82.8639	0.4261	81.4596	0.34604	80.118	0.20477	76.323	0.13651
81.8415	0.59248	83.0362	0.42721	81.6629	0.34705	80.2694	0.20486	76.4831	0.13661
82.0087	0.59439	83.2081	0.42742	81.8355	0.34753	80.445	0.20529	76.6033	0.1371
82.1762	0.59558	83.3822	0.4284	81.9977	0.34811	80.6183	0.20577	76.7839	0.13723
82.3409	0.59765	83.5544	0.42918	82.1507	0.3489	80.7897	0.20552	76.9568	0.13761
82.5084	0.5984	83.7213	0.43034	82.3367	0.34959	80.9418	0.20586	77.0789	0.13775
82.6887	0.60112	83.8953	0.43102	82.5073	0.35018	81.1187	0.20617	77.2765	0.13779
82.8678	0.60215	84.0711	0.43136	82.6589	0.3509	81.2648	0.20628	77.4364	0.1382
83.0351	0.604	84.2399	0.43235	82.8462	0.35146	81.4501	0.20707	77.5905	0.13824
83.2011	0.60559	84.4122	0.43327	83.0168	0.35218	81.6201	0.20712	77.7375	0.13849
83.3813	0.60746	84.5883	0.43364	83.1685	0.35275	81.7666	0.20739	77.9133	0.13885
83.5592	0.61003	84.7575	0.43468	83.3547	0.35311	81.9465	0.20757	78.0667	0.139
83.7285	0.61134	84.9353	0.43518	83.5255	0.35427	82.1155	0.20815	78.2136	0.13948
83.8922	0.61335	85.1055	0.43631	83.6774	0.35456	82.2826	0.20839	78.3886	0.1394
84.0784	0.61512	85.2806	0.43759	83.8626	0.35521	82.4501	0.20873	78.5429	0.13998
84.0961	0.61529	85.448	0.43787	84.0329	0.3563	82.6173	0.20905	78.6905	0.13998
84.2408	0.61736	85.6248	0.43902	84.1826	0.35678	82.7853	0.20931	78.8662	0.14013
84.4105	0.61876	85.7905	0.43992	84.3731	0.35757	82.9477	0.20984	79.0207	0.14041
84.5928	0.62087	85.966	0.44038	84.5378	0.35802	83.1148	0.20988	79.1396	0.14069
84.7619	0.62183	86.1409	0.44114	84.712	0.35878	83.2818	0.21034	79.322	0.1409
84.9472	0.62419	86.3119	0.44198	84.8822	0.35932	83.4507	0.21038	79.4985	0.14114
85.1149	0.62551	86.4824	0.44281	85.0247	0.3598	83.6083	0.2108	79.6525	0.14116
85.2796	0.62822	86.6588	0.44337	85.2179	0.36069	83.7933	0.21115	79.7997	0.14149
85.4484	0.62905	86.8245	0.44441	85.367	0.36143	83.9509	0.21141	79.9757	0.14162
85.6342	0.63217	87.0036	0.44495	85.5335	0.36196	84.0912	0.2115	80.1331	0.14214
85.7805	0.63316	87.1763	0.44589	85.7275	0.36247	84.284	0.21211	80.2591	0.14215
85.9673	0.63533	87.3423	0.44658	85.8762	0.36314	84.4524	0.21226	80.4526	0.14243
86.1346	0.63724	87.519	0.44738	86.0436	0.36356	84.614	0.21261	80.6069	0.14257
86.3213	0.63924	87.6857	0.44823	86.2332	0.36436	84.7808	0.21281	80.7407	0.14283
86.4864	0.64098	87.8595	0.44911	86.4012	0.36507	84.9527	0.2131	80.9072	0.14326
86.6525	0.64315	88.0365	0.44959	86.572	0.36566	85.1162	0.21307	81.0856	0.14336
86.8202	0.64457	88.2055	0.4507	86.7336	0.36633	85.2873	0.21395	81.2397	0.14368
87.0039	0.64692	88.3773	0.45162	86.91	0.36695	85.4492	0.21414	81.3857	0.14383
87.17	0.64811	88.5491	0.45221	87.0813	0.3677	85.6166	0.21427	81.5265	0.14412
87.3516	0.65022	88.7237	0.45245	87.2234	0.36859	85.7826	0.21433	81.7146	0.14425
87.5186	0.65269	88.8944	0.45343	87.4203	0.3689	85.9357	0.21492	81.8774	0.14444
87.6853	0.65426	89.0721	0.45425	87.5911	0.36987	86.1092	0.2148	82.0168	0.14501
87.8511	0.6564	89.2366	0.45481	87.733	0.37037	86.2828	0.21509	82.1953	0.14506
88.0316	0.6579	89.4122	0.45594	87.925	0.37124	86.4521	0.21572	82.3504	0.14533
88.2095	0.66089	89.5865	0.45669	88.0746	0.37172	86.6072	0.21558	82.4949	0.14532
88.2217	0.66037	89.7545	0.45739	88.2653	0.37242	86.7863	0.21617	82.6339	0.14554
88.3769	0.66185	89.9297	0.45762	88.424	0.37316	86.9503	0.2164	82.8279	0.14596
88.5421	0.66443	90.1046	0.45865	88.5776	0.37392	87.1089	0.21659	82.9791	0.14626
88.7235	0.66563	90.2719	0.45953	88.777	0.37465	87.2832	0.21738	83.1118	0.14618
88.8874	0.66788	90.4482	0.45975	88.9473	0.37486	87.4465	0.21756	83.3053	0.14668
89.0712	0.6697	90.6224	0.46074	89.117	0.37598	87.6155	0.21791	83.4324	0.14694
89.2353	0.67196	90.7896	0.46124	89.2816	0.37678	87.7836	0.21792	83.6207	0.14704
89.4229	0.67399	90.9651	0.46223	89.4506	0.37741	87.9337	0.21854	83.7835	0.14737
89.587	0.67636	91.1399	0.46272	89.6113	0.37799	88.1109	0.21842	83.9378	0.14753
89.7554	0.67812	91.3082	0.46322	89.7745	0.37868	88.2854	0.21896	84.0619	0.14773
89.9196	0.67994	91.4839	0.46371	89.9588	0.37925	88.4481	0.21923	84.2426	0.14791
90.1096	0.6815	91.6564	0.46458	90.0988	0.37991	88.5969	0.21962	84.417	0.14829
90.2736	0.68438	91.8256	0.46517	90.3022	0.38059	88.7742	0.21985	84.5717	0.1485
90.4407	0.6861	91.9956	0.46617	90.4666	0.3815	88.9499	0.21972	84.7207	0.14849
90.6272	0.68803	92.1697	0.46646	90.6354	0.38186	89.1126	0.21995	84.8557	0.14893
90.7752	0.69	92.3428	0.46742	90.7908	0.38269	89.275	0.22053	85.0516	0.14898
90.9607	0.69239	92.5196	0.46783	90.9833	0.38319	89.4516	0.22071	85.2115	0.14918
91.1473	0.6938	92.6845	0.4683	91.1329	0.38383	89.6131	0.22099	85.3818	0.14934
91.2931	0.69596	92.862	0.46935	91.3201	0.38462	89.7764	0.22137	85.5272	0.14977
91.481	0.69817	93.0292	0.46985	91.4876	0.3852	89.9374	0.22174	85.6472	0.14988
91.6463	0.70049	93.2039	0.47047	91.6523	0.38586	90.1156	0.22188	85.8452	0.15014
91.8128	0.7026	93.3786	0.47121	91.8227	0.38679	90.2801	0.22259	86.0056	0.15031
91.9981	0.70497	93.5481	0.47184	91.9972	0.38758	90.4496	0.22279	86.1257	0.15045
92.1657	0.70711	93.7157	0.47274	92.1622	0.38788	90.6171	0.22306	86.3218	0.1507
92.3483	0.70827	93.8971	0.47315	92.329	0.38861	90.7803	0.22307	86.4797	0.15099
92.5142	0.71021	94.0653	0.47386	92.4823	0.38939	90.948	0.22347	86.6371	0.15111
92.5274	0.7106	94.2395	0.47441	92.673	0.38989	91.1183	0.22367	86.8003	0.15122
92.6814	0.7129	94.4047	0.47536	92.8249	0.39076	91.2798	0.2245	86.9604	0.15145
92.8607	0.71508	94.5845	0.47579	93.0078	0.39139	91.4489	0.22436	87.1144	0.15199
93.0284	0.71785	94.7567	0.47658	93.1819	0.39178	91.5877	0.22452	87.278	0.15202
93.2064	0.71947	94.9326	0.47723	93.3474	0.39265	91.7825	0.22479	87.4377	0.15226
93.3745	0.7216	95.0994	0.47777	93.5215	0.39324	91.9438	0.22526	87.591	0.15264
93.5399	0.72329	95.2754	0.47854	93.6639	0.39393	92.1029	0.22532	87.7378	0.15275
93.708	0.72562	95.4409	0.47931	93.8346	0.39463	92.2814	0.22554	87.9137	0.15305
93.8856	0.72814	95.6162	0.47966	94.0304	0.39507	92.4509	0.22595	88.0683	0.15329
94.0549	0.73019	95.7868	0.48037	94.1704	0.3956	92.6135	0.22641	88.2161	0.15346
94.2329	0.73218	95.9606	0.48092	94.3655	0.39631	92.7841	0.22642	88.3818	0.15384
94.4029	0.7345	96.1346	0.48156	94.5161	0.39704	92.9401	0.22704	88.5451	0.15392
94.583	0.73678	96.3056	0.48221	94.6848	0.39732	93.115	0.22719	88.7003	0.15437
94.7535	0.73784	96.4779	0.48286	94.852	0.39783	93.2516	0.22754	88.8608	0.15448
94.9366	0.7406	96.6558	0.48338	95.0417	0.39834	93.4495	0.22791	88.9889	0.15468
95.0853	0.74285	96.8213	0.48418	95.2061	0.39906	93.6183	0.22856	89.1809	0.15493
95.2699	0.74596	96.9963	0.48468	95.3555	0.39935	93.7798	0.22847	89.3282	0.15516
95.4387	0.74776	97.1652	0.48536	95.5524	0.39977	93.9325	0.22898	89.4733	0.15528
95.6236	0.75128	97.3408	0.48571	95.698	0.40057	94.1142	0.2291	89.6498	0.15539
95.7912	0.7532	97.5085	0.48601	95.8889	0.40099	94.2794	0.22939	89.8322	0.15566
95.9776	0.75551	97.6856	0.48631	96.0625	0.40145	94.4345	0.2297	89.9329	0.15605
96.1258	0.7578	97.8628	0.48684	96.2218	0.40217	94.6148	0.23009	90.1371	0.15615
96.2904	0.75976	98.0304	0.48545	96.3889	0.40272	94.786	0.23041	90.2788	0.15646
96.4782	0.76273	98.2045	0.48652	96.572	0.40361	94.9457	0.2306	90.4504	0.15667
96.6629	0.76516	98.3793	0.48692	96.737	0.40446	95.1167	0.23138	90.6137	0.15694
96.8127	0.76721	98.5462	0.48708	96.9084	0.40506	95.2822	0.23154	90.7681	0.1574
96.9971	0.76943	98.7215	0.4872	97.0813	0.4059	95.4414	0.23168	90.9133	0.15728
97.1636	0.77113	98.8975	0.48714	97.2482	0.40635	95.5974	0.23235	91.0567	0.15776
97.3465	0.77382	99.066	0.48729	97.4207	0.40712	95.782	0.23235	91.2418	0.15797
97.496	0.77554	99.2357	0.48744	97.5575	0.40765	95.9466	0.23245	91.405	0.15807
97.6798	0.77808	99.41	0.48774	97.7569	0.40827	96.1125	0.23296	91.5674	0.1586
97.8603	0.78073	99.5839	0.4887	97.9156	0.40909	96.2824	0.23342	91.722	0.15855
98.0413	0.78298	99.7605	0.48891	98.0924	0.40982	96.4498	0.23382	91.8746	0.15913
98.2063	0.78526	99.9262	0.48936	98.2671	0.41058	96.6118	0.23419	91.9934	0.1593
98.3741	0.78765	100.103	0.48991	98.4253	0.4113	96.7867	0.23481	92.1995	0.15964
98.5388	0.79035	100.271	0.49065	98.6037	0.41163	96.951	0.23463	92.3598	0.15955
98.7206	0.79067	100.445	0.49168	98.7775	0.41255	97.1148	0.23473	92.52	0.15977
98.8979	0.79197	100.621	0.49188	98.9426	0.41339	97.2863	0.23508	92.6767	0.15982
99.0675	0.79269	100.79	0.49298	99.1117	0.41387	97.4576	0.23521	92.8177	0.16023
99.2306	0.79426	100.964	0.49326	99.2859	0.41475	97.6184	0.23597	92.9908	0.16052
99.4173	0.79714	101.14	0.49448	99.4523	0.41519	97.7676	0.23639	93.1172	0.16076
99.5798	0.80014	101.309	0.49496	99.6261	0.41584	97.9483	0.23672	93.2945	0.16082
99.7685	0.80107	101.483	0.49594	99.7911	0.41655	98.1196	0.23681	93.4687	0.16109
99.932	0.80359	101.648	0.49687	99.9581	0.41734	98.2689	0.23705	93.6237	0.16107
100.102	0.80534	101.827	0.49717	100.132	0.4179	98.4491	0.23741	93.7874	0.16138
100.266	0.80641	102.001	0.49835	100.296	0.41875	98.6203	0.2374	93.9559	0.16199
100.454	0.80881	102.167	0.49892	100.463	0.41946	98.7837	0.23792	94.1013	0.16204
100.62	0.81031	102.338	0.49968	100.641	0.41985	98.9524	0.23852	94.2245	0.16247
100.788	0.81266	102.517	0.5005	100.796	0.4206	99.1247	0.23865	94.4228	0.16249
100.973	0.81504	102.686	0.50087	100.972	0.42124	99.2845	0.23907	94.5832	0.16267
101.14	0.81635	102.865	0.50191	101.131	0.42177	99.4528	0.23901	94.7336	0.16285
101.307	0.81799	103.03	0.50239	101.32	0.42212	99.596	0.2398	94.8976	0.16305
101.474	0.81825	103.204	0.50337	101.483	0.4227	99.785	0.23964	95.0433	0.16348
101.64	0.81907	103.382	0.50414	101.642	0.42327	99.9319	0.24	95.2124	0.16355
101.825	0.82071	103.553	0.50517	101.829	0.42357	100.117	0.24015	95.375	0.16409
101.993	0.82116	103.721	0.50595	101.999	0.42458	100.263	0.24068	95.514	0.16409
102.16	0.82172	103.896	0.50683	102.164	0.4247	100.449	0.24093	95.69	0.16432
102.344	0.82275	104.068	0.5077	102.338	0.42528	100.618	0.24127	95.844	0.1645
102.524	0.82375	104.239	0.50845	102.493	0.42563	100.759	0.24154	95.9992	0.1645
102.692	0.82405	104.414	0.50909	102.674	0.42617	100.952	0.24165	96.1665	0.16487
102.871	0.82618	104.586	0.50984	102.848	0.42627	101.119	0.24244	96.2873	0.16537
103.025	0.82841	104.757	0.51069	103.013	0.42667	101.281	0.24246	96.4823	0.16549
103.203	0.83066	104.933	0.51176	103.183	0.42683	101.453	0.24264	96.6549	0.1657
103.384	0.83276	105.101	0.51246	103.333	0.42705	101.616	0.24268	96.8002	0.16616
103.549	0.83555	105.274	0.51356	103.5	0.42734	101.784	0.24327	96.9635	0.16614
103.718	0.83734	105.449	0.51431	103.692	0.42747	101.951	0.24357	97.1185	0.16626
103.895	0.84034	105.619	0.51513	103.856	0.42746	102.116	0.24382	97.2673	0.16665
104.064	0.84338	105.792	0.5157	104.007	0.42769	102.282	0.24425	97.3953	0.16667
104.244	0.84573	105.968	0.51648	104.201	0.42748	102.455	0.24439	97.5952	0.16704
104.413	0.84847	106.137	0.51742	104.369	0.42747	102.62	0.24495	97.7439	0.16739
104.595	0.85164	106.311	0.51868	104.539	0.42734	102.79	0.24499	97.9093	0.16763
104.763	0.85431	106.479	0.5191	104.711	0.42699	102.95	0.24529	98.0416	0.16764
104.927	0.85773	106.655	0.51999	104.879	0.42712	103.119	0.24581	98.2441	0.16796
105.097	0.86016	106.824	0.52054	105.05	0.42711	103.288	0.2462	98.3873	0.16842
105.281	0.86323	106.998	0.52123	105.208	0.42721	103.451	0.24648	98.5195	0.16858
105.45	0.86729	107.173	0.52221	105.384	0.42777	103.621	0.2464	98.6866	0.16884
105.614	0.87047	107.346	0.5232	105.556	0.42742	103.784	0.24677	98.8645	0.16898
105.782	0.87101	107.516	0.52366	105.717	0.42769	103.949	0.24744	99.0185	0.16912
105.969	0.87259	107.693	0.52413	105.894	0.42809	104.115	0.24724	99.1742	0.16935
106.136	0.87368	107.861	0.5255	106.065	0.42808	104.286	0.24785	99.3363	0.16949
106.302	0.87463	108.035	0.52614	106.23	0.42812	104.451	0.24783	99.4971	0.17007
106.489	0.8755	108.202	0.52675	106.404	0.42837	104.615	0.24849	99.6267	0.16984
106.656	0.87639	108.379	0.52711	106.572	0.4291	104.787	0.24876	99.7834	0.17026
107.173	0.87757	108.547	0.52825	106.74	0.42894	104.949	0.24949	99.974	0.17064
107.34	0.8795	108.721	0.52875	106.909	0.42923	105.114	0.24913	100.102	0.17071
107.522	0.88165	108.896	0.53003	107.066	0.42971	105.282	0.24964	100.259	0.17072
107.689	0.88402	109.071	0.53052	107.25	0.43001	105.454	0.24997	100.462	0.1714
107.867	0.88623	109.239	0.53118	107.424	0.43028	105.62	0.25017	100.606	0.17147
108.036	0.88812	109.415	0.53212	107.584	0.43063	105.782	0.25041	100.733	0.17185
108.201	0.89098	109.584	0.53282	107.761	0.43087	105.953	0.2506	100.889	0.17165
108.382	0.89328	109.759	0.53357	107.929	0.43099	106.115	0.25087	101.083	0.17227
108.546	0.89556	109.923	0.53448	108.099	0.43154	106.278	0.25145	101.235	0.1722
108.715	0.8983	110.103	0.5353	108.269	0.43199	106.453	0.25174	101.369	0.17235
108.892	0.90093	110.276	0.53595	108.434	0.43228	106.616	0.25223	101.562	0.17273
109.075	0.90385	110.442	0.5366	108.602	0.43271	106.785	0.25245	101.716	0.17322
109.239	0.9067	110.619	0.53759	108.758	0.43337	106.952	0.25233	101.88	0.1731
109.409	0.90886	110.793	0.53814	108.944	0.43329	107.116	0.25303	102.041	0.17365
109.591	0.9115	110.959	0.53915	109.099	0.43402	107.287	0.25311	102.194	0.17371
109.759	0.91415	111.139	0.54001	109.287	0.43435	107.455	0.25368	102.357	0.17411
109.923	0.91657	111.308	0.54074	109.453	0.43482	107.612	0.25377	102.498	0.17434
110.111	0.91958	111.477	0.54121	109.617	0.43519	107.791	0.25383	102.673	0.17456
110.276	0.92191	111.655	0.5422	109.789	0.43536	107.95	0.25444	102.795	0.17483
110.443	0.92438	111.83	0.54323	109.945	0.436	108.119	0.25489	102.975	0.17527
110.609	0.92734	111.995	0.54389	110.133	0.43599	108.282	0.25512	103.15	0.17503
110.799	0.93004	112.174	0.54478	110.296	0.43642	108.45	0.25522	103.305	0.17554
110.963	0.93256	112.339	0.5454	110.45	0.43701	108.62	0.25589	103.468	0.1759
111.129	0.93457	112.514	0.54633	110.64	0.4371	108.783	0.25612	103.637	0.1761
111.318	0.93773	112.683	0.54735	110.792	0.43743	108.952	0.25608	103.782	0.17625
111.485	0.93978	112.86	0.54843	110.96	0.43787	109.094	0.25655	103.94	0.17619
111.65	0.94245	113.032	0.54877	111.15	0.4382	109.285	0.25701	104.095	0.1767
111.835	0.94586	113.203	0.54951	111.315	0.43862	109.453	0.25683	104.26	0.17708
112.003	0.94889	113.376	0.55062	111.486	0.43935	109.615	0.25752	104.415	0.1771
112.17	0.95091	113.545	0.55172	111.656	0.43965	109.785	0.25735	104.551	0.17762
112.335	0.95372	113.721	0.55234	111.824	0.43992	109.943	0.25804	104.748	0.1778
112.518	0.95647	113.896	0.55315	111.99	0.44025	110.118	0.2583	104.891	0.17782
112.685	0.95907	114.065	0.55402	112.141	0.44064	110.282	0.25861	105.056	0.17797
112.866	0.96169	114.24	0.55467	112.33	0.44092	110.449	0.25905	105.212	0.17813
113.032	0.96449	114.409	0.55555	112.483	0.44095	110.619	0.25895	105.34	0.17857
113.199	0.96713	114.583	0.55645	112.671	0.44144	110.782	0.25926	105.5	0.17889
113.379	0.96972	114.756	0.55687	112.844	0.44184	110.949	0.25964	105.685	0.17905
113.545	0.97226	114.928	0.55746	113.01	0.44223	111.12	0.25972	105.848	0.17927
113.725	0.97471	115.101	0.55807	113.171	0.44268	111.282	0.26022	106.002	0.17929
113.89	0.97779	115.272	0.55897	113.346	0.44283	111.439	0.26036	106.134	0.17955
114.059	0.97961	115.447	0.55944	113.519	0.44334	111.614	0.26082	106.337	0.17993
114.238	0.98207	115.619	0.5605	113.691	0.44349	111.782	0.26084	106.48	0.18009
114.405	0.98328	115.786	0.56062	113.855	0.44393	111.951	0.26125	106.612	0.18039
114.586	0.98414	115.963	0.56136	114.029	0.44437	112.117	0.26129	106.78	0.18067
114.754	0.98481	116.131	0.56235	114.201	0.44457	112.278	0.26205	106.957	0.18091
114.919	0.98813	116.305	0.56269	114.34	0.445	112.447	0.26211	107.112	0.18121
115.105	0.98942	116.481	0.56323	114.538	0.44555	112.618	0.26235	107.275	0.18131
115.271	0.99108	116.651	0.56401	114.681	0.44567	112.781	0.26289	107.399	0.18142
115.439	0.99334	116.823	0.56446	114.876	0.44606	112.945	0.263	107.59	0.18186
115.625	0.99649	117	0.56526	115.037	0.44676	113.12	0.26312	107.72	0.18223
115.791	0.99758	117.168	0.56653	115.212	0.44689	113.282	0.26365	107.925	0.18236
115.957	0.9995	117.343	0.56712	115.386	0.44714	113.449	0.26365	108.067	0.18256
116.124	1.00168	117.51	0.56747	115.551	0.44793	113.613	0.26335	108.223	0.18279
116.312	1.00396	117.686	0.5686	115.722	0.44812	113.785	0.26407	108.384	0.18307
116.477	1.00471	117.854	0.56919	115.874	0.44837	113.947	0.2643	108.543	0.18326
116.644	1.0078	118.029	0.56973	116.061	0.44882	114.113	0.26427	108.7	0.18355
116.829	1.01041	118.205	0.57078	116.216	0.44924	114.286	0.26501	108.852	0.1836
116.997	1.01185	118.374	0.57144	116.384	0.44963	114.447	0.26487	108.982	0.1841
117.162	1.00737	118.547	0.57204	116.57	0.44997	114.612	0.26539	109.175	0.18457
117.347	1.00733	118.717	0.57275	116.734	0.45059	114.775	0.26551	109.302	0.18434
117.513	1.0085	118.893	0.5737	116.906	0.45106	114.949	0.26564	109.458	0.18455
117.681	1.01041	119.067	0.57451	117.081	0.45159	115.112	0.26619	109.654	0.18471
117.86	1.01214	119.241	0.57518	117.245	0.45208	115.268	0.26627	109.78	0.18519
118.028	1.01396	119.411	0.57608	117.416	0.45233	115.443	0.2669	109.957	0.18563
118.208	1.01663	119.578	0.5767	117.591	0.45299	115.613	0.26685	110.13	0.18583
118.375	1.01806	119.75	0.57802	117.756	0.4535	115.785	0.26671	110.291	0.18598
118.552	1.02083	119.928	0.57859	117.922	0.45405	115.938	0.26732	110.448	0.18642
118.72	1.02281	120.099	0.57881	118.076	0.45425	116.116	0.26734	110.565	0.18661
118.898	1.02563	120.274	0.58032	118.263	0.45494	116.264	0.26787	110.762	0.18666
119.067	1.02741	120.448	0.58116	118.441	0.45531	116.445	0.26833	110.886	0.18691
119.246	1.03053	120.61	0.58149	118.601	0.45566	116.615	0.26843	111.043	0.18712
119.415	1.03246	120.793	0.5824	118.767	0.45634	116.779	0.26845	111.24	0.18763
119.58	1.03498	120.957	0.58341	118.941	0.45671	116.943	0.26849	111.363	0.18761
119.748	1.03757	121.135	0.58408	119.112	0.45733	117.112	0.26931	111.544	0.18782
119.931	1.0405	121.3	0.58479	119.257	0.45744	117.278	0.26934	111.717	0.18823
120.099	1.04263	121.481	0.58558	119.449	0.4581	117.443	0.26956	111.871	0.18846
120.264	1.04528	121.65	0.58612	119.62	0.45819	117.614	0.27033	112.036	0.18888
120.452	1.04732	121.82	0.58704	119.765	0.45879	117.777	0.27039	112.196	0.18856
120.617	1.04977	121.997	0.58774	119.96	0.45935	117.946	0.27057	112.349	0.18918
120.784	1.05186	122.169	0.58869	120.125	0.46005	118.117	0.27105	112.47	0.18948
120.95	1.05416	122.338	0.58902	120.284	0.46078	118.278	0.27127	112.665	0.18955
121.138	1.05715	122.517	0.59001	120.471	0.46134	118.447	0.27163	112.828	0.18979
121.304	1.05942	122.683	0.59096	120.635	0.46187	118.588	0.27176	112.982	0.19005
121.471	1.06161	122.857	0.59113	120.808	0.46222	118.78	0.27186	113.117	0.19044
121.658	1.06442	123.026	0.59201	120.973	0.46279	118.947	0.27232	113.305	0.19056
121.824	1.06674	123.204	0.59258	121.147	0.46352	119.09	0.27254	113.46	0.19091
121.992	1.06965	123.369	0.59269	121.313	0.46415	119.279	0.27295	113.614	0.19138
122.176	1.0717	123.546	0.59352	121.482	0.46464	119.443	0.27304	113.734	0.1913
122.343	1.0748	123.719	0.59406	121.647	0.46571	119.611	0.2735	113.937	0.19166
122.523	1.07752	123.889	0.59516	121.821	0.46602	119.778	0.27372	114.092	0.19152
122.676	1.07992	124.064	0.59537	121.988	0.46682	119.939	0.27407	114.259	0.19216
122.857	1.08257	124.232	0.59617	122.132	0.46737	120.112	0.27423	114.413	0.19237
123.025	1.08456	124.407	0.5965	122.331	0.46788	120.269	0.27491	114.529	0.1924
123.203	1.08845	124.581	0.59735	122.504	0.46817	120.442	0.27487	114.731	0.19283
123.371	1.09122	124.752	0.59796	122.64	0.4688	120.612	0.27513	114.893	0.19317
123.549	1.0933	124.923	0.59857	122.841	0.46907	120.777	0.27542	115.048	0.19332
123.717	1.09554	125.097	0.59903	122.998	0.46983	120.941	0.27536	115.18	0.19333
123.894	1.09804	125.268	0.59957	123.177	0.47048	121.114	0.27615	115.348	0.19366
124.064	1.10049	125.436	0.60004	123.348	0.47117	121.279	0.27657	115.526	0.19366
124.228	1.1038	125.618	0.60071	123.515	0.47165	121.45	0.27707	115.679	0.1943
124.411	1.10554	125.785	0.6012	123.688	0.47227	121.604	0.27682	115.84	0.19438
124.575	1.10797	125.958	0.60212	123.854	0.47266	121.779	0.27736	115.967	0.19488
124.744	1.11008	126.133	0.60235	124.023	0.47333	121.934	0.27771	116.157	0.19499
124.926	1.1136	126.307	0.6028	124.194	0.47385	122.105	0.27727	116.309	0.19474
125.094	1.11579	126.475	0.60363	124.349	0.47449	122.279	0.27792	116.445	0.19522
125.259	1.11895	126.652	0.6042	124.525	0.47525	122.433	0.27809	116.636	0.19532
125.427	1.12128	126.82	0.60489	124.702	0.47572	122.607	0.27868	116.791	0.19588
125.613	1.12383	126.994	0.60541	124.855	0.47628	122.782	0.27861	116.95	0.19615
125.78	1.1259	127.161	0.60608	125.034	0.47717	122.944	0.27884	117.114	0.19618
125.967	1.12908	127.338	0.6067	125.208	0.47786	123.108	0.27901	117.268	0.19645
126.133	1.13106	127.51	0.60744	125.381	0.47839	123.27	0.27911	117.395	0.19688
126.299	1.133	127.68	0.60821	125.544	0.47893	123.445	0.2793	117.584	0.19707
126.465	1.13606	127.851	0.60893	125.722	0.47981	123.607	0.27956	117.748	0.1977
126.653	1.13841	128.027	0.60903	125.888	0.4804	123.771	0.27991	117.903	0.19756
126.819	1.14106	128.194	0.60959	126.043	0.48116	123.946	0.28033	118.065	0.19782
126.987	1.14213	128.37	0.61057	126.224	0.48163	124.109	0.2808	118.225	0.19801
127.151	1.14276	128.545	0.6113	126.398	0.48235	124.272	0.28064	118.381	0.19841
127.339	1.14293	128.714	0.61208	126.55	0.48289	124.447	0.28103	118.505	0.19845
127.504	1.14316	128.886	0.61256	126.736	0.48356	124.609	0.28099	118.661	0.19887
127.688	1.14366	129.063	0.61309	126.902	0.48434	124.775	0.28149	118.858	0.19892
127.853	1.14422	129.231	0.61376	127.072	0.48476	124.943	0.2814	118.979	0.19915
128.02	1.14569	129.405	0.61448	127.247	0.4855	125.111	0.28193	119.176	0.19942
128.187	1.14572	129.58	0.61518	127.39	0.48627	125.273	0.28204	119.336	0.19966
128.368	1.14593	129.754	0.61614	127.583	0.48699	125.443	0.28205	119.491	0.19953
128.546	1.14634	129.921	0.61673	127.749	0.48772	125.598	0.28221	119.655	0.20035
128.88	1.14652	130.098	0.61726	127.922	0.48817	125.776	0.28248	119.794	0.2007
129.06	1.14833	130.266	0.61779	128.093	0.48891	125.939	0.28261	119.969	0.2007
129.407	1.14985	130.44	0.61864	128.257	0.48974	126.108	0.28275	120.089	0.20091
129.573	1.15184	130.605	0.61947	128.428	0.49025	126.274	0.28315	120.287	0.20121
129.756	1.15319	130.78	0.6202	128.602	0.49102	126.441	0.28392	120.447	0.20139
129.923	1.15565	130.957	0.62077	128.768	0.49161	126.609	0.28362	120.602	0.2016
130.09	1.15716	131.123	0.62149	128.934	0.49233	126.784	0.28388	120.737	0.20234
130.256	1.15982	131.301	0.62212	129.079	0.49281	126.942	0.2842	120.935	0.20237
130.442	1.16062	131.471	0.62254	129.276	0.4937	127.112	0.28396	121.079	0.20236
130.609	1.16151	131.64	0.62323	129.447	0.49442	127.275	0.2848	121.215	0.20267
130.775	1.16365	131.816	0.62404	129.602	0.49513	127.444	0.28492	121.396	0.20296
130.963	1.16448	131.99	0.62457	129.785	0.49584	127.607	0.2851	121.557	0.20353
131.129	1.16521	132.159	0.62528	129.952	0.49659	127.778	0.28529	121.712	0.20363
131.295	1.16543	132.337	0.62619	130.122	0.497	127.936	0.28555	121.876	0.20391
131.461	1.16684	132.504	0.62657	130.296	0.49791	128.11	0.28552	122.03	0.20427
131.63	1.16777	132.678	0.6275	130.462	0.49879	128.28	0.28586	122.192	0.20424
131.815	1.16816	132.853	0.62814	130.628	0.49934	128.438	0.28581	122.306	0.20464
131.984	1.1701	133.025	0.62875	130.801	0.50004	128.612	0.28625	122.509	0.20499
132.168	1.17088	133.195	0.62953	130.973	0.50075	128.776	0.28658	122.668	0.20509
132.337	1.17098	133.367	0.63021	131.138	0.50135	128.931	0.28676	122.823	0.20516
132.499	1.17106	133.539	0.63112	131.313	0.50207	129.103	0.287	122.959	0.2055
132.669	1.17296	133.708	0.6315	131.472	0.5029	129.277	0.28731	123.141	0.20596
132.851	1.17435	133.886	0.63221	131.649	0.5034	129.433	0.28765	123.301	0.20601
133.02	1.17525	134.059	0.63325	131.823	0.50424	129.603	0.28758	123.431	0.20603
133.198	1.17675	134.229	0.63386	131.983	0.505	129.777	0.28757	123.606	0.20666
133.368	1.17858	134.404	0.6343	132.161	0.50579	129.944	0.28801	123.779	0.20699
133.545	1.18043	134.574	0.63516	132.299	0.50646	130.111	0.28805	123.909	0.20718
133.713	1.18202	134.746	0.63612	132.5	0.50707	130.28	0.2881	124.097	0.20747
133.89	1.183	134.917	0.63687	132.658	0.5078	130.441	0.28892	124.257	0.20785
134.059	1.18522	135.092	0.6376	132.834	0.5087	130.594	0.2887	124.411	0.20819
134.224	1.18643	135.261	0.63826	132.992	0.50927	130.777	0.28885	124.574	0.20823
134.406	1.18716	135.434	0.63868	133.176	0.51009	130.939	0.28931	124.695	0.20812
134.571	1.18801	135.611	0.63912	133.347	0.51075	131.104	0.2895	124.889	0.20835
134.739	1.18934	135.779	0.64026	133.511	0.5116	131.278	0.28944	125.016	0.20875
134.92	1.19534	135.956	0.6409	133.685	0.51208	131.441	0.29017	125.207	0.20915
135.087	1.19773	136.13	0.64168	133.842	0.51277	131.606	0.29028	125.377	0.21005
135.252	1.20124	136.298	0.64222	134.022	0.51376	131.759	0.29049	125.523	0.20986
135.438	1.20365	136.473	0.64281	134.174	0.5144	131.942	0.2905	125.648	0.20998
135.605	1.20466	136.649	0.64351	134.352	0.51493	132.113	0.29072	125.841	0.21002
135.771	1.20699	136.816	0.64438	134.532	0.51573	132.267	0.29117	126.001	0.21055
135.958	1.20712	136.99	0.64473	134.682	0.51654	132.443	0.29131	126.156	0.21111
136.123	1.20769	137.158	0.64528	134.87	0.51755	132.594	0.29151	126.284	0.21137
136.291	1.20846	137.335	0.64607	135.045	0.51765	132.759	0.29179	126.477	0.21152
136.477	1.20923	137.503	0.64687	135.208	0.519	132.944	0.29201	126.634	0.2117
136.645	1.21057	137.676	0.64727	135.358	0.51946	133.095	0.29177	126.755	0.2122
136.81	1.21189	137.852	0.64808	135.545	0.51996	133.269	0.29237	126.953	0.21222
136.999	1.21215	138.022	0.64861	135.714	0.52065	133.445	0.29286	127.076	0.21262
137.163	1.21486	138.195	0.64949	135.868	0.52152	133.608	0.29316	127.234	0.21269
137.332	1.21677	138.371	0.65007	136.059	0.52245	133.779	0.29356	127.43	0.21269
137.496	1.21878	138.539	0.6505	136.21	0.52286	133.94	0.29371	127.585	0.21313
137.847	1.21952	138.714	0.65145	136.388	0.52363	134.108	0.29404	127.733	0.21349
138.015	1.22056	138.88	0.65199	136.568	0.5245	134.272	0.29406	127.903	0.21364
138.196	1.22196	139.059	0.65278	136.733	0.52507	134.447	0.29441	128.062	0.21383
138.377	1.22227	139.227	0.65283	136.883	0.52614	134.61	0.29446	128.184	0.21433
138.542	1.22287	139.399	0.65376	137.07	0.52663	134.774	0.29463	128.38	0.21437
138.71	1.22305	139.578	0.65478	137.244	0.5274	134.925	0.29503	128.541	0.2145
138.875	1.22363	139.751	0.65499	137.409	0.52821	135.108	0.29558	128.66	0.21481
139.056	1.22418	139.916	0.65576	137.584	0.52853	135.273	0.29528	128.831	0.21483
139.233	1.225	140.095	0.65627	137.725	0.52911	135.443	0.29587	129.028	0.21541
139.402	1.22671	140.27	0.65696	137.921	0.52965	135.612	0.29606	129.172	0.21568
139.581	1.22819	140.437	0.65805	138.093	0.53055	135.774	0.29656	129.307	0.21574
139.749	1.22934	140.617	0.65833	138.248	0.53106	135.943	0.29661	129.498	0.21623
139.914	1.23084	140.787	0.65975	138.43	0.53192	136.101	0.29666	129.652	0.21635
140.1	1.23185	140.951	0.66003	138.602	0.53268	136.281	0.29724	129.807	0.21685
140.266	1.23235	141.126	0.66065	138.767	0.53316	136.447	0.29731	129.953	0.21656
140.433	1.23345	141.304	0.66147	138.94	0.53366	136.612	0.29782	130.13	0.21693
140.62	1.23497	141.47	0.66196	139.106	0.53456	136.786	0.29778	130.284	0.21768
140.786	1.23566	141.645	0.66249	139.272	0.53542	136.945	0.29829	130.444	0.21743
140.952	1.23662	141.823	0.6635	139.446	0.5357	137.108	0.29861	130.607	0.21797
141.118	1.23728	141.988	0.6638	139.605	0.53639	137.278	0.29906	130.762	0.21816
141.307	1.23896	142.161	0.66446	139.781	0.53697	137.447	0.29932	130.909	0.21832
141.471	1.23926	142.336	0.66513	139.955	0.53727	137.61	0.29901	131.055	0.21905
141.64	1.24117	142.508	0.66588	140.1	0.53815	137.778	0.2994	131.236	0.21894
141.825	1.24315	142.687	0.66618	140.295	0.53847	137.937	0.29991	131.375	0.21914
141.995	1.24547	142.853	0.66665	140.46	0.53937	138.112	0.30018	131.513	0.21928
142.158	1.24705	143.023	0.66752	140.628	0.54002	138.283	0.30012	131.717	0.21995
142.327	1.24924	143.197	0.6684	140.806	0.54069	138.441	0.30046	131.872	0.21998
142.51	1.25007	143.372	0.6689	140.969	0.54142	138.614	0.30044	132.033	0.22036
142.695	1.25227	143.541	0.67002	141.142	0.54195	138.778	0.30077	132.162	0.22098
142.86	1.25453	143.715	0.67075	141.3	0.54255	138.936	0.30098	132.35	0.22107
143.028	1.25632	143.886	0.67134	141.48	0.54338	139.111	0.3014	132.502	0.22082
143.192	1.25753	144.058	0.67234	141.636	0.54416	139.275	0.30173	132.64	0.22146
143.375	1.25821	144.235	0.67277	141.819	0.54456	139.442	0.30203	132.827	0.22133
143.54	1.25923	144.404	0.67385	141.992	0.54517	139.604	0.30261	132.96	0.22159
143.721	1.25972	144.577	0.67442	142.152	0.546	139.777	0.30282	133.142	0.22216
143.884	1.26095	144.748	0.67502	142.308	0.54664	139.936	0.30277	133.304	0.2223
144.054	1.26201	144.923	0.67633	142.499	0.54763	140.101	0.30314	133.458	0.22253
144.231	1.26348	145.092	0.6769	142.668	0.54828	140.28	0.30327	133.619	0.22295
144.399	1.26446	145.267	0.67734	142.834	0.54878	140.442	0.30349	133.747	0.22294
144.578	1.26532	145.442	0.67863	142.993	0.54959	140.606	0.30343	133.937	0.22364
144.746	1.26631	145.612	0.67905	143.177	0.55005	140.78	0.304	134.097	0.22349
144.928	1.26734	145.784	0.67959	143.331	0.55071	140.942	0.30418	134.223	0.22394
145.095	1.26873	145.961	0.68038	143.508	0.55143	141.115	0.30421	134.414	0.22435
145.261	1.26994	146.128	0.68111	143.686	0.55196	141.265	0.30484	134.575	0.2248
145.448	1.27154	146.299	0.68179	143.851	0.55256	141.444	0.30481	134.729	0.22486
145.614	1.27478	146.471	0.68274	144.026	0.55352	141.614	0.30544	134.892	0.22537
145.78	1.27643	146.647	0.68314	144.199	0.55412	141.781	0.30557	135.033	0.22549
145.969	1.27943	146.817	0.6837	144.362	0.55476	141.944	0.30577	135.207	0.2258
146.134	1.28226	146.99	0.68425	144.535	0.55561	142.1	0.30562	135.331	0.22596
146.302	1.28568	147.166	0.68528	144.698	0.55635	142.278	0.30618	135.488	0.22618
146.466	1.28739	147.337	0.686	144.871	0.55729	142.446	0.30617	135.684	0.22644
146.656	1.28854	147.507	0.68682	145.024	0.55788	142.609	0.30646	135.839	0.22642
146.821	1.28928	147.681	0.68735	145.207	0.5585	142.78	0.30683	135.978	0.22657
146.989	1.30248	147.856	0.6881	145.381	0.55936	142.949	0.30693	136.163	0.22721
147.172	1.30547	148.024	0.68881	145.546	0.5602	143.11	0.30726	136.317	0.22691
147.342	1.30796	148.2	0.68969	145.719	0.56085	143.281	0.30767	136.438	0.22714
147.505	1.30835	148.369	0.69055	145.891	0.56149	143.436	0.30786	136.635	0.22794
147.676	1.30975	148.543	0.69102	146.057	0.56215	143.612	0.30817	136.796	0.22817
147.854	1.31082	148.707	0.69175	146.206	0.56291	143.778	0.30845	136.951	0.22807
148.025	1.31117	148.887	0.69267	146.396	0.56379	143.943	0.30842	137.114	0.22847
148.203	1.3169	149.056	0.69327	146.569	0.56421	144.116	0.30857	137.268	0.229
148.373	1.31934	149.227	0.69448	146.735	0.56482	144.276	0.30927	137.429	0.22899
148.548	1.31199	149.406	0.69499	146.904	0.5655	144.446	0.30948	137.547	0.22954
148.706	1.31464	149.579	0.69617	147.061	0.56662	144.61	0.30944	137.747	0.22969
148.881	1.31577	149.745	0.6969	147.243	0.56712	144.775	0.3097	137.889	0.23045
149.052	1.31725	149.924	0.69773	147.389	0.56783	144.928	0.31007	138.061	0.23033
149.226	1.31881	150.097	0.69865	147.582	0.56857	145.111	0.31037	138.224	0.23066
149.41	1.31924	150.262	0.69933	147.754	0.56932	145.277	0.31076	138.38	0.23033
149.574	1.32247	150.443	0.69998	147.919	0.57016	145.447	0.31085	138.516	0.23023
149.743	1.32464	150.611	0.70092	148.092	0.57062	145.611	0.3109	138.682	0.23126
149.923	1.32788	150.782	0.70209	148.253	0.57128	145.779	0.31115	138.858	0.23125
150.092	1.33086	150.952	0.70275	148.429	0.57223	145.943	0.31149	139.014	0.23132
150.256	1.33228	151.132	0.70347	148.602	0.5728	146.115	0.31171	139.173	0.23179
150.442	1.33261	151.295	0.70425	148.762	0.5735	146.276	0.31235	139.303	0.23149
150.608	1.33546	151.47	0.70502	148.939	0.57384	146.445	0.31228	139.49	0.23206
150.777	1.33983	151.647	0.70587	149.081	0.57482	146.609	0.31237	139.624	0.2321
150.942	1.34029	151.814	0.70645	149.278	0.57547	146.781	0.31294	139.781	0.23236
151.128	1.34652	151.989	0.70704	149.444	0.57605	146.939	0.31322	139.969	0.23334
151.295	1.35066	152.167	0.70802	149.614	0.57677	147.11	0.31339	140.084	0.23248
151.462	1.35245	152.332	0.70878	149.788	0.57761	147.276	0.31329	140.287	0.23321
151.65	1.35564	152.505	0.70961	149.958	0.57834	147.445	0.31353	140.411	0.23339
151.815	1.35833	152.679	0.71015	150.123	0.57919	147.609	0.31387	140.604	0.23369
151.982	1.35945	152.848	0.71082	150.297	0.57985	147.777	0.3144	140.758	0.23365
152.168	1.36082	153.022	0.71185	150.463	0.58078	147.935	0.31484	140.919	0.234
152.336	1.36318	153.198	0.71238	150.636	0.58181	148.111	0.31467	141.046	0.23438
152.5	1.36553	153.364	0.71251	150.8	0.5823	148.254	0.31498	141.237	0.23406
152.686	1.36841	153.541	0.71368	150.975	0.58299	148.44	0.31544	141.398	0.23457
152.851	1.36942	153.716	0.71424	151.139	0.58404	148.612	0.3156	141.565	0.23457
153.02	1.37068	153.884	0.71503	151.308	0.58477	148.775	0.31532	141.712	0.23468
153.199	1.37392	154.06	0.71557	151.466	0.58555	148.943	0.31561	141.875	0.23528
153.367	1.37659	154.231	0.71648	151.651	0.58642	149.103	0.31668	142.029	0.23566
153.545	1.37885	154.402	0.71695	151.824	0.58731	149.276	0.31641	142.186	0.23577
153.714	1.37973	154.573	0.71775	151.983	0.58813	149.435	0.31703	142.315	0.23648
153.878	1.38193	154.748	0.71844	152.162	0.58868	149.61	0.31675	142.492	0.23641
154.059	1.38302	154.922	0.71903	152.327	0.58965	149.779	0.31675	142.665	0.23699
154.236	1.38628	155.092	0.72019	152.483	0.59018	149.941	0.31778	142.82	0.23699
154.405	1.38848	155.268	0.72069	152.659	0.59077	150.113	0.3179	142.983	0.23719
154.569	1.38931	155.435	0.72117	152.837	0.59116	150.275	0.31807	143.138	0.23794
154.752	1.39195	155.609	0.72239	153.002	0.59217	150.442	0.31856	143.299	0.23797
154.917	1.39289	155.786	0.72279	153.177	0.5929	150.604	0.31814	143.423	0.2378
155.086	1.39496	155.954	0.72348	153.333	0.59381	150.778	0.31921	143.592	0.23759
155.268	1.39606	156.128	0.72461	153.513	0.59447	150.94	0.31909	143.772	0.2384
155.436	1.39675	156.301	0.72483	153.666	0.59518	151.105	0.31878	143.932	0.2386
155.601	1.39698	156.472	0.72578	153.853	0.59618	151.279	0.31999	144.095	0.23851
155.788	1.39746	156.647	0.72629	154.018	0.59666	151.442	0.31993	144.249	0.23862
155.954	1.39824	156.815	0.72737	154.186	0.59755	151.597	0.32064	144.374	0.23879
156.122	1.39968	156.99	0.72783	154.364	0.59818	151.762	0.32053	144.531	0.23904
156.31	1.39998	157.164	0.72864	154.529	0.59883	151.942	0.3207	144.73	0.2391
156.641	1.40267	157.333	0.72944	154.681	0.59957	152.096	0.32115	144.884	0.23926
156.808	1.40441	157.509	0.7297	154.867	0.60056	152.275	0.32098	145.034	0.23877
156.995	1.40722	157.679	0.73063	155.035	0.60142	152.444	0.32128	145.198	0.23902
157.16	1.40912	157.848	0.73091	155.204	0.60232	152.607	0.32138	145.365	0.23935
157.328	1.41161	158.017	0.73154	155.378	0.60312	152.779	0.32219	145.52	0.2398
157.511	1.41335	158.197	0.73239	155.544	0.60357	152.933	0.32267	145.677	0.23923
157.68	1.41613	158.365	0.73292	155.722	0.60475	153.109	0.32249	145.809	0.2395
157.845	1.41846	158.535	0.73339	155.884	0.60533	153.271	0.32267	145.993	0.23988
158.014	1.42136	158.716	0.73418	156.053	0.60586	153.442	0.32338	146.114	0.23908
158.194	1.42373	158.883	0.7344	156.23	0.60679	153.605	0.32346	146.314	0.23978
158.363	1.42656	159.053	0.73523	156.392	0.60771	153.775	0.32383	146.475	0.23991
158.54	1.42862	159.232	0.73589	156.537	0.6085	153.923	0.32347	146.592	0.24005
158.722	1.43006	159.396	0.73629	156.727	0.6088	154.109	0.32355	146.762	0.24039
158.886	1.43242	159.572	0.73731	156.902	0.60968	154.271	0.3243	146.926	0.24022
159.055	1.43426	159.741	0.73788	157.068	0.61063	154.439	0.32458	147.107	0.24017
159.232	1.43657	159.919	0.73881	157.216	0.61118	154.61	0.32452	147.271	0.2403
159.401	1.43823	160.084	0.73928	157.407	0.61192	154.772	0.32513	147.425	0.24086
159.565	1.44106	160.261	0.73983	157.578	0.61257	154.94	0.3255	147.54	0.241
159.748	1.44319	160.438	0.74097	157.721	0.61348	155.098	0.32575	147.74	0.24099
159.912	1.44509	160.603	0.74155	157.918	0.6142	155.274	0.32615	147.868	0.241
160.081	1.44687	160.78	0.74234	158.089	0.61496	155.438	0.32646	148.059	0.24116
160.263	1.44964	160.949	0.74313	158.254	0.61565	155.606	0.32659	148.22	0.24181
160.431	1.45177	161.123	0.74392	158.428	0.61626	155.78	0.32626	148.373	0.24217
160.596	1.45382	161.292	0.74453	158.587	0.61708	155.94	0.32642	148.537	0.24178
160.783	1.45642	161.468	0.74491	158.764	0.61789	156.104	0.32712	148.693	0.24256
160.95	1.45822	161.637	0.74625	158.923	0.61866	156.271	0.32768	148.823	0.2425
161.115	1.46048	161.812	0.74662	159.103	0.61958	156.442	0.32743	149.012	0.24281
161.282	1.46239	161.989	0.74756	159.276	0.62006	156.605	0.32776	149.173	0.24277
161.47	1.46453	162.157	0.74834	159.44	0.62069	156.773	0.32818	149.297	0.2432
161.637	1.46681	162.33	0.74912	159.614	0.62154	156.934	0.32871	149.454	0.24283
161.822	1.46888	162.506	0.74981	159.779	0.62235	157.107	0.32863	149.612	0.24322
161.991	1.47076	162.672	0.7506	159.948	0.62281	157.25	0.32906	149.804	0.24337
162.156	1.47301	162.846	0.75102	160.122	0.62362	157.437	0.32929	149.931	0.24392
162.325	1.47503	163.02	0.75178	160.289	0.62442	157.608	0.3295	150.121	0.24419
162.508	1.47656	163.191	0.75284	160.447	0.62496	157.772	0.32966	150.284	0.24455
162.677	1.47913	163.359	0.75321	160.63	0.62572	157.937	0.33016	150.432	0.24482
162.842	1.48109	163.537	0.75397	160.792	0.62642	158.095	0.33006	150.565	0.24432
163.027	1.48256	163.706	0.75479	160.969	0.6271	158.272	0.33053	150.759	0.24484
163.192	1.48477	163.881	0.75577	161.122	0.62762	158.436	0.33058	150.886	0.24496
163.36	1.48703	164.056	0.7566	161.298	0.62869	158.607	0.33111	151.073	0.2451
163.539	1.48864	164.229	0.75709	161.476	0.62927	158.765	0.33086	151.237	0.24474
163.708	1.49062	164.398	0.75794	161.641	0.63018	158.938	0.33152	151.391	0.24567
163.885	1.4928	164.572	0.75836	161.816	0.63067	159.095	0.33182	151.552	0.24579
164.054	1.49432	164.743	0.75944	161.988	0.63139	159.274	0.33175	151.711	0.24571
164.23	1.49725	164.915	0.76052	162.151	0.63197	159.444	0.33175	151.869	0.24606
164.4	1.49825	165.087	0.76102	162.304	0.63261	159.603	0.33207	152.029	0.24623
164.577	1.50091	165.263	0.76189	162.476	0.63344	159.775	0.33243	152.15	0.24679
164.747	1.50245	165.432	0.76298	162.657	0.63382	159.936	0.33244	152.347	0.24685
164.911	1.50491	165.601	0.76419	162.825	0.63469	160.105	0.33294	152.506	0.24694
165.08	1.50597	165.77	0.76477	162.978	0.63545	160.266	0.33314	152.661	0.24755
165.261	1.50889	165.951	0.76544	163.17	0.63588	160.439	0.33322	152.824	0.24721
165.429	1.51035	166.119	0.76629	163.322	0.63661	160.604	0.33355	152.983	0.24803
165.594	1.51285	166.297	0.76711	163.508	0.63748	160.76	0.33374	153.138	0.24817
165.762	1.51453	166.465	0.76802	163.684	0.63788	160.936	0.33367	153.274	0.24762
165.946	1.51706	166.64	0.76848	163.843	0.63847	161.11	0.33405	153.455	0.24816
166.114	1.5203	166.804	0.76968	163.996	0.63944	161.267	0.33434	153.616	0.2487
166.3	1.52188	166.986	0.77063	164.188	0.63995	161.443	0.33433	153.733	0.24858
166.466	1.52403	167.155	0.77093	164.339	0.64064	161.605	0.3346	153.934	0.24931
166.633	1.52567	167.325	0.77204	164.524	0.64137	161.76	0.33469	154.094	0.24983
166.8	1.52739	167.505	0.7728	164.698	0.64183	161.932	0.33486	154.248	0.24913
166.988	1.5293	167.674	0.77387	164.864	0.64225	162.107	0.3353	154.381	0.24992
167.153	1.53027	167.843	0.77423	165.036	0.64328	162.268	0.33545	154.567	0.24955
167.32	1.53252	168.014	0.77576	165.211	0.64381	162.438	0.33563	154.727	0.25011
167.507	1.53441	168.192	0.77641	165.372	0.64491	162.596	0.33595	154.884	0.25116
167.673	1.5361	168.359	0.77685	165.521	0.64524	162.773	0.33602	155.017	0.25079
167.838	1.53756	168.533	0.77791	165.689	0.64595	162.939	0.33628	155.199	0.2507
168.006	1.53859	168.712	0.77887	165.879	0.64672	163.088	0.33659	155.319	0.2517
168.19	1.54081	168.877	0.77911	166.047	0.64738	163.273	0.33669	155.522	0.25102
168.357	1.54262	169.05	0.78004	166.199	0.64811	163.437	0.33698	155.676	0.25166
168.538	1.54377	169.226	0.78095	166.392	0.64875	163.603	0.33713	155.837	0.25181
168.718	1.54591	169.395	0.78171	166.563	0.64925	163.754	0.33697	155.967	0.25159
168.871	1.54756	169.568	0.78265	166.728	0.65037	163.937	0.33772	156.155	0.25261
169.051	1.5489	169.742	0.78284	166.898	0.65093	164.101	0.33818	156.314	0.25279
169.229	1.55012	169.912	0.7843	167.057	0.65153	164.267	0.33843	156.475	0.25232
169.397	1.55213	170.084	0.78472	167.238	0.65216	164.436	0.33857	156.633	0.25288
169.562	1.55399	170.259	0.7856	167.403	0.65281	164.607	0.33878	156.787	0.25309
169.743	1.55569	170.43	0.78627	167.573	0.65356	164.751	0.33918	156.947	0.25349
169.909	1.5575	170.601	0.78689	167.748	0.65395	164.94	0.33966	157.073	0.25415
170.077	1.55898	170.775	0.78796	167.913	0.65472	165.108	0.33943	157.266	0.25336
170.258	1.56112	170.946	0.7882	168.087	0.65542	165.271	0.33934	157.396	0.25389
170.425	1.56214	171.123	0.78926	168.259	0.65596	165.44	0.33955	157.584	0.25475
170.61	1.56458	171.292	0.78978	168.424	0.65706	165.605	0.33991	157.744	0.25502
170.775	1.56599	171.465	0.79065	168.593	0.65748	165.773	0.34009	157.898	0.25487
170.943	1.56749	171.635	0.79113	168.757	0.65785	165.936	0.3401	158.025	0.25584
171.128	1.5698	171.812	0.79172	168.935	0.65884	166.108	0.34027	158.216	0.25552
171.295	1.57104	171.984	0.79262	169.103	0.65949	166.274	0.33996	158.377	0.25515
171.461	1.56637	172.155	0.79349	169.27	0.66046	166.437	0.34054	158.503	0.25561
171.629	1.55946	172.33	0.79405	169.443	0.66074	166.609	0.34119	158.695	0.25595
171.815	1.55573	172.504	0.79481	169.616	0.66155	166.772	0.34087	158.85	0.25603
171.983	1.55513	172.671	0.79572	169.778	0.6621	166.938	0.34118	159.01	0.25622
172.149	1.55473	172.848	0.79615	169.953	0.66285	167.093	0.34108	159.168	0.25604
172.336	1.55478	173.02	0.79711	170.125	0.66369	167.272	0.34181	159.331	0.25698
172.501	1.55582	173.193	0.79777	170.287	0.66466	167.439	0.3415	159.455	0.25668
172.669	1.55754	173.361	0.79828	170.461	0.66519	167.604	0.34189	159.646	0.25669
172.853	1.55855	173.53	0.79902	170.635	0.66556	167.775	0.34192	159.801	0.25698
173.021	1.5594	173.709	0.79957	170.795	0.6662	167.937	0.34232	159.933	0.2569
173.185	1.56121	173.878	0.80029	170.951	0.66724	168.104	0.34253	160.12	0.25739
173.354	1.56306	174.053	0.80136	171.135	0.66771	168.258	0.34268	160.284	0.25758
173.535	1.56544	174.228	0.80224	171.312	0.66828	168.44	0.34308	160.438	0.25779
173.702	1.56688	174.395	0.80281	171.474	0.66898	168.595	0.34329	160.599	0.25846
173.881	1.56994	174.572	0.80379	171.646	0.66945	168.772	0.34329	160.72	0.2582
174.05	1.57052	174.737	0.80402	171.822	0.67033	168.936	0.34351	160.917	0.25898
174.227	1.57363	174.919	0.80509	171.984	0.67091	169.105	0.34392	161.072	0.25903
174.395	1.5752	175.09	0.80599	172.158	0.67188	169.268	0.34392	161.21	0.25869
174.573	1.578	175.257	0.80721	172.323	0.6726	169.443	0.34386	161.395	0.25903
174.741	1.57951	175.434	0.80764	172.49	0.67311	169.605	0.34431	161.549	0.25936
174.921	1.58084	175.599	0.80864	172.66	0.67408	169.759	0.34419	161.71	0.25957
175.088	1.58086	175.774	0.80942	172.833	0.6749	169.935	0.34417	161.872	0.25964
175.254	1.58279	175.947	0.80991	172.999	0.67552	170.108	0.34489	162.027	0.2602
175.438	1.58451	176.118	0.81098	173.17	0.67614	170.27	0.34534	162.181	0.26061
175.605	1.58659	176.298	0.81197	173.343	0.67668	170.437	0.34502	162.33	0.26104
175.771	1.5884	176.47	0.8127	173.508	0.67749	170.602	0.3452	162.505	0.26078
175.938	1.59102	176.641	0.81337	173.68	0.67825	170.771	0.34541	162.659	0.26092
176.124	1.59246	176.806	0.8144	173.825	0.67883	170.941	0.34569	162.819	0.26111
176.291	1.59547	176.982	0.81527	174.015	0.67956	171.103	0.34578	162.982	0.26193
176.476	1.59729	177.154	0.81615	174.184	0.68015	171.278	0.34596	163.137	0.26133
176.645	1.59947	177.325	0.81718	174.357	0.6807	171.439	0.34604	163.273	0.2612
176.81	1.6015	177.502	0.81795	174.519	0.68133	171.607	0.34635	163.411	0.26236
176.977	1.60317	177.669	0.81897	174.688	0.68207	171.771	0.34657	163.615	0.26233
177.162	1.60478	177.843	0.81959	174.864	0.68282	171.938	0.34625	163.732	0.26259
177.331	1.60729	178.021	0.82103	175.027	0.68361	172.109	0.34656	163.904	0.26302
177.496	1.60906	178.188	0.8212	175.198	0.68418	172.27	0.34693	164.09	0.26308
177.665	1.61077	178.362	0.8223	175.375	0.68491	172.44	0.34712	164.249	0.26329
177.848	1.61316	178.538	0.82292	175.516	0.68562	172.603	0.34756	164.406	0.26379
178.017	1.61553	178.705	0.82354	175.714	0.68619	172.775	0.34804	164.54	0.26353
178.182	1.61681	178.88	0.82459	175.885	0.68687	172.94	0.34785	164.691	0.26417
178.367	1.61953	179.05	0.82534	176.051	0.6874	173.105	0.34807	164.882	0.26435
178.545	1.62115	179.223	0.82624	176.225	0.68792	173.275	0.34853	165.011	0.2643
178.699	1.62319	179.4	0.8272	176.39	0.68895	173.435	0.34856	165.199	0.26513
178.879	1.62475	179.569	0.82759	176.564	0.68955	173.606	0.3482	165.36	0.26532
179.047	1.62683	179.742	0.8286	176.729	0.69029	173.772	0.34901	165.49	0.26537
179.224	1.62873	179.911	0.82929	176.901	0.69071	173.935	0.34857	165.677	0.26572
179.406	1.63035	180.088	0.83011	177.067	0.69184	174.104	0.34975	165.837	0.26601
179.571	1.63278	180.257	0.83074	177.235	0.69229	174.271	0.34926	165.961	0.26588
179.739	1.63451	180.431	0.83206	177.394	0.69324	174.431	0.34986	166.156	0.26652
179.904	1.63677	180.606	0.83239	177.576	0.69373	174.605	0.34994	166.31	0.26654
180.087	1.63845	180.774	0.8331	177.745	0.69455	174.775	0.35014	166.47	0.26664
180.252	1.64057	180.948	0.83388	177.909	0.6949	174.936	0.35026	166.598	0.26657
180.435	1.64213	181.125	0.83461	178.087	0.69592	175.107	0.35013	166.79	0.26689
180.601	1.64408	181.291	0.83574	178.251	0.69649	175.268	0.35095	166.946	0.26731
180.769	1.64592	181.463	0.83647	178.42	0.69704	175.433	0.35047	167.11	0.26739
180.954	1.64778	181.635	0.83695	178.597	0.69767	175.608	0.35026	167.27	0.26762
181.119	1.64898	181.811	0.83807	178.763	0.69858	175.771	0.35069	167.425	0.26781
181.286	1.65106	181.981	0.83905	178.918	0.69924	175.937	0.3512	167.555	0.26767
181.453	1.65216	182.155	0.8393	179.087	0.69982	176.095	0.35097	167.712	0.26798
181.641	1.65542	182.331	0.84003	179.273	0.70044	176.274	0.35174	167.903	0.26761
181.805	1.65636	182.502	0.84093	179.442	0.70154	176.442	0.35249	168.058	0.26772
181.973	1.65843	182.676	0.84176	179.597	0.70211	176.603	0.35215	168.222	0.26852
182.16	1.66016	182.841	0.84229	179.766	0.70258	176.778	0.35259	168.376	0.2684
182.328	1.66151	183.021	0.84345	179.948	0.70316	176.939	0.35264	168.507	0.26866
182.511	1.66299	183.196	0.8442	180.116	0.70373	177.1	0.3532	168.665	0.26909
182.68	1.66383	183.358	0.8453	180.268	0.70488	177.269	0.35362	168.856	0.26927
182.845	1.66427	183.539	0.84576	180.459	0.70553	177.443	0.35371	169.002	0.2691
183.013	1.66628	183.709	0.84653	180.611	0.70604	177.604	0.35405	169.174	0.26976
183.194	1.66647	183.877	0.84746	180.796	0.70687	177.777	0.3544	169.328	0.26964
183.363	1.66725	184.056	0.84814	180.968	0.70703	177.945	0.35496	169.489	0.26967
183.543	1.66782	184.228	0.84908	181.135	0.7081	178.108	0.35476	169.616	0.27002
183.711	1.66801	184.395	0.85013	181.299	0.70857	178.272	0.3552	169.801	0.26983
183.875	1.66827	184.576	0.85044	181.48	0.7094	178.438	0.35541	169.968	0.27044
184.057	1.66776	184.744	0.85157	181.645	0.70978	178.607	0.35614	170.123	0.27008
184.234	1.66939	184.914	0.85251	181.813	0.71027	178.775	0.35642	170.265	0.27064
184.39	1.67182	185.084	0.85299	181.982	0.71131	178.929	0.3567	170.403	0.27069
184.581	1.67347	185.263	0.85392	182.162	0.71199	179.112	0.35699	170.6	0.27097
184.749	1.67569	185.432	0.85466	182.322	0.71283	179.271	0.35689	170.735	0.27077
184.915	1.67744	185.604	0.85553	182.469	0.71325	179.446	0.35701	170.88	0.2708
185.082	1.67931	185.782	0.85604	182.658	0.71379	179.607	0.35781	171.077	0.27133
185.263	1.68169	185.949	0.85776	182.834	0.71465	179.773	0.35821	171.231	0.27162
185.43	1.68333	186.122	0.85871	182.999	0.71506	179.938	0.35777	171.37	0.2715
185.597	1.68596	186.301	0.85951	183.174	0.71543	180.11	0.35863	171.554	0.27201
185.78	1.68996	186.467	0.86008	183.333	0.71626	180.27	0.35939	171.709	0.27236
185.948	1.69241	186.641	0.86104	183.509	0.71666	180.438	0.35916	171.869	0.27248
186.114	1.69491	186.81	0.86171	183.67	0.71696	180.59	0.35901	171.987	0.2722
186.302	1.69756	186.99	0.86225	183.838	0.71772	180.775	0.35988	172.187	0.27255
186.466	1.69995	187.156	0.86262	184.019	0.71808	180.94	0.36027	172.341	0.27276
186.634	1.70269	187.33	0.86138	184.161	0.71903	181.106	0.36047	172.502	0.27304
186.82	1.70542	187.499	0.86082	184.356	0.71951	181.276	0.3612	172.635	0.27338
186.989	1.70893	187.675	0.86017	184.529	0.72003	181.436	0.36103	172.82	0.27405
187.152	1.71389	187.848	0.85987	184.7	0.72093	181.609	0.36134	172.956	0.27425
187.321	1.71741	188.017	0.86006	184.872	0.72122	181.77	0.36183	173.113	0.27416
187.505	1.71944	188.191	0.86023	185.031	0.72157	181.942	0.36205	173.298	0.27455
187.675	1.72116	188.367	0.8605	185.208	0.72244	182.089	0.36232	173.453	0.27418
187.856	1.73468	188.532	0.86097	185.377	0.72276	182.272	0.36234	173.613	0.27443
188.025	1.73506	188.711	0.86189	185.54	0.7233	182.443	0.36284	173.743	0.27407
188.19	1.73665	188.885	0.86216	185.717	0.72397	182.607	0.36297	173.933	0.27496
188.374	1.73815	189.052	0.86328	185.882	0.72467	182.771	0.3635	174.087	0.27526
188.538	1.74066	189.227	0.86402	186.042	0.72479	182.938	0.36355	174.22	0.27565
188.707	1.74203	189.403	0.8654	186.218	0.72571	183.109	0.36421	174.408	0.27559
188.885	1.74363	189.569	0.86606	186.391	0.72588	183.272	0.36378	174.541	0.27594
189.054	1.74446	189.743	0.8673	186.559	0.72655	183.441	0.36422	174.725	0.27615
189.231	1.74534	189.916	0.86812	186.734	0.72714	183.602	0.36417	174.886	0.27614
189.399	1.74586	190.088	0.86903	186.907	0.7276	183.765	0.36476	175.041	0.27656
189.564	1.74606	190.261	0.87012	187.07	0.7281	183.94	0.36533	175.204	0.27716
189.746	1.74678	190.436	0.87142	187.226	0.72899	184.108	0.36501	175.327	0.27712
189.911	1.74638	190.603	0.87237	187.41	0.72955	184.265	0.36531	175.49	0.27741
190.093	1.74743	190.778	0.87324	187.576	0.72985	184.438	0.36575	175.648	0.27734
190.259	1.74778	190.949	0.87437	187.747	0.73034	184.609	0.36649	175.836	0.27764
190.776	1.74795	191.123	0.87524	187.921	0.73091	184.777	0.36669	175.996	0.27791
190.943	1.74837	191.298	0.87591	188.087	0.73124	184.939	0.36676	176.15	0.27827
191.128	1.74897	191.467	0.87717	188.255	0.732	185.098	0.36671	176.314	0.2784
191.296	1.74927	191.642	0.87827	188.411	0.7324	185.267	0.36695	176.474	0.27872
191.461	1.75144	191.816	0.87974	188.597	0.73337	185.438	0.36744	176.628	0.279
191.65	1.75503	191.988	0.88021	188.764	0.73341	185.602	0.36783	176.755	0.27891
191.814	1.75742	192.16	0.88124	188.933	0.73416	185.768	0.36758	176.946	0.27893
191.982	1.76064	192.329	0.8824	189.1	0.73441	185.941	0.3685	177.106	0.27957
192.167	1.76457	192.504	0.8831	189.28	0.73508	186.106	0.36828	177.262	0.27966
192.337	1.76652	192.668	0.88441	189.442	0.73542	186.261	0.36819	177.426	0.27935
192.5	1.7693	192.849	0.88563	189.61	0.7358	186.437	0.36909	177.579	0.27979
192.669	1.77211	193.018	0.88676	189.782	0.73637	186.608	0.36893	177.707	0.27968
192.852	1.77556	193.195	0.88748	189.946	0.73664	186.77	0.36938	177.865	0.27997
193.021	1.77785	193.36	0.88882	190.117	0.73748	186.94	0.36908	178.057	0.2807
193.201	1.78025	193.539	0.89018	190.289	0.73785	187.102	0.36995	178.184	0.28057
193.353	1.78301	193.701	0.89086	190.453	0.73819	187.268	0.3702	178.373	0.28098
193.534	1.78576	193.878	0.89172	190.628	0.73898	187.443	0.37009	178.536	0.2809
193.703	1.78891	194.056	0.89287	190.801	0.73953	187.606	0.36996	178.662	0.28103
193.881	1.79161	194.22	0.89379	190.963	0.73989	187.772	0.37066	178.847	0.28137
194.05	1.7945	194.396	0.89478	191.141	0.74025	187.936	0.37103	178.972	0.28147
194.215	1.79661	194.575	0.89597	191.304	0.74087	188.104	0.37098	179.169	0.28173
194.396	1.7995	194.739	0.89711	191.479	0.74163	188.277	0.37093	179.325	0.28204
194.574	1.80161	194.915	0.89755	191.648	0.74211	188.437	0.37126	179.465	0.28216
194.742	1.80449	195.092	0.89906	191.813	0.74291	188.605	0.37163	179.648	0.28245
194.908	1.80835	195.256	0.90026	191.983	0.74335	188.772	0.37142	179.804	0.28223
195.089	1.8097	195.433	0.90095	192.142	0.74384	188.936	0.37177	179.925	0.28247
195.255	1.81156	195.603	0.90194	192.327	0.7444	189.103	0.37196	180.122	0.28273
195.439	1.81438	195.772	0.90295	192.492	0.74497	189.274	0.37204	180.282	0.28318
195.606	1.81813	195.946	0.90356	192.658	0.74569	189.434	0.372	180.437	0.28337
195.771	1.81965	196.122	0.90474	192.833	0.74608	189.604	0.37304	180.6	0.28351
195.939	1.82324	196.292	0.90584	192.999	0.74675	189.775	0.37276	180.755	0.28377
196.124	1.82568	196.465	0.9063	193.172	0.74728	189.934	0.37327	180.915	0.28406
196.292	1.82836	196.636	0.90751	193.332	0.74737	190.105	0.37355	181.078	0.28409
196.456	1.82954	196.808	0.90878	193.509	0.74799	190.269	0.37341	181.233	0.28447
196.645	1.83303	196.984	0.90958	193.668	0.74864	190.437	0.37338	181.387	0.28465
196.811	1.83504	197.154	0.91058	193.849	0.74921	190.598	0.37402	181.548	0.28497
196.979	1.83789	197.328	0.91166	194.021	0.7501	190.771	0.3739	181.682	0.28513
197.164	1.84074	197.5	0.91269	194.186	0.75062	190.933	0.37401	181.867	0.28506
197.332	1.84312	197.675	0.91338	194.36	0.75112	191.107	0.3739	182.027	0.28529
197.496	1.84572	197.84	0.91441	194.525	0.75185	191.27	0.3743	182.186	0.28547
197.666	1.84789	198.016	0.9154	194.694	0.75272	191.438	0.37444	182.345	0.28579
197.83	1.84987	198.193	0.9166	194.864	0.75332	191.608	0.37466	182.501	0.28584
198.018	1.85305	198.36	0.91783	195.038	0.75415	191.771	0.37526	182.634	0.28604
198.201	1.85557	198.532	0.91862	195.204	0.75444	191.938	0.37525	182.791	0.28636
198.352	1.85835	198.706	0.92011	195.371	0.75539	192.108	0.37548	182.979	0.28618
198.533	1.86052	198.879	0.92109	195.545	0.75634	192.27	0.37544	183.112	0.2867
198.701	1.86286	199.052	0.92191	195.709	0.75694	192.438	0.37613	183.294	0.28708
198.881	1.86509	199.226	0.92303	195.877	0.75751	192.601	0.37631	183.457	0.28692
199.049	1.86822	199.398	0.92412	196.054	0.75856	192.775	0.37666	183.611	0.2873
199.227	1.87068	199.567	0.92522	196.223	0.75904	192.936	0.37654	183.741	0.28759
199.395	1.87298	199.745	0.92623	196.389	0.75988	193.103	0.37703	183.918	0.28786
199.561	1.87563	199.905	0.92732	196.563	0.76078	193.26	0.37712	184.091	0.28797
199.741	1.87758	200.086	0.92845	196.733	0.76135	193.44	0.37726	184.246	0.28802
199.907	1.87952	200.256	0.92972	196.898	0.76234	193.602	0.37745	184.41	0.28857
200.088	1.88149	200.425	0.9306	197.069	0.76314	193.762	0.37758	184.564	0.28888
200.255	1.88397	200.604	0.93196	197.229	0.76385	193.936	0.37826	184.724	0.28883
200.42	1.88602	200.775	0.93263	197.408	0.76432	194.106	0.37821	184.851	0.28903
200.603	1.88866	200.943	0.9343	197.575	0.76575	194.261	0.37875	185.043	0.28933
200.769	1.89109	201.123	0.93533	197.746	0.76613	194.439	0.37886	185.203	0.28947
200.937	1.89354	201.292	0.93624	197.922	0.76714	194.609	0.37895	185.329	0.29001
201.119	1.89568	201.468	0.9378	198.085	0.76777	194.771	0.37932	185.52	0.28975
201.289	1.89783	201.633	0.93849	198.252	0.76839	194.941	0.37918	185.648	0.28998
201.473	1.89916	201.812	0.93986	198.424	0.76932	195.104	0.37936	185.838	0.29015
201.641	1.90088	201.977	0.94141	198.597	0.77011	195.273	0.38004	185.999	0.29048
201.805	1.902	202.153	0.94248	198.761	0.77077	195.441	0.37992	186.154	0.29029
201.974	1.90415	202.331	0.94351	198.935	0.7716	195.606	0.38046	186.281	0.2907
202.16	1.9061	202.495	0.94465	199.098	0.77205	195.77	0.38042	186.469	0.29102
202.329	1.90809	202.666	0.94579	199.273	0.77317	195.938	0.38136	186.631	0.29105
202.492	1.90984	202.843	0.94667	199.438	0.77379	196.109	0.38023	186.759	0.29111
202.662	1.91227	203.015	0.94827	199.609	0.77447	196.271	0.38132	186.947	0.29146
202.846	1.91467	203.185	0.94884	199.783	0.77547	196.44	0.38119	187.11	0.29174
203.014	1.91771	203.364	0.95045	199.948	0.77614	196.602	0.38132	187.265	0.29206
203.179	1.91873	203.532	0.95149	200.117	0.77708	196.774	0.38152	187.42	0.29228
203.365	1.92061	203.705	0.95269	200.277	0.77775	196.936	0.38207	187.575	0.29246
203.53	1.9226	203.883	0.954	200.458	0.77881	197.098	0.38251	187.744	0.29282
203.698	1.92401	204.05	0.95473	200.624	0.77953	197.274	0.38231	187.898	0.29281
203.878	1.92548	204.225	0.95625	200.791	0.78032	197.437	0.38268	188.038	0.29276
204.045	1.92738	204.395	0.95753	200.967	0.78097	197.608	0.38264	188.216	0.29337
204.224	1.92904	204.565	0.95836	201.139	0.78181	197.765	0.38307	188.377	0.29339
204.392	1.93079	204.74	0.95962	201.303	0.78299	197.941	0.38314	188.496	0.29329
204.57	1.93299	204.914	0.96076	201.468	0.78354	198.104	0.38357	188.695	0.29351
204.737	1.93432	205.083	0.96189	201.642	0.78453	198.272	0.38361	188.849	0.29386
204.917	1.93636	205.259	0.96268	201.804	0.78521	198.446	0.38409	189.011	0.29398
205.084	1.93813	205.432	0.96404	201.978	0.78577	198.607	0.38395	189.172	0.29419
205.266	1.94082	205.603	0.96541	202.156	0.78687	198.771	0.38453	189.328	0.29442
205.432	1.94275	205.774	0.96667	202.321	0.78729	198.94	0.38458	189.482	0.29457
205.599	1.94526	205.952	0.96755	202.489	0.78835	199.107	0.38512	189.644	0.29464
205.781	1.94736	206.118	0.96868	202.666	0.78921	199.272	0.38551	189.776	0.29483
205.95	1.95048	206.292	0.97015	202.831	0.78988	199.435	0.38535	189.962	0.29501
206.115	1.9495	206.466	0.97114	203.005	0.79074	199.606	0.38545	190.121	0.29529
206.301	1.95001	206.637	0.97231	203.164	0.79172	199.775	0.38593	190.255	0.29517
206.467	1.95015	206.81	0.97337	203.341	0.79247	199.937	0.38564	190.44	0.29522
206.635	1.95058	206.983	0.97463	203.507	0.79343	200.11	0.38601	190.596	0.29553
206.801	1.95167	207.156	0.97541	203.68	0.79429	200.272	0.38606	190.729	0.29537
206.989	1.95241	207.326	0.97691	203.848	0.79509	200.436	0.38635	190.886	0.29574
207.154	1.95317	207.503	0.97761	204.015	0.79582	200.602	0.3868	191.073	0.29598
207.322	1.95469	207.67	0.97881	204.171	0.79662	200.776	0.38728	191.226	0.29626
207.508	1.95646	207.845	0.97983	204.358	0.79729	200.937	0.38701	191.362	0.29617
207.676	1.95873	208.017	0.98091	204.524	0.7982	201.109	0.38733	191.549	0.29659
207.84	1.95941	208.189	0.98194	204.695	0.799	201.266	0.38756	191.682	0.29666
208.009	1.96076	208.363	0.98283	204.845	0.79983	201.44	0.38778	191.84	0.29676
208.193	1.96327	208.534	0.98393	205.035	0.80048	201.598	0.38816	192.028	0.29696
208.361	1.96576	208.709	0.98518	205.206	0.80113	201.769	0.38857	192.183	0.29704
208.541	1.96735	208.878	0.9865	205.371	0.80201	201.941	0.38866	192.345	0.29729
208.709	1.96848	209.054	0.98732	205.545	0.80295	202.104	0.38858	192.506	0.29737
208.875	1.96952	209.217	0.98869	205.715	0.8039	202.275	0.3887	192.659	0.29764
209.057	1.97152	209.397	0.98955	205.881	0.80474	202.431	0.38913	192.789	0.29776
209.222	1.97428	209.568	0.99065	206.054	0.80525	202.602	0.38962	192.946	0.29807
209.403	1.97709	209.737	0.99187	206.22	0.80598	202.77	0.38948	193.138	0.29798
209.568	1.97953	209.917	0.99287	206.387	0.80664	202.942	0.38986	193.267	0.29838
209.735	1.98104	210.088	0.99409	206.56	0.80761	203.105	0.3902	193.443	0.2986
209.915	1.98378	210.261	0.99516	206.721	0.80839	203.26	0.39027	193.615	0.29866
210.082	1.98596	210.437	0.99618	206.899	0.80925	203.437	0.39026	193.771	0.29881
210.263	1.98914	210.605	0.99735	207.073	0.81012	203.608	0.39076	193.898	0.29915
210.445	1.9918	210.769	0.998	207.236	0.81094	203.771	0.39049	194.083	0.29938
210.597	1.99528	210.945	0.99923	207.41	0.81178	203.941	0.39141	194.249	0.29982
210.762	1.9973	211.125	1.00029	207.576	0.81249	204.098	0.39119	194.404	0.29987
210.947	2.00123	211.288	1.00129	207.738	0.81357	204.271	0.3917	194.567	0.3001
211.129	2.00348	211.47	1.00242	207.911	0.81459	204.437	0.39181	194.723	0.30026
211.279	2.00628	211.637	1.00334	208.086	0.81524	204.603	0.3922	194.873	0.30062
211.463	2.00832	211.809	1.00422	208.253	0.81595	204.778	0.39275	195.007	0.30066
211.63	2.01167	211.984	1.00515	208.426	0.81675	204.938	0.39291	195.201	0.30092
211.816	2.01394	212.155	1.00651	208.594	0.81732	205.089	0.3929	195.358	0.30113
211.983	2.0179	212.324	1.00717	208.763	0.81794	205.272	0.39331	195.483	0.30143
212.149	2.0202	212.498	1.00854	208.923	0.81883	205.44	0.39329	195.675	0.30142
212.317	2.02326	212.674	1.00954	209.103	0.81951	205.603	0.39334	195.836	0.30177
212.502	2.02708	212.844	1.01055	209.27	0.8203	205.774	0.39342	195.961	0.3019
212.671	2.02991	213.018	1.01152	209.444	0.82089	205.933	0.39401	196.153	0.30204
212.835	2.03221	213.189	1.01266	209.604	0.82194	206.106	0.39468	196.281	0.30233
213.023	2.03515	213.361	1.01362	209.78	0.82233	206.269	0.39483	196.469	0.30235
213.187	2.03718	213.538	1.01496	209.947	0.82327	206.434	0.39451	196.633	0.30267
213.355	2.04008	213.707	1.01603	210.12	0.82398	206.605	0.39465	196.787	0.30291
213.539	2.0428	213.878	1.01666	210.287	0.82499	206.768	0.39528	196.943	0.30328
213.706	2.04586	214.051	1.01794	210.456	0.82556	206.935	0.39543	197.068	0.30349
213.871	2.04725	214.227	1.01892	210.625	0.82628	207.106	0.39551	197.266	0.30362
214.053	2.04976	214.392	1.02052	210.798	0.8269	207.25	0.39574	197.419	0.30371
214.233	2.05137	214.571	1.02116	210.954	0.82776	207.436	0.39619	197.58	0.30398
214.387	2.05393	214.74	1.02212	211.121	0.82874	207.598	0.39639	197.743	0.30422
214.565	2.05639	214.913	1.02312	211.307	0.82917	207.771	0.39635	197.898	0.3043
214.745	2.05867	215.085	1.02417	211.473	0.82995	207.934	0.39674	198.053	0.30462
214.912	2.06139	215.26	1.02506	211.643	0.83083	208.102	0.39675	198.221	0.305
215.091	2.06371	215.426	1.02603	211.799	0.83169	208.273	0.39705	198.375	0.30489
215.259	2.06672	215.604	1.02739	211.984	0.83241	208.436	0.39746	198.531	0.30559
215.425	2.0689	215.779	1.0279	212.151	0.83313	208.594	0.398	198.667	0.30546
215.608	2.07265	215.946	1.02899	212.307	0.83367	208.766	0.39795	198.855	0.30596
215.773	2.07477	216.117	1.02987	212.493	0.83435	208.938	0.39806	199.011	0.30601
215.942	2.0772	216.291	1.03073	212.668	0.83516	209.101	0.39802	199.166	0.30623
216.125	2.07946	216.463	1.03186	212.829	0.83571	209.272	0.39849	199.325	0.30637
216.293	2.08194	216.636	1.03303	213.004	0.83665	209.442	0.3983	199.455	0.30647
216.458	2.08457	216.808	1.03402	213.168	0.8371	209.603	0.39834	199.642	0.30695
216.645	2.08723	216.982	1.03466	213.341	0.83762	209.774	0.39856	199.776	0.30694
216.81	2.08988	217.154	1.03611	213.489	0.83853	209.941	0.3994	199.949	0.30703
216.979	2.09292	217.328	1.03699	213.677	0.83893	210.104	0.39979	200.121	0.30727
217.164	2.09546	217.5	1.03793	213.85	0.83948	210.267	0.39936	200.279	0.3076
217.333	2.09836	217.669	1.03841	214.016	0.8403	210.44	0.39968	200.439	0.30774
217.498	2.10022	217.843	1.0395	214.189	0.84091	210.602	0.3991	200.598	0.30759
217.666	2.1028	218.019	1.04017	214.351	0.84176	210.761	0.40047	200.753	0.3082
217.851	2.10502	218.187	1.04121	214.525	0.84209	210.935	0.40091	200.883	0.30825
218.019	2.10788	218.362	1.04229	214.7	0.84289	211.106	0.40032	201.073	0.30833
218.184	2.10998	218.526	1.04322	214.864	0.84358	211.268	0.40053	201.227	0.30845
218.37	2.11299	218.707	1.04366	215.036	0.84411	211.44	0.40075	201.387	0.30858
218.534	2.11482	218.877	1.04457	215.201	0.84465	211.595	0.40127	201.55	0.30877
218.702	2.11712	219.046	1.04532	215.376	0.84524	211.771	0.40078	201.706	0.30901
218.883	2.1196	219.216	1.04616	215.535	0.84582	211.922	0.40062	201.834	0.3093
219.051	2.12147	219.397	1.04718	215.712	0.84674	212.103	0.40061	201.993	0.30945
219.215	2.12476	219.564	1.04795	215.877	0.84752	212.268	0.40123	202.183	0.30962
219.396	2.12641	219.735	1.0491	216.051	0.84799	212.422	0.40167	202.314	0.30985
219.563	2.12869	219.906	1.04945	216.22	0.84851	212.605	0.40139	202.501	0.31029
219.73	2.13114	220.078	1.05081	216.381	0.84926	212.771	0.40143	202.662	0.31035
219.908	2.13385	220.254	1.0516	216.561	0.85012	212.938	0.4017	202.816	0.31037
220.075	2.13647	220.433	1.05225	216.733	0.85068	213.108	0.40221	202.98	0.31047
220.255	2.13906	220.597	1.05331	216.887	0.8511	213.267	0.40202	203.131	0.31072
220.436	2.14149	220.774	1.05406	217.071	0.85171	213.439	0.40217	203.295	0.31069
220.603	2.14492	220.951	1.05499	217.237	0.85234	213.601	0.40275	203.45	0.31153
220.769	2.14654	221.116	1.05596	217.407	0.85301	213.773	0.4024	203.615	0.31136
220.954	2.14932	221.286	1.05687	217.572	0.85342	213.935	0.40315	203.768	0.3115
221.12	2.15133	221.464	1.05783	217.747	0.85442	214.105	0.4028	203.929	0.31153
221.287	2.15442	221.633	1.05865	217.912	0.85517	214.25	0.40326	204.083	0.31177
221.472	2.15578	221.807	1.05968	218.081	0.85563	214.438	0.40334	204.248	0.31213
221.64	2.15826	221.985	1.06089	218.256	0.85631	214.604	0.40352	204.405	0.31219
221.804	2.16021	222.15	1.06146	218.422	0.85713	214.77	0.40346	204.566	0.31228
221.994	2.16267	222.326	1.06257	218.58	0.85748	214.939	0.40372	204.728	0.31264
222.158	2.16504	222.496	1.06347	218.757	0.85804	215.098	0.40394	204.885	0.31281
222.326	2.1679	222.668	1.06466	218.932	0.85886	215.27	0.40428	205.038	0.31301
222.49	2.17077	222.845	1.0657	219.099	0.85965	215.434	0.40406	205.196	0.3133
222.659	2.17419	223.014	1.06649	219.272	0.85998	215.604	0.40461	205.362	0.31345
222.845	2.17537	223.187	1.06736	219.446	0.86059	215.768	0.4049	205.518	0.31355
223.012	2.1773	223.356	1.06862	219.609	0.86152	215.935	0.40415	205.659	0.31386
223.196	2.1798	223.535	1.06935	219.783	0.86238	216.096	0.4045	205.799	0.31402
223.363	2.18167	223.705	1.07059	219.945	0.8629	216.27	0.40526	205.995	0.31413
223.53	2.18339	223.879	1.07133	220.118	0.86353	216.438	0.40501	206.151	0.31435
223.712	2.18619	224.054	1.07225	220.285	0.8643	216.6	0.40535	206.314	0.31448
223.877	2.18869	224.221	1.07337	220.46	0.86506	216.772	0.40592	206.46	0.31447
224.059	2.19071	224.397	1.07444	220.624	0.86604	216.939	0.40547	206.629	0.31476
224.225	2.1937	224.574	1.07546	220.793	0.86667	217.102	0.40525	206.751	0.31496
224.393	2.19606	224.738	1.07618	220.956	0.86726	217.257	0.40649	206.947	0.31507
224.571	2.19894	224.914	1.07739	221.135	0.86835	217.43	0.40622	207.107	0.31548
224.739	2.20097	225.085	1.07812	221.288	0.86901	217.605	0.40674	207.262	0.31545
224.917	2.20359	225.258	1.07923	221.473	0.87038	217.768	0.40715	207.399	0.31567
225.084	2.20567	225.431	1.08044	221.632	0.87074	217.932	0.40703	207.58	0.31564
225.266	2.20824	225.606	1.08137	221.812	0.87166	218.106	0.40708	207.72	0.31567
225.432	2.20919	225.776	1.08211	221.981	0.87231	218.27	0.40761	207.895	0.31587
225.599	2.21204	225.951	1.08272	222.144	0.87321	218.442	0.40786	208.032	0.31609
225.781	2.21364	226.123	1.08379	222.322	0.87399	218.603	0.40796	208.215	0.31625
225.95	2.21631	226.293	1.08487	222.488	0.87474	218.771	0.40841	208.353	0.31628
226.115	2.21855	226.464	1.08608	222.655	0.87526	218.935	0.40845	208.532	0.31627
226.301	2.22158	226.638	1.08623	222.819	0.87623	219.107	0.40881	208.692	0.3166
226.466	2.22388	226.807	1.08734	222.999	0.87704	219.269	0.40862	208.853	0.31665
226.635	2.22582	226.984	1.08805	223.164	0.87806	219.439	0.40902	209.011	0.317
226.8	2.22835	227.153	1.0892	223.335	0.87882	219.59	0.40922	209.165	0.31738
226.989	2.23158	227.328	1.08987	223.51	0.87938	219.772	0.40919	209.327	0.31724
227.153	2.23296	227.502	1.09064	223.675	0.88038	219.936	0.40945	209.459	0.31735
227.321	2.23515	227.665	1.0913	223.841	0.88103	220.103	0.41041	209.645	0.31758
227.508	2.23752	227.835	1.09262	224.009	0.88178	220.273	0.40987	209.793	0.31794
227.675	2.23969	228.021	1.09331	224.186	0.88262	220.436	0.41047	209.963	0.31793
227.839	2.24115	228.189	1.09409	224.351	0.88341	220.588	0.41057	210.092	0.31833
228.027	2.24383	228.354	1.09484	224.526	0.8839	220.772	0.4107	210.28	0.31826
228.193	2.24608	228.535	1.09569	224.685	0.88508	220.939	0.41061	210.411	0.31834
228.36	2.2485	228.71	1.09667	224.863	0.88634	221.102	0.41124	210.597	0.31886
228.542	2.24985	228.871	1.09753	225.023	0.88674	221.272	0.4118	210.756	0.31901
228.709	2.25156	229.053	1.09837	225.202	0.88796	221.435	0.41209	210.912	0.31924
228.876	2.254	229.227	1.09937	225.374	0.88847	221.603	0.41251	211.042	0.3193
229.057	2.25597	229.391	1.10011	225.542	0.8894	221.754	0.41257	211.232	0.31975
229.222	2.25902	229.561	1.10084	225.714	0.89056	221.937	0.41255	211.363	0.31986
229.391	2.25992	229.739	1.10189	225.881	0.89103	222.107	0.41267	211.546	0.31982
229.557	2.26311	229.909	1.10291	226.051	0.89221	222.267	0.41326	211.709	0.32025
229.737	2.26478	230.082	1.10395	226.215	0.8929	222.439	0.4134	211.864	0.32023
229.903	2.26791	230.254	1.10463	226.39	0.8943	222.601	0.41355	212.023	0.32027
230.083	2.26947	230.429	1.10519	226.554	0.89463	222.768	0.41348	212.186	0.32086
230.249	2.27237	230.599	1.10628	226.731	0.89544	222.932	0.41394	212.341	0.3209
230.429	2.27356	230.774	1.10748	226.893	0.89634	223.105	0.41426	212.502	0.32122
230.596	2.27583	230.944	1.10814	227.068	0.89702	223.267	0.4147	212.656	0.32108
230.778	2.27827	231.118	1.10927	227.235	0.89799	223.433	0.41488	212.82	0.32121
230.946	2.28027	231.295	1.11002	227.403	0.89888	223.598	0.41516	212.975	0.32162
231.112	2.28296	231.464	1.11105	227.574	0.89984	223.771	0.41542	213.127	0.32202
231.297	2.28534	231.635	1.11216	227.744	0.90059	223.933	0.41597	213.291	0.32207
231.463	2.28804	231.808	1.11262	227.904	0.90171	224.105	0.41588	213.456	0.32218
231.631	2.28996	231.977	1.11395	228.084	0.90208	224.267	0.41613	213.61	0.32245
231.816	2.29227	232.155	1.11429	228.251	0.90291	224.436	0.41652	213.769	0.32257
231.983	2.29521	232.325	1.11601	228.42	0.90373	224.597	0.41672	213.931	0.32282
232.148	2.29747	232.497	1.11659	228.596	0.90446	224.77	0.41725	214.087	0.32296
232.316	2.30066	232.671	1.11721	228.763	0.90547	224.937	0.41734	214.229	0.32327
232.502	2.30295	232.845	1.11863	228.929	0.9062	225.101	0.417	214.37	0.32345
232.67	2.30612	233.009	1.11977	229.099	0.90694	225.259	0.41783	214.565	0.32359
232.836	2.30783	233.186	1.1206	229.272	0.90767	225.437	0.41744	214.721	0.32398
233.004	2.30992	233.362	1.12138	229.437	0.90868	225.594	0.41793	214.875	0.3241
233.188	2.31251	233.528	1.12249	229.609	0.90959	225.769	0.41792	215.042	0.32401
233.356	2.31516	233.699	1.12356	229.769	0.91009	225.936	0.4184	215.198	0.32452
233.522	2.31721	233.876	1.12428	229.949	0.91117	226.103	0.41862	215.356	0.32435
233.707	2.31989	234.047	1.12555	230.114	0.91201	226.265	0.41875	215.516	0.32489
233.872	2.32311	234.219	1.12621	230.286	0.91281	226.437	0.4191	215.678	0.32498
234.04	2.32641	234.396	1.12698	230.461	0.9137	226.603	0.41928	215.832	0.32542
234.221	2.32811	234.568	1.1283	230.626	0.91438	226.768	0.41954	215.969	0.32535
234.402	2.33023	234.736	1.12929	230.778	0.91505	226.938	0.41991	216.151	0.32543
234.566	2.33346	234.915	1.13008	230.965	0.91636	227.102	0.41938	216.308	0.32569
234.735	2.33513	235.08	1.13128	231.128	0.91707	227.261	0.42009	216.466	0.32579
234.914	2.33715	235.257	1.13188	231.302	0.91795	227.435	0.42047	216.63	0.32585
235.081	2.33876	235.428	1.13299	231.475	0.91899	227.604	0.42059	216.785	0.32579
235.261	2.34077	235.6	1.13394	231.642	0.91985	227.768	0.4209	216.947	0.32611
235.427	2.34322	235.769	1.13508	231.808	0.92076	227.938	0.42109	217.104	0.32627
235.594	2.34559	235.946	1.13603	231.984	0.92141	228.096	0.42116	217.265	0.32651
235.776	2.34699	236.115	1.13649	232.147	0.92206	228.269	0.42165	217.419	0.32655
235.942	2.35056	236.291	1.13746	232.318	0.92342	228.426	0.4218	217.583	0.32659
236.108	2.35198	236.46	1.13814	232.487	0.92369	228.604	0.42237	217.737	0.32704
236.293	2.35552	236.629	1.13909	232.657	0.92458	228.775	0.42255	217.898	0.3271
236.459	2.35645	236.809	1.14006	232.823	0.92524	228.935	0.42269	218.03	0.32725
236.626	2.35901	236.979	1.14064	233	0.92626	229.106	0.42283	218.216	0.32742
236.812	2.36146	237.142	1.14177	233.163	0.92676	229.268	0.42321	218.363	0.32762
236.978	2.36439	237.32	1.14281	233.334	0.92786	229.437	0.42288	218.531	0.32785
237.144	2.36601	237.499	1.14314	233.508	0.92864	229.589	0.42345	218.661	0.32805
237.312	2.36846	237.663	1.1439	233.674	0.92946	229.771	0.42317	218.851	0.32826
237.498	2.37096	237.834	1.14527	233.847	0.93051	229.933	0.42361	218.982	0.32824
237.665	2.37317	238.016	1.14579	234.019	0.93108	230.103	0.42365	219.158	0.32841
237.831	2.37505	238.179	1.1468	234.184	0.93217	230.266	0.42398	219.329	0.32858
238.018	2.37723	238.356	1.14783	234.347	0.93287	230.439	0.42409	219.485	0.32872
238.185	2.37944	238.525	1.14837	234.523	0.93402	230.598	0.42454	219.614	0.32909
238.351	2.38162	238.699	1.14899	234.69	0.93479	230.77	0.42475	219.803	0.32917
238.517	2.38442	238.868	1.15054	234.864	0.93565	230.938	0.42494	219.962	0.32915
238.702	2.38695	239.046	1.1512	235.037	0.93615	231.102	0.42508	220.12	0.32914
238.869	2.38903	239.216	1.15224	235.201	0.93714	231.268	0.42533	220.249	0.32964
239.051	2.391	239.399	1.15305	235.364	0.93798	231.435	0.42581	220.435	0.32988
239.216	2.39304	239.566	1.15375	235.541	0.93863	231.603	0.42577	220.565	0.33011
239.399	2.39423	239.737	1.15469	235.713	0.93942	231.767	0.42568	220.753	0.33037
239.564	2.39742	239.906	1.15574	235.877	0.94054	231.935	0.42607	220.914	0.33039
239.732	2.39855	240.084	1.15639	236.047	0.9413	232.105	0.42639	221.07	0.33075
239.91	2.39986	240.252	1.15695	236.222	0.94207	232.267	0.42682	221.215	0.33078
240.078	2.4021	240.425	1.15803	236.388	0.9429	232.432	0.4265	221.389	0.33083
240.257	2.40337	240.595	1.15923	236.561	0.94386	232.605	0.42734	221.549	0.33117
240.424	2.4059	240.773	1.1598	236.733	0.94505	232.766	0.42752	221.689	0.33143
240.589	2.4082	240.944	1.16117	236.897	0.94582	232.936	0.42737	221.867	0.33134
240.772	2.41004	241.12	1.16199	237.065	0.94669	233.097	0.42735	222.024	0.33166
240.938	2.41229	241.285	1.1626	237.238	0.94737	233.269	0.42792	222.184	0.3317
241.121	2.41403	241.464	1.16343	237.405	0.94841	233.439	0.42848	222.339	0.3319
241.288	2.41696	241.632	1.16399	237.573	0.9493	233.6	0.42833	222.502	0.3322
241.473	2.41935	241.802	1.16508	237.743	0.95039	233.772	0.42856	222.658	0.33226
241.639	2.42127	241.978	1.16553	237.916	0.95123	233.93	0.42846	222.799	0.33256
241.807	2.42246	242.152	1.16694	238.082	0.95235	234.104	0.42896	222.98	0.33275
241.974	2.42379	242.321	1.16731	238.253	0.95325	234.264	0.42913	223.135	0.33292
242.16	2.42646	242.498	1.16825	238.408	0.95461	234.438	0.42931	223.291	0.33328
242.326	2.42838	242.67	1.16903	238.593	0.95532	234.599	0.42967	223.453	0.33351
242.493	2.43062	242.842	1.16981	238.75	0.95642	234.768	0.4301	223.614	0.33352
242.68	2.43317	243.011	1.17057	238.929	0.95743	234.938	0.43043	223.768	0.33401
242.847	2.4351	243.19	1.17078	239.099	0.95855	235.103	0.42995	223.924	0.33428
243.013	2.43714	243.355	1.17139	239.269	0.95966	235.261	0.43047	224.091	0.33451
243.196	2.43931	243.532	1.17213	239.439	0.9605	235.435	0.43059	224.248	0.33468
243.345	2.44159	243.702	1.17277	239.612	0.96136	235.6	0.43098	224.402	0.33469
243.532	2.44411	243.875	1.17357	239.776	0.96247	235.77	0.43141	224.558	0.33504
243.698	2.44573	244.046	1.17384	239.948	0.96336	235.924	0.431	224.694	0.33537
243.88	2.44833	244.223	1.17436	240.116	0.96447	236.104	0.4314	224.883	0.33513
244.048	2.44931	244.395	1.17548	240.29	0.96539	236.266	0.43136	225.037	0.33588
244.229	2.4513	244.565	1.1762	240.459	0.96649	236.438	0.43213	225.188	0.33581
244.395	2.45284	244.742	1.17691	240.627	0.96745	236.606	0.43208	225.357	0.336
244.56	2.45504	244.914	1.17788	240.798	0.96837	236.77	0.43246	225.513	0.33637
244.742	2.45757	245.082	1.17846	240.966	0.96936	236.925	0.43234	225.645	0.33636
244.907	2.45969	245.257	1.17941	241.134	0.97034	237.104	0.43246	225.832	0.33678
245.088	2.46071	245.42	1.17995	241.307	0.9714	237.266	0.43329	225.967	0.33707
245.253	2.46299	245.603	1.18066	241.477	0.97242	237.436	0.43316	226.147	0.33691
245.421	2.46447	245.774	1.18145	241.641	0.97331	237.598	0.43316	226.31	0.33758
245.602	2.46722	245.946	1.18218	241.817	0.97409	237.771	0.43321	226.442	0.33741
245.768	2.46803	246.111	1.18342	241.973	0.97512	237.933	0.43367	226.597	0.3376
245.951	2.47116	246.292	1.1836	242.147	0.97635	238.107	0.43345	226.784	0.33794
246.118	2.47189	246.454	1.1849	242.322	0.97725	238.271	0.43395	226.944	0.33828
246.284	2.47422	246.632	1.18572	242.484	0.9781	238.437	0.43436	227.101	0.3381
246.45	2.47563	246.802	1.18634	242.66	0.97888	238.599	0.43417	227.263	0.33862
246.635	2.4783	246.975	1.18738	242.826	0.98009	238.771	0.43453	227.418	0.33876
246.802	2.48069	247.154	1.18778	243	0.981	238.936	0.43459	227.551	0.33893
246.968	2.48219	247.322	1.18873	243.165	0.98204	239.102	0.4349	227.711	0.33937
247.155	2.4835	247.492	1.18961	243.339	0.98285	239.272	0.43521	227.896	0.33906
247.322	2.48585	247.665	1.19064	243.501	0.98382	239.434	0.43503	228.046	0.33941
247.488	2.48615	247.843	1.19137	243.677	0.98458	239.603	0.43557	228.215	0.33964
247.655	2.48824	248.008	1.19202	243.851	0.98547	239.767	0.43566	228.37	0.3398
247.841	2.48996	248.184	1.19288	244.013	0.9865	239.937	0.43575	228.529	0.34008
248.008	2.49277	248.365	1.19391	244.184	0.9874	240.106	0.43559	228.661	0.34008
248.175	2.49398	248.527	1.19469	244.357	0.98804	240.268	0.43616	228.843	0.34031
248.362	2.49556	248.704	1.1957	244.526	0.98884	240.434	0.43637	229.01	0.34045
248.526	2.49664	248.873	1.19638	244.69	0.98969	240.601	0.43627	229.163	0.34068
248.712	2.49874	249.047	1.19727	244.865	0.99057	240.772	0.43636	229.292	0.34065
248.877	2.50104	249.217	1.19845	245.03	0.99152	240.932	0.43689	229.482	0.34084
249.045	2.50283	249.395	1.1992	245.202	0.99214	241.106	0.43687	229.635	0.34106
249.224	2.50511	249.564	1.20053	245.375	0.99292	241.268	0.43708	229.802	0.34131
249.393	2.50716	249.739	1.20129	245.542	0.9939	241.439	0.43718	229.963	0.3416
249.559	2.50957	249.908	1.20247	245.709	0.99474	241.599	0.43737	230.117	0.34163
249.74	2.51076	250.08	1.20328	245.882	0.99551	241.771	0.43746	230.283	0.34185
249.903	2.51275	250.256	1.20439	246.054	0.99645	241.932	0.43773	230.428	0.34202
250.087	2.51382	250.428	1.20572	246.219	0.99731	242.104	0.4377	230.597	0.34201
250.251	2.51541	250.597	1.20663	246.373	0.99796	242.267	0.43832	230.752	0.3422
250.432	2.51726	250.773	1.20709	246.558	0.99896	242.44	0.43817	230.878	0.34258
250.597	2.51937	250.939	1.20866	246.719	0.99968	242.598	0.4389	231.071	0.34279
250.766	2.52142	251.117	1.20945	246.899	1.00037	242.771	0.43918	231.225	0.34297
250.946	2.52321	251.287	1.21062	247.065	1.00085	242.937	0.43944	231.386	0.34298
251.113	2.52425	251.464	1.21165	247.243	1.00218	243.102	0.43934	231.551	0.34328
251.28	2.52661	251.63	1.21255	247.405	1.00302	243.26	0.43991	231.705	0.34363
251.464	2.52952	251.807	1.21404	247.572	1.00358	243.437	0.43974	231.862	0.3438
251.63	2.53109	251.979	1.21486	247.743	1.00445	243.598	0.44044	232.025	0.34374
251.816	2.53299	252.15	1.21596	247.918	1.00545	243.766	0.44032	232.183	0.34425
251.983	2.53525	252.323	1.21702	248.082	1.00645	243.935	0.44012	232.346	0.34416
252.149	2.53675	252.5	1.21818	248.257	1.00732	244.103	0.44048	232.463	0.34464
252.316	2.53943	252.668	1.2192	248.422	1.00803	244.26	0.44101	232.659	0.34474
252.503	2.54112	252.84	1.22042	248.594	1.00894	244.434	0.44105	232.805	0.34476
252.669	2.54339	253.017	1.22118	248.759	1.00965	244.603	0.44142	232.974	0.34489
252.835	2.54505	253.179	1.22232	248.926	1.01055	244.768	0.44145	233.134	0.34535
253.023	2.54537	253.358	1.22367	249.099	1.0112	244.937	0.44166	233.281	0.34567
253.188	2.54679	253.534	1.22453	249.265	1.01213	245.102	0.44192	233.453	0.34573
253.355	2.54814	253.702	1.22543	249.44	1.01287	245.259	0.44227	233.587	0.34596
253.54	2.55042	253.88	1.22642	249.6	1.01347	245.434	0.44265	233.759	0.3463
253.707	2.55219	254.048	1.22728	249.777	1.0142	245.603	0.44276	233.928	0.34638
253.887	2.55328	254.223	1.2286	249.944	1.01461	245.768	0.44291	234.066	0.34626
254.056	2.55554	254.393	1.22947	250.113	1.01513	245.93	0.44272	234.242	0.34677
254.222	2.55688	254.571	1.23086	250.29	1.01595	246.104	0.44317	234.378	0.34689
254.389	2.55901	254.731	1.23209	250.454	1.01661	246.265	0.44346	234.562	0.34704
254.568	2.56119	254.913	1.23258	250.63	1.01759	246.435	0.44359	234.695	0.34734
254.736	2.56318	255.082	1.23363	250.789	1.01819	246.598	0.44374	234.866	0.3474
254.915	2.56451	255.253	1.23517	250.963	1.01895	246.77	0.44428	235.038	0.34773
255.082	2.56566	255.422	1.23565	251.13	1.0196	246.933	0.44381	235.17	0.34781
255.247	2.56753	255.604	1.23686	251.306	1.02027	247.101	0.44429	235.357	0.34788
255.415	2.56779	255.764	1.23781	251.475	1.02117	247.266	0.44503	235.516	0.34827
255.609	2.56908	255.943	1.23916	251.639	1.02196	247.436	0.44474	235.67	0.34842
255.762	2.57053	256.112	1.24025	251.815	1.02266	247.598	0.44512	235.833	0.34861
255.943	2.57303	256.285	1.24092	251.982	1.02388	247.768	0.44582	235.992	0.34902
256.11	2.57483	256.463	1.24203	252.147	1.02443	247.932	0.44502	236.148	0.34915
256.292	2.57835	256.64	1.2432	252.318	1.02522	248.104	0.44571	236.279	0.34915
256.459	2.57853	256.802	1.24458	252.481	1.026	248.265	0.44582	236.462	0.34936
256.644	2.58069	256.977	1.24512	252.662	1.02694	248.437	0.44577	236.627	0.34927
256.812	2.58247	257.147	1.24635	252.826	1.02758	248.602	0.4458	236.755	0.34956
256.977	2.58449	257.324	1.24768	253.001	1.02893	248.772	0.44559	236.938	0.34993
257.143	2.58574	257.494	1.24811	253.164	1.0297	248.929	0.44673	237.103	0.34974
257.33	2.58904	257.675	1.2497	253.338	1.03087	249.105	0.44672	237.259	0.35016
257.497	2.59121	257.837	1.25061	253.51	1.03149	249.27	0.44682	237.415	0.35032
257.684	2.59285	258.01	1.25138	253.677	1.03255	249.439	0.44676	237.562	0.35049
257.83	2.59448	258.185	1.2524	253.842	1.0333	249.595	0.44716	237.735	0.35097
258.017	2.59605	258.357	1.2534	254.019	1.03435	249.768	0.44733	237.9	0.35097
258.184	2.59785	258.528	1.25444	254.18	1.03499	249.934	0.44741	238.018	0.35098
258.35	2.60009	258.706	1.25542	254.358	1.03605	250.097	0.44759	238.213	0.35124
258.533	2.60153	258.87	1.25654	254.522	1.03681	250.267	0.44814	238.367	0.35107
258.701	2.60359	259.049	1.25727	254.696	1.03783	250.436	0.44775	238.525	0.35139
258.869	2.60514	259.218	1.25801	254.86	1.03858	250.597	0.44868	238.69	0.35147
259.052	2.60753	259.391	1.25914	255.033	1.03937	250.77	0.44876	238.845	0.35184
259.216	2.60864	259.562	1.26043	255.205	1.04073	250.936	0.44876	238.986	0.35195
259.384	2.61123	259.738	1.26137	255.38	1.04143	251.1	0.44888	239.163	0.35198
259.565	2.61511	259.905	1.26256	255.541	1.04223	251.269	0.44895	239.324	0.35219
259.733	2.61575	260.085	1.26316	255.715	1.04342	251.439	0.44962	239.478	0.35239
259.91	2.61784	260.254	1.26408	255.876	1.044	251.6	0.44919	239.636	0.3525
260.079	2.61831	260.426	1.26534	256.048	1.04481	251.772	0.44933	239.802	0.35296
260.258	2.62003	260.597	1.2663	256.214	1.04576	251.927	0.44978	239.955	0.35317
260.425	2.62178	260.776	1.26733	256.38	1.0468	252.102	0.45013	240.11	0.35343
260.59	2.62322	260.94	1.26802	256.558	1.04757	252.267	0.4503	240.25	0.35359
260.772	2.62518	261.119	1.26937	256.727	1.04832	252.439	0.45071	240.441	0.35365
260.939	2.62746	261.287	1.27012	256.895	1.04926	252.603	0.45087	240.587	0.35378
261.121	2.62888	261.46	1.27136	257.067	1.05012	252.767	0.45088	240.753	0.3539
261.288	2.63096	261.633	1.27216	257.233	1.05089	252.936	0.45144	240.91	0.35435
261.455	2.63258	261.808	1.27271	257.407	1.0519	253.105	0.45127	241.066	0.35413
261.639	2.63577	261.976	1.27418	257.568	1.0526	253.265	0.45206	241.218	0.35457
261.806	2.63735	262.153	1.27513	257.744	1.05339	253.439	0.45229	241.36	0.35445
261.973	2.63965	262.324	1.27609	257.892	1.0542	253.599	0.45245	241.543	0.35497
262.16	2.64227	262.494	1.27672	258.081	1.05527	253.768	0.45231	241.681	0.3553
262.326	2.64383	262.667	1.27818	258.252	1.05576	253.934	0.45273	241.835	0.35526
262.492	2.64572	262.843	1.27908	258.42	1.05671	254.103	0.45261	242.022	0.35552
262.659	2.64725	263.01	1.28012	258.592	1.05774	254.266	0.45281	242.174	0.35562
262.847	2.65029	263.186	1.28115	258.753	1.05858	254.43	0.45335	242.329	0.35564
263.014	2.652	263.356	1.28185	258.928	1.05933	254.601	0.45371	242.499	0.3557
263.178	2.65322	263.529	1.2829	259.103	1.06014	254.773	0.45378	242.654	0.35558
263.366	2.65457	263.702	1.28353	259.262	1.06097	254.932	0.45394	242.785	0.35575
263.532	2.65683	263.873	1.28489	259.431	1.06154	255.103	0.45404	242.968	0.3558
263.699	2.65708	264.045	1.28541	259.606	1.06242	255.271	0.45446	243.135	0.35589
263.88	2.65784	264.222	1.28632	259.778	1.06321	255.435	0.45472	243.271	0.35634
264.049	2.65917	264.393	1.28743	259.947	1.06389	255.596	0.45512	243.427	0.35651
264.215	2.66166	264.558	1.28821	260.115	1.06497	255.761	0.45525	243.613	0.35637
264.398	2.66423	264.727	1.28944	260.275	1.06584	255.935	0.45576	243.766	0.35643
264.562	2.66593	264.911	1.29033	260.449	1.06689	256.099	0.45602	243.927	0.35651
264.731	2.66706	265.077	1.29145	260.623	1.06731	256.265	0.45577	244.089	0.35675
264.91	2.6688	265.258	1.29252	260.787	1.06848	256.431	0.45582	244.225	0.35675
265.078	2.66972	265.426	1.29361	260.964	1.06928	256.598	0.45651	244.394	0.3567
265.256	2.67171	265.597	1.29404	261.131	1.06996	256.768	0.45689	244.566	0.35697
265.425	2.67356	265.766	1.2951	261.297	1.07049	256.93	0.45718	244.72	0.35725
265.59	2.67581	265.947	1.29614	261.474	1.07116	257.099	0.45703	244.874	0.35699
265.772	2.6774	266.112	1.29693	261.643	1.07136	257.262	0.45742	245.043	0.35731
265.954	2.67979	266.285	1.29782	261.807	1.07206	257.435	0.45756	245.198	0.35752
266.106	2.68098	266.454	1.29912	261.981	1.07271	257.601	0.45773	245.358	0.35746
266.287	2.68292	266.632	1.29959	262.154	1.07372	257.77	0.45813	245.52	0.3576
266.454	2.68402	266.801	1.30042	262.32	1.07503	257.931	0.45863	245.675	0.35785
266.637	2.6863	266.979	1.30194	262.481	1.07525	258.095	0.45853	245.829	0.35813
266.805	2.68708	267.148	1.3026	262.655	1.07626	258.265	0.4588	245.99	0.35791
266.97	2.69124	267.32	1.30358	262.828	1.07699	258.434	0.45853	246.137	0.35797
267.157	2.69393	267.489	1.30431	262.993	1.07842	258.595	0.45891	246.293	0.35827
267.322	2.69632	267.667	1.30556	263.168	1.07881	258.768	0.45963	246.451	0.35798
267.49	2.69627	267.835	1.30632	263.332	1.07956	258.931	0.45924	246.594	0.35827
267.676	2.69899	268.013	1.3071	263.505	1.0814	259.098	0.4599	246.787	0.35831
267.842	2.69986	268.181	1.30788	263.676	1.08243	259.264	0.45983	246.946	0.35868
268.01	2.7025	268.355	1.30908	263.85	1.08269	259.431	0.45999	247.073	0.35864
268.176	2.70409	268.533	1.30998	264.011	1.084	259.602	0.46039	247.264	0.3589
268.362	2.70615	268.702	1.31085	264.171	1.08448	259.764	0.46013	247.427	0.35904
268.528	2.7074	268.871	1.31189	264.353	1.08556	259.935	0.46034	247.578	0.35917
268.694	2.70937	269.05	1.31279	264.515	1.08628	260.105	0.4609	247.742	0.35944
268.879	2.71149	269.213	1.31389	264.692	1.08685	260.266	0.46095	247.897	0.35924
269.046	2.7143	269.392	1.31478	264.861	1.08797	260.438	0.46144	248.055	0.35946
269.212	2.71712	269.561	1.31595	265.028	1.08841	260.604	0.46168	248.18	0.35968
269.395	2.71883	269.734	1.31732	265.201	1.08939	260.769	0.46193	248.373	0.3598
269.56	2.72079	269.903	1.31772	265.351	1.09041	260.938	0.46214	248.534	0.35998
269.728	2.72238	270.08	1.31907	265.538	1.09177	261.107	0.46215	248.692	0.36039
269.908	2.7235	270.25	1.31986	265.707	1.09246	261.268	0.46212	248.833	0.36008
270.075	2.72634	270.43	1.32124	265.872	1.09347	261.441	0.46236	249.007	0.3602
270.255	2.72883	270.599	1.3222	266.052	1.09417	261.601	0.46295	249.167	0.36035
270.435	2.73128	270.771	1.3232	266.22	1.09528	261.771	0.46308	249.308	0.361
270.6	2.73346	270.945	1.32424	266.387	1.09651	261.932	0.46297	249.485	0.36087
270.768	2.7357	271.119	1.32517	266.561	1.09746	262.104	0.4632	249.65	0.36116
270.949	2.73851	271.282	1.3263	266.725	1.0987	262.266	0.46364	249.8	0.36148
271.115	2.73916	271.459	1.3271	266.899	1.09976	262.439	0.46406	249.965	0.36155
271.282	2.74192	271.629	1.32804	267.067	1.10058	262.605	0.46445	250.118	0.36189
271.465	2.74428	271.803	1.32905	267.236	1.1016	262.775	0.46426	250.27	0.36217
271.632	2.74657	271.978	1.32996	267.406	1.10238	262.935	0.46464	250.414	0.36238
271.798	2.74806	272.155	1.33106	267.574	1.10401	263.108	0.46494	250.599	0.36242
271.984	2.74964	272.32	1.33208	267.744	1.10449	263.269	0.46515	250.752	0.36278
272.151	2.75188	272.499	1.33303	267.918	1.10539	263.439	0.46525	250.913	0.36282
272.317	2.75526	272.665	1.33398	268.082	1.10591	263.599	0.46585	251.075	0.36328
272.504	2.75745	272.84	1.33509	268.255	1.10697	263.769	0.46565	251.236	0.36338
272.67	2.75982	273.008	1.33575	268.417	1.1076	263.936	0.46589	251.366	0.36379
272.837	2.76163	273.185	1.33699	268.593	1.10876	264.104	0.46647	251.525	0.36422
273.003	2.76367	273.357	1.33789	268.763	1.10943	264.265	0.46678	251.707	0.3641
273.189	2.76652	273.529	1.33964	268.93	1.11044	264.434	0.46689	251.845	0.36453
273.357	2.76833	273.704	1.34052	269.102	1.11132	264.603	0.46749	252.026	0.3646
273.521	2.77026	273.867	1.34123	269.274	1.11215	264.769	0.46724	252.187	0.36482
273.709	2.77242	274.046	1.34254	269.438	1.1131	264.936	0.46756	252.34	0.36527
273.874	2.77424	274.223	1.34325	269.608	1.11401	265.106	0.46755	252.475	0.36509
274.042	2.77681	274.383	1.34413	269.777	1.11475	265.268	0.46787	252.656	0.36565
274.222	2.77952	274.567	1.34512	269.948	1.11563	265.437	0.46825	252.819	0.36614
274.375	2.78255	274.741	1.34604	270.109	1.11637	265.599	0.4685	252.951	0.3661
274.57	2.78393	274.903	1.34702	270.288	1.1171	265.771	0.46879	253.133	0.36662
274.739	2.78644	275.083	1.34805	270.457	1.11797	265.933	0.4686	253.279	0.36641
274.903	2.78879	275.255	1.34912	270.632	1.11891	266.103	0.46886	253.455	0.36705
275.086	2.79227	275.416	1.35029	270.796	1.11927	266.271	0.46905	253.609	0.36688
275.25	2.79441	275.603	1.35087	270.969	1.12123	266.435	0.46874	253.757	0.36732
275.418	2.79657	275.771	1.35194	271.133	1.12067	266.602	0.47001	253.928	0.36748
275.597	2.79893	275.936	1.35308	271.305	1.12164	266.774	0.46954	254.085	0.36761
275.764	2.80167	276.11	1.35382	271.472	1.12204	266.934	0.47019	254.215	0.36809
275.929	2.80383	276.292	1.35491	271.645	1.1233	267.103	0.47045	254.407	0.36806
276.111	2.80608	276.452	1.35567	271.817	1.12434	267.267	0.47075	254.56	0.36836
276.295	2.80774	276.63	1.35717	271.987	1.1253	267.44	0.47033	254.718	0.36828
276.459	2.80851	276.808	1.35795	272.151	1.12655	267.6	0.47105	254.883	0.36843
276.627	2.8117	276.972	1.35915	272.326	1.12697	267.768	0.47103	255.037	0.36882
276.812	2.81345	277.148	1.36017	272.491	1.12807	267.938	0.47112	255.194	0.36886
276.979	2.81543	277.329	1.36116	272.661	1.12878	268.102	0.47172	255.361	0.36942
277.145	2.81706	277.491	1.36226	272.827	1.12946	268.271	0.47156	255.515	0.36936
277.331	2.81923	277.667	1.36289	273.003	1.13051	268.435	0.47144	255.679	0.36966
277.498	2.82112	277.837	1.36408	273.174	1.13133	268.601	0.47193	255.819	0.36978
277.664	2.82422	278.01	1.3655	273.338	1.13216	268.771	0.47205	255.994	0.3699
277.83	2.82516	278.18	1.36597	273.51	1.13313	268.937	0.47231	256.148	0.36986
278.018	2.82909	278.357	1.36721	273.671	1.1341	269.105	0.47268	256.278	0.37027
278.184	2.8317	278.527	1.36818	273.848	1.13465	269.266	0.47274	256.47	0.37033
278.351	2.83272	278.7	1.36931	274.022	1.13511	269.436	0.47266	256.634	0.37052
278.535	2.83588	278.876	1.37054	274.184	1.13651	269.605	0.47329	256.784	0.37087
278.703	2.83793	279.047	1.37114	274.359	1.13676	269.77	0.47291	256.924	0.37098
278.868	2.83929	279.217	1.37254	274.523	1.13779	269.936	0.47317	257.102	0.37118
279.054	2.84215	279.395	1.37363	274.695	1.13839	270.098	0.47324	257.259	0.37133
279.218	2.84423	279.558	1.37463	274.862	1.13949	270.27	0.47376	257.4	0.3714
279.401	2.84605	279.736	1.37546	275.035	1.14029	270.434	0.47371	257.581	0.37148
279.551	2.84858	279.911	1.37661	275.185	1.14127	270.604	0.47395	257.735	0.37162
279.735	2.8496	280.078	1.37746	275.371	1.1428	270.769	0.47404	257.891	0.37148
279.913	2.85213	280.254	1.37859	275.543	1.14257	270.936	0.47437	258.031	0.37201
280.081	2.85367	280.432	1.37961	275.714	1.14425	271.1	0.47415	258.217	0.37208
280.261	2.85512	280.595	1.38051	275.88	1.14491	271.269	0.4743	258.37	0.37202
280.427	2.85717	280.775	1.38143	276.054	1.14571	271.438	0.4744	258.532	0.37241
280.593	2.86032	280.944	1.38248	276.218	1.14606	271.592	0.47466	258.692	0.37247
280.774	2.86168	281.116	1.3834	276.387	1.14758	271.77	0.47541	258.847	0.3725
280.942	2.86415	281.291	1.38439	276.553	1.14844	271.933	0.47537	259.009	0.37281
281.123	2.86554	281.464	1.3854	276.724	1.14948	272.102	0.4746	259.155	0.37283
281.289	2.86774	281.63	1.38642	276.898	1.15051	272.269	0.47507	259.324	0.37295
281.456	2.86951	281.804	1.38769	277.062	1.15093	272.436	0.47552	259.462	0.37311
281.624	2.87242	281.981	1.38836	277.236	1.15238	272.601	0.47533	259.631	0.37324
281.808	2.8731	282.147	1.39032	277.409	1.15321	272.773	0.4756	259.8	0.37341
281.973	2.87635	282.321	1.39133	277.573	1.15409	272.932	0.476	259.956	0.37353
282.141	2.87743	282.5	1.39199	277.75	1.1549	273.105	0.47593	260.121	0.37361
282.326	2.88018	282.659	1.3931	277.913	1.156	273.265	0.47624	260.246	0.37362
282.492	2.88149	282.842	1.39421	278.084	1.15693	273.434	0.47626	260.435	0.37389
282.658	2.88437	283.012	1.39487	278.244	1.1583	273.597	0.47605	260.567	0.37412
282.847	2.88632	283.185	1.3963	278.424	1.15906	273.768	0.47668	260.754	0.37391
283.013	2.88891	283.359	1.39727	278.593	1.15977	273.933	0.47645	260.907	0.37418
283.179	2.88984	283.531	1.39824	278.756	1.16092	274.1	0.47681	261.07	0.37418
283.366	2.89297	283.692	1.3999	278.931	1.16187	274.267	0.4768	261.232	0.37434
283.532	2.89581	283.874	1.40064	279.104	1.16303	274.436	0.47725	261.386	0.37458
283.699	2.89727	284.047	1.40163	279.268	1.16422	274.599	0.47718	261.549	0.3747
283.882	2.89957	284.212	1.40268	279.443	1.16511	274.771	0.47716	261.71	0.37472
284.049	2.90171	284.391	1.40351	279.607	1.16593	274.931	0.47787	261.863	0.37497
284.214	2.90374	284.567	1.40484	279.782	1.16703	275.102	0.4777	261.998	0.3749
284.398	2.9055	284.727	1.40632	279.946	1.16751	275.27	0.47769	262.179	0.37522
284.563	2.90731	284.91	1.40751	280.123	1.16853	275.435	0.47818	262.342	0.37532
284.731	2.90847	285.084	1.40819	280.29	1.16972	275.601	0.47834	262.473	0.37537
284.91	2.9107	285.248	1.40903	280.456	1.17052	275.771	0.47819	262.648	0.37552
285.079	2.91192	285.427	1.41019	280.623	1.17135	275.932	0.4784	262.785	0.37588
285.244	2.91406	285.596	1.41126	280.798	1.17279	276.1	0.47844	262.976	0.37588
285.424	2.91567	285.765	1.41199	280.962	1.17325	276.269	0.47816	263.135	0.37601
285.591	2.91812	285.947	1.41311	281.137	1.17449	276.438	0.47893	263.29	0.37615
285.771	2.91943	286.112	1.41439	281.304	1.17526	276.599	0.47906	263.452	0.37653
285.952	2.92252	286.286	1.4153	281.478	1.17626	276.772	0.47896	263.608	0.37644
286.119	2.92488	286.455	1.41659	281.645	1.17684	276.936	0.47945	263.765	0.37673
286.287	2.92768	286.633	1.41753	281.819	1.17806	277.101	0.47985	263.932	0.37702
286.451	2.92955	286.801	1.41854	281.982	1.17898	277.27	0.48004	264.085	0.37708
286.635	2.93231	286.975	1.4194	282.156	1.17999	277.435	0.47996	264.249	0.37718
286.802	2.93415	287.153	1.42026	282.32	1.18086	277.597	0.48009	264.368	0.37756
286.969	2.93608	287.323	1.42164	282.49	1.18208	277.766	0.48024	264.564	0.37747
287.152	2.93697	287.492	1.42246	282.66	1.18309	277.936	0.4803	264.726	0.37766
287.32	2.93953	287.665	1.42371	282.833	1.18398	278.105	0.4803	264.847	0.3779
287.486	2.94021	287.834	1.42465	282.997	1.18496	278.267	0.4805	265.04	0.378
287.675	2.94286	288.013	1.42583	283.17	1.18613	278.439	0.48099	265.196	0.37801
287.839	2.94528	288.181	1.42709	283.32	1.187	278.6	0.48107	265.355	0.37821
288.006	2.9474	288.353	1.42836	283.505	1.18806	278.77	0.48092	265.495	0.37819
288.172	2.94893	288.528	1.42974	283.678	1.18906	278.932	0.48117	265.672	0.37857
288.36	2.95228	288.701	1.43061	283.832	1.19008	279.104	0.48132	265.833	0.37898
288.524	2.95504	288.87	1.43185	284.017	1.19116	279.265	0.48174	265.991	0.37884
288.693	2.95676	289.048	1.4329	284.189	1.19236	279.434	0.48163	266.124	0.37853
288.876	2.95948	289.218	1.43397	284.353	1.19345	279.594	0.48165	266.304	0.37896
289.045	2.95992	289.39	1.43526	284.526	1.19411	279.769	0.48159	266.465	0.37897
289.225	2.96167	289.566	1.43622	284.688	1.19536	279.93	0.48168	266.6	0.37916
289.393	2.9639	289.743	1.4374	284.864	1.19643	280.1	0.48212	266.784	0.37914
289.573	2.96654	289.907	1.43892	285.034	1.19731	280.269	0.48246	266.937	0.3795
289.741	2.96884	290.078	1.43988	285.2	1.19852	280.433	0.48254	267.08	0.37952
289.905	2.97076	290.255	1.44119	285.373	1.19943	280.603	0.48296	267.26	0.37952
290.075	2.97145	290.427	1.44247	285.542	1.2001	280.762	0.48305	267.417	0.3799
290.254	2.97329	290.595	1.44331	285.708	1.20108	280.935	0.48311	267.575	0.38003
290.421	2.97409	290.775	1.44474	285.884	1.20235	281.099	0.48345	267.711	0.38016
290.6	2.9749	290.933	1.44594	286.048	1.20328	281.268	0.48367	267.889	0.38031
290.782	2.97729	291.116	1.44733	286.219	1.2042	281.436	0.48375	268.049	0.38062
290.934	2.97896	291.291	1.44823	286.38	1.2056	281.601	0.48393	268.186	0.38045
291.114	2.98011	291.458	1.44918	286.559	1.20619	281.765	0.48445	268.374	0.38065
291.298	2.98201	291.633	1.45038	286.723	1.20722	281.933	0.48441	268.527	0.38087
291.464	2.98425	291.811	1.45155	286.895	1.20834	282.103	0.48521	268.663	0.38095
291.631	2.98648	291.975	1.45276	287.067	1.20942	282.252	0.4853	268.834	0.38138
291.815	2.98871	292.153	1.45384	287.233	1.21047	282.436	0.4853	269.009	0.38159
291.983	2.99143	292.321	1.45466	287.406	1.2113	282.598	0.48539	269.162	0.38162
292.149	2.99262	292.496	1.45594	287.577	1.21267	282.768	0.48561	269.315	0.38157
292.316	2.99458	292.66	1.45672	287.744	1.21347	282.934	0.48575	269.484	0.3821
292.5	2.99631	292.841	1.45811	287.907	1.21436	283.1	0.48604	269.64	0.38241
292.668	2.99754	293.002	1.45962	288.08	1.21523	283.269	0.48628	269.802	0.38249
292.835	2.99831	293.185	1.46009	288.255	1.21608	283.432	0.48645	269.953	0.38259
293.002	3.00078	293.359	1.46175	288.419	1.21723	283.601	0.48717	270.118	0.38301
293.188	3.00231	293.523	1.46272	288.592	1.21827	283.766	0.48691	270.274	0.38309
293.355	3.0047	293.702	1.46375	288.763	1.21923	283.935	0.48764	270.417	0.38338
293.522	3.0067	293.879	1.46493	288.929	1.22013	284.105	0.4876	270.591	0.38363
293.708	3.00914	294.046	1.46634	289.099	1.22072	284.263	0.48738	270.75	0.38365
293.873	3.01097	294.212	1.46738	289.274	1.2216	284.436	0.48848	270.879	0.38386
294.041	3.01404	294.391	1.46862	289.438	1.22252	284.597	0.48812	271.069	0.38413
294.206	3.01504	294.561	1.46955	289.609	1.22305	284.767	0.48897	271.233	0.38443
294.392	3.01725	294.73	1.47056	289.77	1.22417	284.935	0.48888	271.383	0.38455
294.556	3.01913	294.911	1.47164	289.949	1.22495	285.1	0.48854	271.547	0.38446
294.724	3.02158	295.077	1.47278	290.115	1.22564	285.269	0.48939	271.701	0.38493
294.904	3.02277	295.25	1.47445	290.284	1.2265	285.438	0.48899	271.859	0.38462
295.072	3.02389	295.428	1.47519	290.457	1.22755	285.599	0.48912	272.02	0.38495
295.251	3.02582	295.597	1.47627	290.624	1.22845	285.763	0.4893	272.182	0.38514
295.432	3.02738	295.767	1.47755	290.796	1.22943	285.931	0.49053	272.335	0.38522
295.599	3.02787	295.949	1.47846	290.968	1.2305	286.104	0.49026	272.493	0.38547
295.765	3.02872	296.11	1.48	291.132	1.23113	286.265	0.49041	272.635	0.38575
295.946	3.03156	296.287	1.48094	291.308	1.23204	286.435	0.49058	272.815	0.38602
296.113	3.03204	296.457	1.48251	291.465	1.2328	286.593	0.49131	272.937	0.38617
296.28	3.03286	296.63	1.48344	291.643	1.23363	286.769	0.49125	273.125	0.3862
296.461	3.03556	296.799	1.48483	291.81	1.23447	286.929	0.49166	273.278	0.38648
296.628	3.03754	296.977	1.48575	291.98	1.23538	287.095	0.49181	273.449	0.3865
296.794	3.03949	297.146	1.48715	292.152	1.23613	287.266	0.49156	273.587	0.38661
296.98	3.04191	297.324	1.48846	292.321	1.23693	287.432	0.49222	273.767	0.38689
297.144	3.04293	297.494	1.48958	292.488	1.23794	287.595	0.49215	273.926	0.38732
297.331	3.04592	297.666	1.49055	292.655	1.2386	287.762	0.49264	274.082	0.38743
297.499	3.04716	297.834	1.49227	292.829	1.2397	287.934	0.49301	274.244	0.38731
297.665	3.04894	298.015	1.49308	292.983	1.24036	288.092	0.49299	274.405	0.38777
297.831	3.05011	298.178	1.49512	293.165	1.24164	288.267	0.49341	274.558	0.38804
298.019	3.05286	298.355	1.49611	293.341	1.24225	288.434	0.49382	274.696	0.38819
298.185	3.05377	298.53	1.49707	293.505	1.24279	288.599	0.4938	274.852	0.38843
298.352	3.056	298.697	1.49858	293.674	1.24404	288.77	0.49413	275.037	0.38845
298.537	3.05871	298.871	1.49957	293.845	1.24481	288.928	0.49396	275.192	0.38909
298.705	3.06122	299.045	1.5005	294.018	1.24588	289.102	0.49423	275.353	0.38915
298.87	3.06173	299.214	1.50172	294.182	1.24653	289.264	0.4941	275.515	0.38916
299.039	3.06329	299.393	1.50318	294.348	1.24741	289.436	0.49448	275.669	0.38958
299.22	3.06498	299.56	1.50451	294.522	1.24849	289.596	0.49545	275.829	0.39003
299.389	3.0671	299.735	1.50594	294.696	1.24946	289.766	0.49481	275.96	0.3903
299.554	3.06804	299.903	1.50722	294.858	1.25023	289.93	0.49511	276.147	0.39059
299.738	3.06994	300.084	1.50861	295.034	1.25126	290.097	0.49531	276.281	0.39072
299.902	3.07235	300.242	1.50956	295.198	1.25206	290.263	0.49562	276.437	0.39085
300.038	3.07401	300.424	1.51076	295.371	1.25284	290.433	0.49628	276.625	0.39064
300.183	3.07488	300.6	1.51216	295.531	1.25383	290.595	0.4961	276.777	0.39103
300.311	3.07464	300.763	1.51343	295.709	1.25489	290.766	0.49642	276.94	0.39142
300.458	3.07519	300.943	1.51445	295.878	1.25582	290.933	0.49654	277.101	0.39185
300.611	3.07751	301.113	1.51563	296.046	1.25626	291.097	0.49685	277.236	0.39158
300.763	3.07875	301.285	1.5168	296.219	1.25707	291.267	0.49704	277.417	0.39199
300.917	3.08109	301.463	1.51858	296.385	1.25814	291.431	0.49674	277.579	0.39216
301.07	3.08211	301.631	1.51964	296.554	1.25903	291.594	0.49743	277.733	0.3922
301.218	3.08468	301.794	1.52105	296.73	1.26006	291.762	0.49705	277.896	0.39252
301.369	3.0865	301.97	1.52248	296.895	1.26099	291.933	0.49786	278.05	0.39282
301.514	3.0878	302.152	1.52396	297.062	1.26196	292.096	0.49816	278.214	0.39315
301.662	3.08866	302.312	1.52506	297.23	1.26288	292.265	0.49816	278.376	0.39361
301.808	3.08946	302.489	1.52637	297.405	1.26377	292.43	0.49829	278.529	0.39351
301.96	3.09031	302.659	1.52768	297.563	1.26418	292.595	0.49799	278.691	0.39382
302.109	3.09325	302.831	1.52865	297.744	1.26518	292.764	0.4988	278.846	0.39433
302.263	3.09504	303.011	1.53015	297.91	1.26601	292.933	0.49872	279.003	0.39416
302.417	3.0961	303.186	1.53169	298.085	1.26703	293.099	0.49892	279.164	0.3946
302.568	3.0982	303.349	1.53318	298.249	1.26766	293.263	0.49957	279.326	0.3946
302.72	3.10031	303.522	1.53434	298.423	1.26877	293.436	0.4995	279.48	0.39465
302.867	3.10196	303.697	1.53593	298.587	1.26947	293.596	0.49957	279.635	0.39471
303.017	3.10385	303.869	1.53761	298.76	1.27043	293.766	0.49917	279.78	0.39522
303.159	3.10406	304.038	1.53878	298.915	1.27116	293.935	0.49999	279.957	0.39542
303.31	3.1058	304.217	1.5402	299.1	1.27209	294.1	0.49994	280.114	0.39543
303.457	3.10668	304.386	1.54131	299.266	1.27289	294.267	0.50016	280.262	0.39547
303.61	3.10916	304.559	1.54272	299.439	1.27384	294.427	0.50043	280.438	0.39558
303.762	3.11025	304.729	1.54411	299.608	1.27447	294.6	0.50048	280.593	0.39606
303.915	3.11317	304.902	1.54523	299.78	1.27521	294.769	0.50068	280.751	0.39637
304.068	3.11588	305.077	1.54653	299.943	1.27641	294.93	0.50113	280.914	0.39616
304.217	3.11749	305.249	1.54796	300.119	1.27665	295.103	0.50158	281.07	0.39611
304.368	3.11823	305.418	1.54935	300.282	1.27759	295.264	0.50147	281.228	0.3965
304.511	3.11986	305.597	1.55081	300.455	1.27863	295.434	0.5017	281.392	0.39683
304.659	3.12143	305.767	1.55231	300.627	1.27901	295.593	0.50216	281.546	0.39669
304.806	3.12312	305.938	1.55363	300.792	1.28005	295.769	0.50176	281.707	0.39707
304.957	3.12394	306.114	1.55496	300.964	1.28061	295.93	0.50221	281.845	0.39711
305.108	3.12509	306.287	1.55658	301.138	1.28181	296.09	0.5028	282.024	0.39737
305.261	3.12799	306.451	1.55787	301.3	1.28228	296.267	0.50292	282.184	0.39746
305.414	3.12969	306.634	1.55896	301.475	1.28302	296.436	0.50293	282.346	0.39779
305.565	3.13177	306.803	1.56086	301.638	1.28414	296.599	0.5035	282.501	0.39808
305.717	3.13339	306.976	1.56254	301.811	1.28473	296.771	0.50334	282.666	0.39833
305.863	3.13522	307.144	1.56345	301.974	1.28572	296.932	0.50344	282.816	0.39826
306.012	3.13705	307.323	1.56512	302.15	1.28649	297.101	0.5035	282.954	0.3985
306.156	3.13757	307.492	1.56669	302.316	1.28724	297.272	0.50378	283.134	0.39896
306.306	3.13972	307.663	1.56795	302.493	1.28824	297.434	0.50417	283.29	0.39904
306.454	3.14124	307.839	1.56931	302.657	1.28909	297.598	0.50428	283.43	0.39916
306.607	3.14291	308.005	1.57065	302.825	1.28988	297.767	0.50445	283.613	0.39948
306.76	3.14481	308.183	1.57201	302.998	1.2904	297.934	0.50468	283.751	0.3993
306.911	3.14705	308.363	1.57378	303.17	1.29181	298.102	0.50506	283.929	0.39987
307.065	3.14845	308.526	1.575	303.338	1.29265	298.27	0.50522	284.088	0.39999
307.213	3.14984	308.703	1.57658	303.506	1.29359	298.432	0.50591	284.247	0.40015
307.363	3.15273	308.872	1.57782	303.67	1.29429	298.605	0.50569	284.383	0.40038
307.508	3.15446	309.047	1.57896	303.845	1.29562	298.769	0.50602	284.563	0.40069
307.655	3.15523	309.221	1.58049	304.009	1.29629	298.938	0.50582	284.725	0.4007
307.802	3.1561	309.392	1.58204	304.181	1.29745	299.104	0.50622	284.88	0.40097
307.953	3.15853	309.553	1.58309	304.354	1.29828	299.271	0.50656	285.039	0.40123
308.105	3.16036	309.734	1.58429	304.527	1.29954	299.435	0.50693	285.203	0.40139
308.258	3.16236	309.911	1.58563	304.691	1.30047	299.604	0.50709	285.356	0.40174
308.412	3.1641	310.075	1.58702	304.867	1.30146	299.773	0.50742	285.49	0.40184
308.562	3.16593	310.25	1.58827	305.031	1.30254	299.934	0.50779	285.669	0.40193
308.713	3.1684	310.429	1.5899	305.201	1.30354	300.105	0.50832	285.836	0.40203
308.859	3.16921	310.592	1.5912	305.374	1.30449	300.267	0.50917	285.99	0.40241
309.007	3.17026	310.77	1.59215	305.539	1.30536	300.437	0.509	286.149	0.40231
309.153	3.17058	310.946	1.59385	305.708	1.30637	300.603	0.50938	286.313	0.4023
309.302	3.17295	311.112	1.59498	305.883	1.30758	300.773	0.50966	286.469	0.40254
309.452	3.1737	311.29	1.59626	306.047	1.30833	300.934	0.50989	286.63	0.40283
309.605	3.17581	311.466	1.59742	306.214	1.30974	301.102	0.51037	286.78	0.40281
309.757	3.17736	311.628	1.599	306.382	1.31073	301.272	0.51031	286.946	0.40298
309.909	3.18003	311.803	1.60036	306.559	1.31174	301.441	0.51103	287.102	0.40326
310.062	3.18251	311.979	1.60131	306.719	1.31271	301.602	0.51082	287.247	0.40347
310.21	3.18274	312.155	1.60276	306.896	1.31403	301.772	0.51127	287.413	0.40333
310.36	3.18374	312.318	1.60466	307.07	1.31524	301.931	0.51156	287.579	0.40328
310.505	3.18463	312.496	1.60574	307.237	1.31638	302.105	0.51223	287.707	0.40365
310.653	3.18655	312.666	1.6075	307.411	1.31748	302.266	0.51241	287.897	0.40381
310.8	3.18837	312.839	1.60857	307.582	1.31875	302.436	0.51238	288.061	0.40425
310.953	3.18991	313.013	1.61066	307.746	1.31981	302.604	0.51319	288.213	0.40434
311.103	3.19188	313.185	1.61204	307.92	1.32113	302.772	0.51366	288.376	0.4043
311.256	3.19344	313.355	1.61318	308.083	1.32214	302.933	0.51365	--	--
311.409	3.19502	313.532	1.61452	308.258	1.32343	303.099	0.51343	--	--
311.56	3.19709	313.701	1.61576	308.422	1.32433	303.27	0.51442	--	--
311.71	3.19953	313.876	1.61778	308.594	1.32493	303.435	0.5145	--	--
311.856	3.19986	314.043	1.61918	308.767	1.326	303.604	0.51534	--	--
312.004	3.20222	314.214	1.62057	308.933	1.32728	303.773	0.51556	--	--
312.149	3.20263	314.39	1.62165	309.098	1.32817	303.935	0.5157	--	--
312.3	3.20446	314.569	1.62329	309.267	1.32911	304.108	0.51623	--	--
312.449	3.20548	314.728	1.62459	309.442	1.32996	304.269	0.51723	--	--
312.603	3.20724	314.903	1.62606	309.609	1.33134	304.438	0.51717	--	--
312.755	3.20977	315.08	1.62759	309.781	1.33249	304.6	0.51728	--	--
312.909	3.2118	315.252	1.62902	309.951	1.33335	304.772	0.51761	--	--
313.06	3.21346	315.421	1.63022	310.119	1.33428	304.933	0.51799	--	--
313.208	3.21583	315.601	1.63158	310.294	1.33535	305.102	0.51819	--	--
313.356	3.217	315.769	1.63283	310.457	1.33607	305.272	0.51893	--	--
313.501	3.21937	315.941	1.63479	310.631	1.33741	305.437	0.51922	--	--
313.651	3.22084	316.119	1.6359	310.795	1.33828	305.598	0.51923	--	--
313.797	3.22193	316.29	1.63714	310.966	1.33919	305.77	0.51943	--	--
313.95	3.22451	316.459	1.63861	311.138	1.34048	305.931	0.51981	--	--
314.101	3.22571	316.631	1.63995	311.305	1.34144	306.101	0.52031	--	--
314.255	3.22896	316.801	1.6414	311.476	1.34286	306.271	0.5208	--	--
314.408	3.23072	316.981	1.64291	311.643	1.34347	306.435	0.52101	--	--
314.556	3.23236	317.148	1.64437	311.813	1.34472	306.603	0.52131	--	--
314.707	3.23401	317.323	1.64559	311.985	1.34577	306.759	0.52195	--	--
314.853	3.23572	317.492	1.6472	312.15	1.34685	306.935	0.52224	--	--
315.002	3.23756	317.669	1.64835	312.325	1.34813	307.1	0.5224	--	--
315.146	3.23786	317.839	1.64932	312.489	1.349	307.266	0.52298	--	--
315.298	3.24025	318.01	1.65128	312.663	1.35013	307.436	0.52309	--	--
315.447	3.24206	318.188	1.65204	312.831	1.35091	307.6	0.52354	--	--
315.602	3.24431	318.359	1.65303	312.999	1.35268	307.77	0.52423	--	--
315.754	3.24563	318.528	1.65456	313.165	1.35358	307.933	0.52452	--	--
315.905	3.24786	318.701	1.65571	313.337	1.35463	308.103	0.52474	--	--
316.057	3.25009	318.874	1.65682	313.51	1.35567	308.264	0.52531	--	--
316.205	3.25182	319.04	1.65855	313.677	1.35711	308.433	0.52556	--	--
316.353	3.25299	319.21	1.65965	313.843	1.35821	308.6	0.52609	--	--
316.496	3.25388	319.391	1.66119	314.012	1.35936	308.767	0.52641	--	--
316.647	3.25502	319.557	1.66227	314.185	1.36008	308.936	0.52648	--	--
316.795	3.25627	319.737	1.66382	314.351	1.36166	309.098	0.52723	--	--
316.948	3.25772	319.901	1.66518	314.525	1.36251	309.269	0.5274	--	--
317.099	3.25937	320.078	1.66647	314.696	1.36376	309.433	0.52752	--	--
317.252	3.26131	320.249	1.66775	314.861	1.36461	309.602	0.52793	--	--
317.405	3.26301	320.421	1.66934	315.036	1.36571	309.767	0.52842	--	--
317.554	3.26393	320.599	1.67083	315.205	1.36638	309.934	0.5287	--	--
317.705	3.26599	320.776	1.6721	315.372	1.36788	310.104	0.52779	--	--
317.85	3.266	320.937	1.67374	315.533	1.36884	310.264	0.52897	--	--
317.999	3.26822	321.114	1.67525	315.711	1.37011	310.436	0.5295	--	--
318.144	3.2692	321.285	1.67671	315.882	1.37114	310.598	0.52994	--	--
318.296	3.27044	321.456	1.67803	316.048	1.37213	310.765	0.53032	--	--
318.445	3.27231	321.628	1.67937	316.221	1.37338	310.933	0.5307	--	--
318.599	3.27387	321.803	1.68128	316.387	1.37431	311.102	0.53165	--	--
318.752	3.27576	321.974	1.68309	316.557	1.37521	311.264	0.53211	--	--
318.903	3.27834	322.146	1.68458	316.732	1.37633	311.433	0.53251	--	--
319.056	3.27904	322.325	1.68575	316.896	1.37745	311.603	0.5324	--	--
319.202	3.28101	322.494	1.68728	317.067	1.37807	311.767	0.53295	--	--
319.351	3.28165	322.663	1.68907	317.233	1.37936	311.929	0.53379	--	--
319.495	3.28204	322.835	1.69069	317.402	1.38078	312.105	0.53385	--	--
319.646	3.28398	323.004	1.69219	317.574	1.38153	312.267	0.53385	--	--
319.793	3.28465	323.183	1.69366	317.744	1.38257	312.438	0.53391	--	--
319.946	3.28686	323.355	1.69505	317.915	1.38363	312.602	0.53422	--	--
320.098	3.28898	323.524	1.6964	318.086	1.38469	312.766	0.53491	--	--
320.251	3.29182	323.701	1.69823	318.252	1.38586	312.934	0.53538	--	--
320.404	3.2921	323.872	1.69958	318.41	1.38707	313.093	0.53551	--	--
320.552	3.29367	324.042	1.70111	318.592	1.38772	313.268	0.53561	--	--
320.703	3.29489	324.212	1.70224	318.757	1.38896	313.433	0.53605	--	--
320.848	3.2962	324.39	1.70438	318.932	1.38975	313.603	0.53653	--	--
320.996	3.29727	324.555	1.70581	319.1	1.39099	313.765	0.53734	--	--
321.14	3.29875	324.73	1.70762	319.268	1.392	313.934	0.53796	--	--
321.293	3.30045	324.91	1.70885	319.436	1.3928	314.101	0.53807	--	--
321.443	3.30206	325.073	1.71069	319.608	1.39402	314.271	0.53813	--	--
321.598	3.30431	325.25	1.71233	319.782	1.39473	314.432	0.53855	--	--
321.751	3.30469	325.42	1.71348	319.947	1.39563	314.602	0.53896	--	--
321.901	3.30597	325.593	1.71506	320.118	1.39675	314.759	0.53894	--	--
322.052	3.30737	325.762	1.71667	320.287	1.39736	314.935	0.53913	--	--
322.2	3.30876	325.947	1.71781	320.459	1.39873	315.104	0.5398	--	--
322.348	3.30955	326.111	1.71923	320.624	1.39944	315.265	0.5398	--	--
322.492	3.31038	326.282	1.72127	320.793	1.40053	315.437	0.53992	--	--
322.642	3.31199	326.457	1.72226	320.965	1.40168	315.603	0.54033	--	--
322.791	3.31264	326.63	1.72393	321.138	1.40293	315.767	0.54089	--	--
322.944	3.31464	326.799	1.72537	321.302	1.40337	315.932	0.5407	--	--
323.096	3.31671	326.97	1.72686	321.476	1.40489	316.099	0.54122	--	--
323.248	3.31851	327.138	1.72838	321.641	1.40573	316.269	0.54184	--	--
323.401	3.31977	327.321	1.72982	321.814	1.40666	316.432	0.54193	--	--
323.549	3.32144	327.49	1.73151	321.977	1.40774	316.6	0.54154	--	--
323.699	3.32271	327.662	1.73278	322.152	1.40899	316.771	0.54286	--	--
323.843	3.32409	327.83	1.7344	322.316	1.41008	316.932	0.54326	--	--
323.992	3.32524	328.012	1.73545	322.489	1.41118	317.103	0.54382	--	--
324.139	3.32674	328.174	1.73732	322.659	1.41217	317.262	0.54353	--	--
324.291	3.3281	328.352	1.73857	322.827	1.41347	317.433	0.54374	--	--
324.441	3.3292	328.529	1.74023	322.996	1.41452	317.597	0.54462	--	--
324.594	3.33179	328.692	1.74116	323.172	1.41592	317.767	0.54379	--	--
324.747	3.33383	328.873	1.74271	323.338	1.41668	317.936	0.54531	--	--
324.898	3.3354	329.044	1.74423	323.51	1.41761	318.1	0.54462	--	--
325.049	3.33718	329.212	1.7457	323.673	1.41926	318.264	0.5454	--	--
325.195	3.33762	329.385	1.7473	323.85	1.42012	318.433	0.54525	--	--
325.343	3.33819	329.559	1.74813	324.016	1.42081	318.6	0.54579	--	--
325.489	3.33956	329.731	1.74986	324.183	1.42181	318.766	0.54643	--	--
325.639	3.34112	329.903	1.75134	324.348	1.4227	318.93	0.54673	--	--
325.788	3.34229	330.081	1.75281	324.525	1.42417	319.103	0.54653	--	--
325.941	3.34547	330.248	1.75413	324.695	1.42496	319.265	0.54699	--	--
326.093	3.34664	330.421	1.75509	324.854	1.42611	319.438	0.54715	--	--
326.245	3.34742	330.593	1.75672	325.033	1.42726	319.6	0.5479	--	--
326.399	3.34928	330.77	1.75813	325.201	1.42852	319.77	0.54803	--	--
326.546	3.35077	330.939	1.75931	325.367	1.42961	319.931	0.54855	--	--
326.695	3.35121	331.113	1.76091	325.544	1.43054	320.103	0.54845	--	--
326.841	3.3525	331.281	1.76236	325.706	1.43166	320.269	0.54845	--	--
326.989	3.35377	331.458	1.76363	325.881	1.43345	320.433	0.54899	--	--
327.134	3.3544	331.63	1.76496	326.041	1.43386	320.602	0.54883	--	--
327.288	3.35589	331.801	1.76615	326.219	1.43507	320.767	0.54974	--	--
327.439	3.35671	331.976	1.76781	326.383	1.43621	--	--	--	--
327.594	3.35857	332.148	1.76886	326.556	1.43724	--	--	--	--
327.747	3.36024	332.318	1.77002	326.729	1.43838	--	--	--	--
327.896	3.36234	332.491	1.77186	326.895	1.43938	--	--	--	--
328.047	3.36356	332.667	1.77291	327.067	1.44061	--	--	--	--
328.193	3.36479	332.828	1.77468	327.237	1.44154	--	--	--	--
328.341	3.36615	333.001	1.77601	327.404	1.44274	--	--	--	--
328.486	3.3667	333.179	1.77797	327.571	1.44392	--	--	--	--
328.637	3.36771	333.349	1.77914	327.742	1.44501	--	--	--	--
328.786	3.36921	333.528	1.78071	327.914	1.4461	--	--	--	--
328.941	3.37228	333.703	1.78204	328.067	1.44711	--	--	--	--
329.093	3.37285	333.869	1.78322	328.252	1.44847	--	--	--	--
329.244	3.37558	334.046	1.78479	328.418	1.44954	--	--	--	--
329.396	3.3765	334.222	1.78631	328.591	1.45059	--	--	--	--
329.544	3.37731	334.385	1.78766	328.76	1.4517	--	--	--	--
329.693	3.37809	334.558	1.78932	328.928	1.45285	--	--	--	--
329.838	3.37775	334.728	1.79069	329.095	1.45363	--	--	--	--
329.987	3.37887	334.905	1.79231	329.27	1.45473	--	--	--	--
330.135	3.38101	335.074	1.79406	329.44	1.45604	--	--	--	--
330.288	3.38361	335.254	1.79527	329.604	1.45703	--	--	--	--
330.439	3.38488	335.42	1.79639	329.777	1.45834	--	--	--	--
330.592	3.38638	335.595	1.79803	329.944	1.45947	--	--	--	--
330.745	3.38805	335.764	1.79946	330.117	1.46052	--	--	--	--
330.895	3.38866	335.933	1.80099	330.287	1.46158	--	--	--	--
331.045	3.38949	336.113	1.80279	330.454	1.46254	--	--	--	--
331.19	3.3911	336.292	1.80406	330.629	1.46386	--	--	--	--
331.339	3.39216	336.45	1.80586	330.793	1.46477	--	--	--	--
331.484	3.39355	336.632	1.80706	330.966	1.46579	--	--	--	--
331.635	3.39556	336.801	1.80844	331.129	1.46705	--	--	--	--
331.785	3.39622	336.977	1.81001	331.304	1.46827	--	--	--	--
331.939	3.4002	337.142	1.81152	331.469	1.46925	--	--	--	--
332.092	3.4011	337.312	1.81319	331.641	1.47045	--	--	--	--
332.244	3.40216	337.484	1.81447	331.814	1.47191	--	--	--	--
332.395	3.40341	337.661	1.81598	331.985	1.47314	--	--	--	--
332.542	3.40415	337.84	1.81728	332.15	1.47387	--	--	--	--
332.692	3.40587	338.005	1.81894	332.317	1.47503	--	--	--	--
332.836	3.40679	338.174	1.82019	332.491	1.47615	--	--	--	--
332.985	3.40829	338.352	1.82163	332.658	1.47724	--	--	--	--
333.133	3.40864	338.522	1.82312	332.832	1.4783	--	--	--	--
333.286	3.41122	338.701	1.82456	333.001	1.47952	--	--	--	--
333.437	3.41289	338.87	1.82577	333.171	1.48042	--	--	--	--
333.591	3.41387	339.042	1.82738	333.337	1.4817	--	--	--	--
333.744	3.41485	339.213	1.82894	333.507	1.48294	--	--	--	--
333.892	3.41573	339.39	1.83036	333.679	1.48398	--	--	--	--
334.044	3.41707	339.553	1.83176	333.843	1.48487	--	--	--	--
334.189	3.41811	339.734	1.83327	334.018	1.48615	--	--	--	--
334.337	3.41936	339.903	1.83427	334.183	1.48724	--	--	--	--
334.482	3.42025	340.074	1.83543	334.357	1.48845	--	--	--	--
334.634	3.42128	340.251	1.83687	334.518	1.48948	--	--	--	--
334.784	3.4221	340.425	1.83836	334.694	1.49051	--	--	--	--
334.937	3.42484	340.593	1.83977	334.864	1.49156	--	--	--	--
335.091	3.42669	340.764	1.84133	335.03	1.49254	--	--	--	--
335.241	3.42851	340.942	1.84263	335.202	1.49363	--	--	--	--
335.393	3.42972	341.114	1.8438	335.375	1.49457	--	--	--	--
335.54	3.43082	341.282	1.84562	335.539	1.49581	--	--	--	--
335.688	3.43236	341.462	1.84654	335.71	1.49697	--	--	--	--
335.833	3.43226	341.625	1.84849	335.88	1.49777	--	--	--	--
335.982	3.43285	341.801	1.8494	336.05	1.49928	--	--	--	--
336.131	3.43309	341.978	1.85118	336.215	1.50021	--	--	--	--
336.284	3.43506	342.144	1.85246	336.389	1.50132	--	--	--	--
336.436	3.43675	342.319	1.85406	336.554	1.50218	--	--	--	--
336.588	3.43825	342.491	1.85482	336.726	1.50329	--	--	--	--
336.741	3.43938	342.662	1.85646	336.899	1.50429	--	--	--	--
336.89	3.44099	342.839	1.85774	337.063	1.50538	--	--	--	--
337.039	3.44211	343.008	1.85896	337.236	1.50668	--	--	--	--
337.184	3.44352	343.182	1.86031	337.407	1.50764	--	--	--	--
337.332	3.44397	343.351	1.86142	337.575	1.5085	--	--	--	--
337.479	3.44574	343.529	1.86285	337.748	1.51004	--	--	--	--
337.631	3.44726	343.69	1.86459	337.912	1.51085	--	--	--	--
337.782	3.44778	343.876	1.86604	338.087	1.51221	--	--	--	--
337.935	3.44944	344.045	1.86701	338.252	1.5134	--	--	--	--
338.088	3.45069	344.219	1.86859	338.423	1.51424	--	--	--	--
[truncated: 38,851 more rows]

## Sheet: Figure 2i
Pristine PDMS		GNPE 0.5		GNPE 1.0		GNPE 2.0		GNPE 5.0
Stretch ratio (l)	Stress (MPa)	Stretch ratio (l)	Stress (MPa)	Stretch ratio (l)	Stress (MPa)	Stretch ratio (l)	Stress (MPa)	Stretch ratio (l)	Stress (MPa)
1	0.00124	1	0.00385	1	0.00426	1	0.0029	1	0.0037
1.00001	0.00488	1	0.00558	1	0.0055	1	0.00542	0.99999	0.00458
1.00005	0.00649	1.00001	0.00529	1.00001	0.00577	1.00001	0.00543	1	0.00403
1.00012	0.00699	1.00003	0.00603	1.00003	0.00556	1.00006	0.00578	1.00001	0.00405
1.00019	0.00675	1.00011	0.00553	1.00012	0.00566	1.00014	0.00586	1.00002	0.00452
1.00027	0.00677	1.00022	0.00609	1.00022	0.00618	1.00022	0.00604	1.00008	0.00513
1.00036	0.00688	1.00031	0.00598	1.00031	0.00598	1.00029	0.00574	1.0002	0.0052
1.00045	0.00706	1.00039	0.00656	1.00038	0.00624	1.00036	0.00579	1.00031	0.00523
1.00055	0.00746	1.00046	0.0058	1.00045	0.00626	1.00042	0.00594	1.00041	0.00555
1.00066	0.00723	1.00053	0.00615	1.00051	0.00646	1.00049	0.00603	1.00052	0.00501
1.00077	0.00709	1.00059	0.00638	1.00057	0.00615	1.00054	0.00624	1.00063	0.00545
1.00088	0.00717	1.00065	0.00642	1.00063	0.00627	1.00061	0.00632	1.00074	0.00551
1.001	0.00776	1.00072	0.00654	1.0007	0.00641	1.00067	0.00632	1.00084	0.00569
1.0011	0.00739	1.00079	0.00669	1.00076	0.00646	1.00074	0.00646	1.00093	0.00574
1.00119	0.0074	1.00086	0.00672	1.00084	0.00685	1.00082	0.00627	1.00102	0.00587
1.00128	0.00793	1.00093	0.00685	1.00091	0.00692	1.00091	0.00704	1.0011	0.00574
1.00137	0.00797	1.00101	0.00713	1.001	0.00666	1.001	0.00679	1.00118	0.00575
1.00144	0.0078	1.0011	0.00688	1.00109	0.00698	1.0011	0.00662	1.00124	0.00555
1.00151	0.00821	1.00119	0.00687	1.00119	0.00704	1.0012	0.00679	1.00131	0.00589
1.00158	0.00803	1.00129	0.00693	1.00128	0.00687	1.00131	0.00712	1.00137	0.00571
1.00164	0.00785	1.00139	0.00717	1.00139	0.00738	1.00141	0.00685	1.00143	0.00579
1.0017	0.00821	1.00148	0.00724	1.00149	0.0073	1.00151	0.00706	1.00149	0.00608
1.00176	0.00837	1.00158	0.00761	1.00158	0.00748	1.00161	0.00724	1.00156	0.00594
1.00183	0.00823	1.00167	0.00742	1.00168	0.00772	1.0017	0.00687	1.00163	0.00597
1.0019	0.00854	1.00176	0.0077	1.00176	0.00757	1.00178	0.00671	1.0017	0.00643
1.00197	0.00863	1.00184	0.00782	1.00184	0.00761	1.00186	0.00722	1.00179	0.00639
1.00206	0.00878	1.00192	0.00755	1.00192	0.00794	1.00192	0.00722	1.00188	0.00634
1.00215	0.00926	1.00201	0.0083	1.002	0.00767	1.00199	0.00697	1.00198	0.00662
1.00225	0.00871	1.00208	0.00781	1.00207	0.00737	1.00206	0.00701	1.00208	0.00628
1.00236	0.00832	1.00216	0.00807	1.00214	0.00784	1.00212	0.00742	1.00219	0.00649
1.00247	0.00912	1.00223	0.00802	1.0022	0.00787	1.00219	0.00741	1.0023	0.00672
1.00258	0.00886	1.0023	0.00837	1.00227	0.00774	1.00226	0.0075	1.00241	0.00648
1.00269	0.00883	1.00237	0.00848	1.00234	0.008	1.00232	0.00753	1.00252	0.00637
1.0028	0.00898	1.00245	0.00854	1.00242	0.0079	1.0024	0.0078	1.00261	0.00645
1.0029	0.00909	1.00252	0.00854	1.00249	0.00804	1.00248	0.00738	1.00271	0.00659
1.00299	0.00866	1.0026	0.00869	1.00257	0.00832	1.00257	0.00763	1.00279	0.00623
1.00307	0.00916	1.00268	0.0085	1.00266	0.00812	1.00266	0.00782	1.00286	0.00632
1.00315	0.00886	1.00277	0.00868	1.00275	0.00821	1.00276	0.00753	1.00294	0.00628
1.00322	0.00914	1.00286	0.00848	1.00285	0.00833	1.00287	0.00787	1.00301	0.00613
1.00328	0.00896	1.00296	0.00872	1.00295	0.00869	1.00297	0.00809	1.00307	0.00617
1.00335	0.00884	1.00306	0.00928	1.00305	0.00808	1.00308	0.00803	1.00313	0.0061
1.00341	0.00914	1.00316	0.00871	1.00316	0.00835	1.00318	0.00795	1.0032	0.00634
1.00348	0.00908	1.00326	0.00961	1.00326	0.00849	1.00328	0.00787	1.00327	0.00653
1.00355	0.00946	1.00336	0.00898	1.00335	0.00842	1.00337	0.00823	1.00334	0.00649
1.00362	0.00983	1.00345	0.00952	1.00344	0.0086	1.00345	0.00805	1.00342	0.00625
1.0037	0.00875	1.00354	0.00932	1.00353	0.00871	1.00353	0.00828	1.0035	0.00644
1.00378	0.00968	1.00362	0.00938	1.00361	0.0084	1.00361	0.00819	1.00359	0.0059
1.00388	0.00929	1.0037	0.00974	1.00369	0.00875	1.00367	0.00801	1.00369	0.00662
1.00398	0.00959	1.00377	0.00961	1.00376	0.00858	1.00374	0.00814	1.00379	0.00653
1.00409	0.00976	1.00384	0.00964	1.00382	0.00878	1.0038	0.00821	1.0039	0.00626
1.0042	0.00929	1.00391	0.0095	1.00389	0.00863	1.00386	0.00806	1.00401	0.00663
1.00431	0.00968	1.00397	0.00969	1.00395	0.00869	1.00392	0.00825	1.00412	0.00654
1.00443	0.00969	1.00404	0.00995	1.00401	0.00882	1.00399	0.00838	1.00422	0.00621
1.00453	0.00958	1.0041	0.00976	1.00408	0.00892	1.00406	0.0084	1.00432	0.00673
1.00463	0.00953	1.00418	0.00983	1.00415	0.00877	1.00413	0.0085	1.00442	0.00644
1.00472	0.01011	1.00425	0.01004	1.00423	0.00911	1.00422	0.00832	1.00451	0.00683
1.0048	0.00992	1.00433	0.00995	1.00431	0.00891	1.00431	0.00868	1.00458	0.00676
1.00488	0.01024	1.00441	0.00973	1.0044	0.00885	1.00441	0.0081	1.00465	0.00664
1.00494	0.01011	1.0045	0.01014	1.0045	0.00903	1.00452	0.00871	1.00471	0.0062
1.00501	0.01031	1.00459	0.01018	1.00459	0.0091	1.00462	0.00903	1.00477	0.00616
1.00507	0.01047	1.00469	0.01043	1.0047	0.00931	1.00472	0.00857	1.00483	0.00652
1.00513	0.01064	1.00479	0.01067	1.00479	0.00948	1.00482	0.00862	1.00489	0.00646
1.00519	0.01027	1.00488	0.01028	1.00489	0.00951	1.00491	0.00897	1.00495	0.00623
1.00526	0.01019	1.00498	0.01077	1.00499	0.00953	1.00501	0.00853	1.00502	0.00634
1.00533	0.01048	1.00507	0.0106	1.00508	0.00932	1.00509	0.00886	1.0051	0.00658
1.00541	0.01091	1.00516	0.01055	1.00516	0.00928	1.00517	0.00868	1.00518	0.00674
1.00549	0.01081	1.00525	0.01086	1.00525	0.00921	1.00524	0.00882	1.00526	0.007
1.00559	0.01085	1.00532	0.01056	1.00532	0.00975	1.00531	0.00897	1.00536	0.00697
1.00569	0.01124	1.0054	0.01072	1.00539	0.00971	1.00537	0.00933	1.00546	0.00696
1.00579	0.0114	1.00548	0.01089	1.00546	0.00977	1.00544	0.00894	1.00558	0.00682
1.00591	0.01053	1.00556	0.0109	1.00553	0.00982	1.0055	0.009	1.00568	0.00669
1.00602	0.01105	1.00563	0.01106	1.0056	0.00954	1.00558	0.00931	1.0058	0.00665
1.00613	0.01116	1.0057	0.01094	1.00567	0.00972	1.00565	0.00913	1.0059	0.0069
1.00623	0.01119	1.00577	0.01122	1.00574	0.00961	1.00572	0.0091	1.006	0.00688
1.00633	0.01136	1.00584	0.01116	1.00582	0.00985	1.0058	0.00957	1.00609	0.00663
1.00642	0.01145	1.00592	0.01112	1.0059	0.01017	1.00589	0.00929	1.00618	0.00657
1.00651	0.01156	1.006	0.01102	1.00598	0.01001	1.00598	0.00934	1.00625	0.00651
1.00659	0.01109	1.00609	0.01187	1.00607	0.01016	1.00608	0.00944	1.00632	0.00641
1.00666	0.01103	1.00618	0.01188	1.00617	0.0103	1.00618	0.00966	1.00639	0.00669
1.00673	0.0115	1.00628	0.01157	1.00627	0.01044	1.00629	0.00962	1.00646	0.00634
1.00679	0.01119	1.00638	0.01221	1.00637	0.01013	1.0064	0.00961	1.00652	0.00641
1.00686	0.01175	1.00648	0.01191	1.00648	0.01047	1.0065	0.00986	1.00658	0.00689
1.00692	0.01195	1.00658	0.01173	1.00658	0.01075	1.0066	0.00999	1.00665	0.00733
1.00699	0.01194	1.00668	0.01197	1.00668	0.01049	1.00669	0.0099	1.00672	0.00645
1.00707	0.01179	1.00677	0.01185	1.00677	0.01069	1.00678	0.00992	1.0068	0.00643
1.00714	0.01165	1.00686	0.0121	1.00686	0.01068	1.00686	0.00974	1.00688	0.0067
1.00723	0.01187	1.00695	0.0122	1.00694	0.01052	1.00693	0.01019	1.00697	0.00696
1.00732	0.01193	1.00702	0.01239	1.00702	0.01087	1.007	0.00985	1.00706	0.00681
1.00742	0.01178	1.0071	0.01199	1.00708	0.01052	1.00707	0.0104	1.00717	0.00665
1.00753	0.0119	1.00716	0.01235	1.00715	0.01109	1.00713	0.00985	1.00727	0.00664
1.00764	0.01194	1.00723	0.01209	1.00722	0.01083	1.00719	0.01007	1.00738	0.00699
1.00775	0.0123	1.0073	0.01253	1.00727	0.01057	1.00725	0.01039	1.00749	0.00696
1.00787	0.01214	1.00736	0.01239	1.00734	0.01069	1.00732	0.01053	1.0076	0.00727
1.00798	0.01251	1.00743	0.01253	1.00741	0.01053	1.00739	0.01032	1.0077	0.0065
1.00807	0.01203	1.0075	0.01273	1.00747	0.01118	1.00746	0.01029	1.00779	0.0071
1.00816	0.01267	1.00757	0.01289	1.00755	0.01077	1.00755	0.01017	1.00788	0.00701
1.00825	0.01295	1.00765	0.0129	1.00764	0.01084	1.00764	0.01007	1.00796	0.00646
1.00833	0.01244	1.00773	0.01306	1.00773	0.0111	1.00774	0.01037	1.00803	0.00663
1.00839	0.01296	1.00782	0.0131	1.00782	0.0113	1.00784	0.0102	1.00809	0.00685
1.00846	0.01273	1.00792	0.0128	1.00792	0.01141	1.00795	0.01048	1.00814	0.00656
1.00852	0.01296	1.00802	0.013	1.00803	0.0112	1.00805	0.01077	1.0082	0.00753
1.00858	0.01275	1.00812	0.01349	1.00813	0.01137	1.00816	0.01056	1.00826	0.00758
1.00864	0.013	1.00821	0.01311	1.00823	0.01105	1.00825	0.01036	1.00833	0.00704
1.00871	0.01342	1.00831	0.01361	1.00832	0.01066	1.00834	0.01117	1.0084	0.00664
1.00878	0.01342	1.0084	0.01356	1.00841	0.01098	1.00843	0.01063	1.00847	0.00733
1.00885	0.01323	1.00849	0.01325	1.0085	0.01102	1.0085	0.01067	1.00855	0.00761
1.00894	0.01344	1.00858	0.01346	1.00858	0.01125	1.00858	0.01098	1.00865	0.0074
1.00903	0.01334	1.00866	0.01347	1.00865	0.01126	1.00865	0.01106	1.00874	0.00718
1.00912	0.01342	1.00873	0.01367	1.00872	0.01122	1.00871	0.0109	1.00884	0.00725
1.00923	0.01362	1.00881	0.01376	1.00879	0.01176	1.00877	0.01114	1.00895	0.00756
1.00934	0.01362	1.00888	0.01395	1.00886	0.01154	1.00883	0.01091	1.00906	0.00738
1.00945	0.01347	1.00895	0.01381	1.00893	0.01151	1.0089	0.01119	1.00917	0.00774
1.00956	0.01378	1.00902	0.01419	1.00899	0.01153	1.00897	0.01107	1.00928	0.00728
1.00967	0.01376	1.00909	0.01411	1.00907	0.01169	1.00905	0.0113	1.00937	0.00762
1.00978	0.01381	1.00917	0.01389	1.00914	0.01169	1.00913	0.0113	1.00947	0.00763
1.00987	0.01412	1.00924	0.01436	1.00922	0.01158	1.00921	0.01134	1.00956	0.00734
1.00995	0.01408	1.00933	0.01438	1.00931	0.01201	1.0093	0.01126	1.00963	0.00778
1.01003	0.01408	1.00942	0.01446	1.0094	0.01194	1.0094	0.0119	1.00971	0.00763
1.0101	0.01421	1.00951	0.01452	1.0095	0.01238	1.00951	0.01181	1.00977	0.00754
1.01017	0.01396	1.0096	0.01406	1.0096	0.01218	1.00961	0.01168	1.00984	0.00753
1.01023	0.01421	1.0097	0.01429	1.0097	0.0119	1.00973	0.01152	1.0099	0.00725
1.0103	0.01416	1.0098	0.01462	1.0098	0.01184	1.00983	0.01203	1.00997	0.00732
1.01037	0.01409	1.00991	0.01411	1.00991	0.01234	1.00993	0.01166	1.01004	0.00726
1.01043	0.01409	1.01	0.01464	1.01	0.01266	1.01002	0.01222	1.01011	0.00738
1.0105	0.01434	1.0101	0.01465	1.01009	0.0123	1.0101	0.01153	1.01019	0.0077
1.01058	0.01404	1.01018	0.0151	1.01018	0.01235	1.01018	0.01238	1.01027	0.00767
1.01066	0.01419	1.01027	0.01463	1.01026	0.01212	1.01026	0.01205	1.01036	0.00756
1.01076	0.01424	1.01035	0.01509	1.01034	0.01229	1.01032	0.01159	1.01045	0.00752
1.01085	0.01483	1.01042	0.01527	1.01041	0.01264	1.01039	0.01224	1.01055	0.00788
1.01096	0.01511	1.01049	0.01497	1.01048	0.01275	1.01045	0.01184	1.01066	0.00774
1.01107	0.01494	1.01056	0.01494	1.01054	0.01258	1.01051	0.01139	1.01077	0.00766
1.01118	0.01454	1.01062	0.01507	1.0106	0.01325	1.01057	0.0117	1.01088	0.00783
1.0113	0.01504	1.01069	0.01537	1.01066	0.01308	1.01064	0.01225	1.01098	0.00776
1.01141	0.0146	1.01075	0.01542	1.01073	0.01279	1.01071	0.01243	1.01108	0.00777
1.01151	0.01484	1.01082	0.01563	1.0108	0.01295	1.01079	0.01266	1.01117	0.0079
1.0116	0.01498	1.0109	0.01504	1.01088	0.01264	1.01087	0.0124	1.01126	0.00749
1.01168	0.01496	1.01097	0.01536	1.01096	0.01283	1.01096	0.0127	1.01135	0.00755
1.01176	0.01526	1.01106	0.01546	1.01105	0.01307	1.01106	0.01258	1.01142	0.00759
1.01183	0.01526	1.01115	0.01566	1.01114	0.01282	1.01116	0.01223	1.01148	0.00784
1.01189	0.01521	1.01124	0.01563	1.01124	0.01316	1.01126	0.01226	1.01154	0.00773
1.01195	0.01554	1.01134	0.01586	1.01134	0.01333	1.01136	0.01275	1.0116	0.00779
1.01201	0.0151	1.01143	0.01593	1.01144	0.0133	1.01147	0.01293	1.01166	0.00764
1.01208	0.01543	1.01153	0.01562	1.01153	0.01319	1.01156	0.01288	1.01172	0.00804
1.01214	0.01607	1.01162	0.0161	1.01163	0.0133	1.01165	0.01296	1.01179	0.00813
1.01221	0.01606	1.01171	0.01617	1.01172	0.01346	1.01173	0.01234	1.01186	0.00809
1.01229	0.01584	1.01181	0.01605	1.01181	0.01338	1.01182	0.01313	1.01194	0.00821
1.01237	0.0156	1.0119	0.0163	1.01189	0.01355	1.01189	0.01313	1.01203	0.00866
1.01246	0.01577	1.01198	0.01642	1.01197	0.01334	1.01196	0.01275	1.01212	0.00832
1.01257	0.01601	1.01205	0.01637	1.01205	0.01385	1.01203	0.0133	1.01222	0.00807
1.01267	0.01618	1.01213	0.0168	1.01211	0.01391	1.01209	0.01332	1.01234	0.00854
1.01278	0.01617	1.01221	0.01665	1.01218	0.01382	1.01216	0.01325	1.01245	0.00869
1.01289	0.01635	1.01228	0.01695	1.01225	0.01411	1.01223	0.01289	1.01255	0.00869
1.013	0.01658	1.01235	0.01716	1.01232	0.01354	1.0123	0.01345	1.01266	0.0086
1.01311	0.01653	1.01242	0.01666	1.01239	0.01369	1.01237	0.01346	1.01276	0.00871
1.01321	0.01673	1.01249	0.01684	1.01247	0.01424	1.01245	0.01375	1.01286	0.00828
1.0133	0.01689	1.01257	0.01687	1.01255	0.01388	1.01254	0.01359	1.01294	0.00861
1.01339	0.01633	1.01265	0.01694	1.01263	0.01399	1.01262	0.01364	1.01302	0.00834
1.01347	0.01641	1.01274	0.01715	1.01272	0.01443	1.01273	0.01373	1.01309	0.00855
1.01354	0.01648	1.01283	0.01727	1.01282	0.01444	1.01283	0.01373	1.01315	0.00849
1.01361	0.01678	1.01293	0.01745	1.01292	0.01408	1.01293	0.01381	1.01322	0.00865
1.01368	0.01665	1.01302	0.01728	1.01301	0.01419	1.01305	0.01405	1.01328	0.00853
1.01374	0.01638	1.01312	0.01747	1.01312	0.01397	1.01315	0.01406	1.01335	0.00873
1.01381	0.01666	1.01323	0.0174	1.01322	0.01434	1.01324	0.01376	1.01341	0.00903
1.01388	0.01654	1.01332	0.01772	1.01332	0.01407	1.01334	0.01394	1.01348	0.00872
1.01395	0.01658	1.01342	0.01752	1.01341	0.01437	1.01343	0.01403	1.01356	0.00828
1.01403	0.01658	1.01351	0.01767	1.0135	0.01486	1.01351	0.01416	1.01364	0.009
1.01411	0.0171	1.01359	0.01808	1.01359	0.01428	1.01359	0.01412	1.01373	0.00894
1.0142	0.01737	1.01367	0.01789	1.01366	0.01462	1.01365	0.01419	1.01382	0.00909
1.0143	0.01725	1.01374	0.01781	1.01373	0.01431	1.01372	0.01395	1.01392	0.00904
1.0144	0.01765	1.01382	0.01775	1.0138	0.01429	1.01378	0.0139	1.01403	0.00896
1.01451	0.01747	1.01388	0.01773	1.01386	0.0144	1.01384	0.0144	1.01414	0.00932
1.01463	0.01741	1.01394	0.01797	1.01392	0.01436	1.0139	0.0141	1.01425	0.00916
1.01474	0.01786	1.01401	0.01769	1.01399	0.01413	1.01397	0.01439	1.01435	0.00889
1.01485	0.01801	1.01407	0.01826	1.01405	0.01437	1.01404	0.01443	1.01445	0.00908
1.01495	0.01769	1.01414	0.01801	1.01412	0.0142	1.01411	0.01448	1.01454	0.0092
1.01505	0.0178	1.01422	0.01863	1.0142	0.01438	1.0142	0.01503	1.01463	0.00938
1.01513	0.01774	1.0143	0.01818	1.01428	0.01412	1.01429	0.01476	1.01471	0.0093
1.01521	0.01761	1.01438	0.01842	1.01437	0.01459	1.01438	0.01473	1.01479	0.00917
1.01528	0.01832	1.01447	0.0186	1.01447	0.01463	1.01449	0.01484	1.01485	0.00946
1.01535	0.01814	1.01456	0.01853	1.01456	0.01483	1.01459	0.01485	1.01491	0.00976
1.01541	0.01816	1.01466	0.0185	1.01466	0.01456	1.0147	0.01495	1.01497	0.0096
1.01547	0.01803	1.01476	0.01845	1.01477	0.01439	1.0148	0.01521	1.01503	0.00969
1.01553	0.01827	1.01486	0.01861	1.01487	0.01465	1.0149	0.01536	1.01509	0.00957
1.01559	0.01848	1.01495	0.01926	1.01496	0.01501	1.01499	0.0152	1.01516	0.00977
1.01566	0.01837	1.01504	0.01891	1.01505	0.01494	1.01507	0.01474	1.01523	0.00952
1.01573	0.0184	1.01513	0.01888	1.01513	0.01472	1.01515	0.01553	1.01532	0.00959
1.01582	0.019	1.01522	0.01955	1.01522	0.01529	1.01522	0.01512	1.0154	0.00986
1.0159	0.01915	1.0153	0.01941	1.01529	0.015	1.0153	0.01544	1.0155	0.01006
1.016	0.01854	1.01538	0.0193	1.01537	0.0153	1.01536	0.01548	1.0156	0.00964
1.01611	0.01883	1.01545	0.01944	1.01544	0.01535	1.01543	0.01565	1.01571	0.00996
1.01622	0.01848	1.01553	0.01945	1.0155	0.01557	1.01549	0.01519	1.01582	0.01003
1.01633	0.01873	1.01559	0.01949	1.01557	0.01549	1.01555	0.01548	1.01593	0.01013
1.01644	0.01906	1.01567	0.019	1.01564	0.0156	1.01562	0.01578	1.01603	0.01004
1.01655	0.01906	1.01574	0.01959	1.01571	0.01587	1.0157	0.01579	1.01614	0.01031
1.01666	0.0194	1.01581	0.01946	1.01578	0.01571	1.01577	0.01504	1.01623	0.01006
1.01675	0.01909	1.01589	0.01997	1.01586	0.01605	1.01586	0.01645	1.01631	0.00981
1.01684	0.01921	1.01597	0.01978	1.01594	0.01601	1.01595	0.01737	1.0164	0.00941
1.01692	0.01925	1.01606	0.01996	1.01604	0.01578	1.01605	0.01334	1.01647	0.01034
1.01699	0.0197	1.01615	0.02018	1.01614	0.01608	1.01615	0.01775	1.01654	0.01
1.01706	0.01941	1.01625	0.02014	1.01623	0.01592	1.01626	0.01683	1.0166	0.01013
1.01712	0.01934	1.01634	0.02011	1.01634	0.01621	1.01637	0.01498	1.01667	0.00995
1.01719	0.01956	1.01644	0.01979	1.01644	0.01639	1.01647	0.01736	1.01673	0.00978
1.01725	0.01964	1.01655	0.02042	1.01655	0.01638	1.01657	0.01659	1.0168	0.01002
1.01732	0.01959	1.01664	0.02023	1.01665	0.01606	1.01666	0.01649	1.01687	0.01031
1.01739	0.01951	1.01674	0.02012	1.01673	0.0163	1.01675	0.01626	1.01695	0.01005
1.01747	0.02028	1.01683	0.0202	1.01682	0.01629	1.01683	0.01655	1.01703	0.00997
1.01755	0.02026	1.01691	0.02036	1.01691	0.01646	1.01691	0.01672	1.01712	0.01015
1.01764	0.02019	1.01699	0.02029	1.01698	0.01646	1.01698	0.01703	1.01721	0.01069
1.01773	0.01994	1.01707	0.0208	1.01705	0.01639	1.01704	0.0164	1.01731	0.01023
1.01784	0.0204	1.01714	0.02087	1.01712	0.01649	1.01711	0.01694	1.01741	0.01014
1.01795	0.02014	1.0172	0.02102	1.01719	0.01689	1.01717	0.01705	1.01752	0.00983
1.01806	0.02043	1.01727	0.02095	1.01725	0.01634	1.01723	0.01684	1.01763	0.01049
1.01817	0.02047	1.01733	0.02068	1.01731	0.01685	1.01729	0.01649	1.01774	0.01015
1.01828	0.02062	1.0174	0.02079	1.01738	0.01707	1.01736	0.01711	1.01784	0.01029
1.01839	0.02092	1.01747	0.02066	1.01745	0.01689	1.01743	0.01734	1.01793	0.00998
1.01848	0.02067	1.01754	0.02064	1.01752	0.01682	1.01752	0.01717	1.01802	0.01034
1.01857	0.0209	1.01762	0.02084	1.0176	0.01707	1.01761	0.01671	1.0181	0.01051
1.01864	0.02068	1.0177	0.02026	1.01769	0.01744	1.01771	0.01754	1.01817	0.01058
1.01872	0.02053	1.01779	0.02075	1.01778	0.01726	1.01781	0.01742	1.01824	0.01093
1.01878	0.02081	1.01788	0.02053	1.01788	0.0171	1.01791	0.0171	1.01831	0.01062
1.01884	0.02108	1.01798	0.0204	1.01798	0.01751	1.01801	0.01724	1.01837	0.0108
1.0189	0.02081	1.01808	0.02107	1.01808	0.01747	1.01811	0.01778	1.01842	0.01048
1.01896	0.02138	1.01817	0.02081	1.01818	0.01754	1.01821	0.01765	1.01848	0.01093
1.01903	0.02105	1.01827	0.02098	1.01827	0.01754	1.0183	0.01776	1.01855	0.01107
1.0191	0.02113	1.01836	0.02104	1.01836	0.01764	1.01839	0.01781	1.01862	0.01135
1.01917	0.02155	1.01844	0.02097	1.01845	0.0179	1.01846	0.01829	1.0187	0.01102
1.01925	0.02135	1.01853	0.02084	1.01853	0.0176	1.01854	0.01765	1.01878	0.0112
1.01934	0.02137	1.01862	0.02111	1.01861	0.01773	1.01861	0.01781	1.01888	0.01106
1.01944	0.02184	1.01871	0.02127	1.01869	0.01792	1.01868	0.01778	1.01898	0.01139
1.01955	0.02173	1.01878	0.02135	1.01876	0.01773	1.01875	0.0178	1.01909	0.01149
1.01966	0.02185	1.01886	0.02104	1.01883	0.01807	1.01882	0.01796	1.0192	0.0111
1.01977	0.022	1.01893	0.02127	1.0189	0.01816	1.01888	0.01777	1.0193	0.01143
1.01988	0.02196	1.019	0.02154	1.01897	0.01862	1.01895	0.01797	1.01941	0.0112
1.01999	0.02268	1.01907	0.02169	1.01904	0.01821	1.01902	0.01874	1.01951	0.01129
1.02009	0.0223	1.01914	0.02165	1.01911	0.0184	1.0191	0.01827	1.01961	0.01168
1.02018	0.02212	1.01921	0.02221	1.01919	0.01857	1.01919	0.0181	1.0197	0.01148
1.02027	0.02222	1.0193	0.02165	1.01927	0.01817	1.01928	0.01858	1.01978	0.01108
1.02035	0.02256	1.01938	0.02196	1.01936	0.0186	1.01937	0.01863	1.01985	0.01118
1.02043	0.02231	1.01947	0.02175	1.01946	0.01837	1.01947	0.018	1.01991	0.01097
1.0205	0.02234	1.01957	0.02173	1.01955	0.01858	1.01958	0.0185	1.01998	0.0112
1.02056	0.02226	1.01967	0.02194	1.01966	0.01853	1.01969	0.01883	1.02004	0.01116
1.02063	0.02233	1.01976	0.02188	1.01976	0.01859	1.01979	0.01917	1.02011	0.011
1.02069	0.02254	1.01987	0.02261	1.01986	0.01882	1.01989	0.01864	1.02018	0.011
1.02076	0.02213	1.01997	0.02277	1.01996	0.01913	1.01998	0.01866	1.02024	0.0113
1.02084	0.02234	1.02006	0.0223	1.02006	0.01924	1.02007	0.01866	1.02032	0.01122
1.02091	0.02277	1.02015	0.02251	1.02015	0.01903	1.02016	0.01886	1.02039	0.01134
1.021	0.02247	1.02024	0.02247	1.02023	0.01918	1.02023	0.01872	1.02048	0.01168
1.02108	0.0228	1.02032	0.02291	1.02031	0.01913	1.0203	0.01908	1.02058	0.01132
1.02118	0.02294	1.02039	0.0226	1.02038	0.01935	1.02037	0.01872	1.02068	0.01161
1.02128	0.0228	1.02046	0.0227	1.02045	0.01945	1.02043	0.01875	1.02078	0.01149
1.02139	0.02275	1.02053	0.02309	1.02051	0.01966	1.02049	0.01911	1.02089	0.01161
1.0215	0.02304	1.02059	0.02284	1.02057	0.01913	1.02055	0.01923	1.021	0.01151
1.02161	0.02299	1.02066	0.023	1.02063	0.01933	1.02062	0.01884	1.02111	0.01204
1.02172	0.02327	1.02072	0.02267	1.0207	0.01953	1.02068	0.01891	1.02121	0.01158
1.02183	0.02339	1.02079	0.02323	1.02077	0.01978	1.02076	0.01931	1.0213	0.01211
1.02193	0.02332	1.02086	0.02328	1.02084	0.01984	1.02084	0.01928	1.02139	0.01178
1.02202	0.0233	1.02094	0.02312	1.02092	0.01961	1.02093	0.01892	1.02147	0.01159
1.02209	0.02339	1.02102	0.02334	1.02101	0.01974	1.02103	0.01964	1.02154	0.01175
1.02216	0.02363	1.02111	0.02327	1.02111	0.02014	1.02113	0.01964	1.02161	0.01178
1.02223	0.02363	1.02121	0.02324	1.0212	0.01986	1.02123	0.01965	1.02168	0.01198
1.02229	0.02377	1.02131	0.02365	1.02131	0.0195	1.02134	0.0197	1.02174	0.0121
1.02235	0.02381	1.02141	0.02329	1.02141	0.01969	1.02144	0.01955	1.0218	0.01202
1.02241	0.02383	1.0215	0.0236	1.02151	0.02029	1.02154	0.02015	1.02186	0.01241
1.02248	0.0241	1.0216	0.02357	1.0216	0.02026	1.02164	0.01937	1.02192	0.01228
1.02254	0.02392	1.02169	0.02377	1.02169	0.01987	1.02172	0.01959	1.02199	0.01261
1.02262	0.02407	1.02178	0.02398	1.02178	0.02018	1.0218	0.01951	1.02208	0.01225
1.0227	0.02436	1.02186	0.02383	1.02186	0.01985	1.02187	0.01999	1.02216	0.0127
1.02278	0.02441	1.02195	0.02411	1.02194	0.02012	1.02195	0.02005	1.02226	0.01248
1.02288	0.02429	1.02203	0.0244	1.02201	0.01987	1.02201	0.01994	1.02236	0.01241
1.02299	0.02451	1.02211	0.02423	1.02208	0.02025	1.02208	0.02016	1.02246	0.01266
1.0231	0.02409	1.02218	0.0246	1.02215	0.02065	1.02214	0.02009	1.02258	0.01226
1.02321	0.02436	1.02225	0.02467	1.02222	0.02061	1.02221	0.02044	1.02268	0.01295
1.02332	0.02434	1.02232	0.02448	1.02229	0.02035	1.02228	0.0203	1.02279	0.01272
1.02343	0.02461	1.02239	0.02439	1.02236	0.02067	1.02235	0.01998	1.02289	0.01237
1.02353	0.02516	1.02246	0.02438	1.02243	0.02063	1.02242	0.02031	1.02299	0.0128
1.02363	0.02492	1.02253	0.0246	1.02251	0.0208	1.02251	0.02073	1.02308	0.0128
1.02372	0.02517	1.02262	0.02468	1.02259	0.0206	1.0226	0.02039	1.02316	0.01289
1.0238	0.02501	1.02271	0.02465	1.02268	0.02069	1.02269	0.02044	1.02323	0.01279
1.02387	0.02501	1.0228	0.02475	1.02277	0.02091	1.0228	0.02099	1.0233	0.01329
1.02394	0.0251	1.02289	0.02467	1.02288	0.02106	1.0229	0.02073	1.02337	0.01298
1.024	0.02467	1.02299	0.02502	1.02298	0.02104	1.02302	0.02103	1.02343	0.01282
1.02407	0.02527	1.02309	0.02524	1.02308	0.02102	1.02312	0.0206	1.02349	0.01317
1.02413	0.02546	1.02319	0.02523	1.02319	0.02121	1.02322	0.02103	1.02356	0.0131
1.0242	0.02496	1.02329	0.02467	1.02329	0.02086	1.02331	0.02106	1.02363	0.01285
1.02427	0.0253	1.02338	0.02495	1.02338	0.02119	1.0234	0.02156	1.02371	0.01308
1.02435	0.0252	1.02348	0.0255	1.02347	0.02141	1.02348	0.02084	1.02379	0.01312
1.02443	0.02554	1.02356	0.02577	1.02355	0.02156	1.02356	0.02068	1.02387	0.01302
1.02451	0.02501	1.02364	0.0259	1.02363	0.02101	1.02363	0.02058	1.02397	0.01311
1.02461	0.025	1.02372	0.02547	1.0237	0.02164	1.02369	0.02178	1.02406	0.01342
1.02471	0.0259	1.02379	0.02555	1.02377	0.02124	1.02376	0.02108	1.02417	0.0131
1.02482	0.02562	1.02385	0.02549	1.02384	0.02144	1.02382	0.02097	1.02428	0.01313
1.02493	0.02539	1.02392	0.02572	1.0239	0.02152	1.02388	0.02093	1.02439	0.01336
1.02505	0.02591	1.02398	0.02569	1.02396	0.02114	1.02394	0.02124	1.02449	0.01332
1.02516	0.02564	1.02405	0.02605	1.02402	0.02162	1.02401	0.02158	1.0246	0.0132
1.02526	0.02567	1.02412	0.02603	1.02409	0.02172	1.02408	0.02071	1.02469	0.01392
1.02536	0.02617	1.02419	0.02609	1.02417	0.02174	1.02416	0.02128	1.02478	0.01344
1.02545	0.02636	1.02426	0.02638	1.02425	0.02138	1.02425	0.02164	1.02486	0.0138
1.02553	0.0263	1.02435	0.02625	1.02433	0.02151	1.02435	0.02142	1.02493	0.0134
1.0256	0.0262	1.02443	0.02645	1.02443	0.0218	1.02445	0.02142	1.025	0.01361
1.02566	0.02648	1.02453	0.02632	1.02452	0.02211	1.02455	0.02129	1.02507	0.01369
1.02573	0.02621	1.02462	0.02634	1.02462	0.02189	1.02465	0.02148	1.02513	0.01366
1.02579	0.02608	1.02472	0.02604	1.02472	0.02181	1.02476	0.02202	1.02519	0.0135
1.02585	0.02667	1.02482	0.02652	1.02482	0.02212	1.02486	0.02171	1.02525	0.01399
1.02591	0.02626	1.02491	0.0265	1.02492	0.02222	1.02495	0.02207	1.02532	0.01392
1.02598	0.02667	1.025	0.02703	1.02501	0.02229	1.02504	0.02187	1.02539	0.01464
1.02605	0.02692	1.02509	0.02706	1.02509	0.02237	1.02512	0.02192	1.02546	0.014
1.02613	0.02712	1.02518	0.02671	1.02518	0.02265	1.02519	0.02169	1.02554	0.01419
1.02622	0.02721	1.02526	0.02682	1.02525	0.02266	1.02526	0.0222	1.02564	0.01414
1.02632	0.02704	1.02534	0.0269	1.02533	0.02274	1.02533	0.02202	1.02573	0.01461
1.02642	0.02737	1.02542	0.02712	1.0254	0.02282	1.0254	0.02238	1.02583	0.01447
1.02653	0.02732	1.0255	0.02718	1.02548	0.02287	1.02546	0.0221	1.02595	0.01457
1.02664	0.027	1.02558	0.0271	1.02555	0.02254	1.02554	0.02254	1.02606	0.01427
1.02675	0.0273	1.02565	0.02722	1.02562	0.02293	1.02561	0.02242	1.02617	0.01445
1.02686	0.0271	1.02571	0.02707	1.02569	0.02308	1.02568	0.02244	1.02627	0.01444
1.02696	0.0274	1.02579	0.02707	1.02576	0.02343	1.02575	0.02277	1.02637	0.01445
1.02706	0.02753	1.02586	0.02744	1.02583	0.02311	1.02583	0.02252	1.02646	0.01419
1.02715	0.02773	1.02594	0.02755	1.02591	0.02278	1.02592	0.0227	1.02654	0.01437
1.02723	0.02783	1.02603	0.02775	1.026	0.0231	1.02602	0.02246	1.02661	0.01457
1.02731	0.02787	1.02612	0.02789	1.0261	0.02352	1.02612	0.02286	1.02668	0.0143
1.02738	0.02781	1.02621	0.02776	1.02619	0.02336	1.02622	0.02312	1.02675	0.01432
1.02744	0.02778	1.02631	0.02771	1.0263	0.0234	1.02633	0.02326	1.02681	0.01413
1.02751	0.0274	1.02641	0.02783	1.0264	0.02342	1.02644	0.02289	1.02687	0.01436
1.02758	0.02761	1.02651	0.02803	1.02651	0.02378	1.02654	0.02331	1.02694	0.01426
1.02764	0.02776	1.02661	0.02812	1.0266	0.02348	1.02663	0.02333	1.02701	0.01413
1.02772	0.02741	1.02671	0.02856	1.0267	0.02392	1.02672	0.02327	1.02708	0.01455
1.02779	0.02816	1.02679	0.02816	1.02679	0.02348	1.0268	0.02291	1.02716	0.01481
1.02787	0.02842	1.02688	0.02822	1.02687	0.02387	1.02688	0.02328	1.02724	0.01445
1.02796	0.02789	1.02696	0.02861	1.02695	0.0237	1.02695	0.02352	1.02734	0.0144
1.02805	0.02844	1.02704	0.02843	1.02702	0.02383	1.02702	0.02369	1.02743	0.01455
1.02815	0.02813	1.02711	0.02825	1.02709	0.0238	1.02708	0.02335	1.02754	0.0147
1.02826	0.02886	1.02717	0.02888	1.02716	0.0239	1.02714	0.02319	1.02765	0.01428
1.02837	0.02816	1.02724	0.0286	1.02722	0.02396	1.0272	0.02353	1.02776	0.01517
1.02849	0.02871	1.0273	0.02871	1.02728	0.02368	1.02726	0.02341	1.02786	0.01484
1.02859	0.0289	1.02737	0.02851	1.02734	0.0239	1.02733	0.02335	1.02797	0.0147
1.0287	0.02899	1.02743	0.02867	1.02741	0.0238	1.02741	0.0239	1.02806	0.01506
1.0288	0.02836	1.02751	0.02852	1.02749	0.02388	1.02749	0.02353	1.02815	0.01511
1.02889	0.02879	1.02758	0.02888	1.02756	0.02412	1.02757	0.02379	1.02823	0.0148
1.02898	0.02935	1.02767	0.02887	1.02765	0.02457	1.02767	0.0236	1.0283	0.01491
1.02905	0.02892	1.02775	0.02902	1.02775	0.0246	1.02777	0.02401	1.02837	0.01507
1.02911	0.02885	1.02785	0.02912	1.02784	0.02436	1.02788	0.02391	1.02844	0.01523
1.02918	0.029	1.02794	0.02898	1.02795	0.02459	1.02798	0.02408	1.0285	0.01546
1.02924	0.0289	1.02804	0.02906	1.02805	0.02475	1.02809	0.02427	1.02856	0.01544
1.0293	0.02957	1.02814	0.02935	1.02815	0.02461	1.02819	0.02451	1.02862	0.01525
1.02936	0.02938	1.02824	0.02911	1.02824	0.02466	1.02828	0.02448	1.02869	0.01588
1.02942	0.02971	1.02833	0.02955	1.02834	0.02448	1.02837	0.0243	1.02876	0.01563
1.02949	0.02919	1.02842	0.02962	1.02842	0.02481	1.02845	0.02438	1.02884	0.01561
1.02957	0.0299	1.02851	0.02959	1.02851	0.02491	1.02852	0.0243	1.02892	0.0158
1.02966	0.02976	1.02859	0.0298	1.02858	0.02495	1.02859	0.02459	1.02901	0.01566
1.02975	0.0298	1.02867	0.02972	1.02866	0.02475	1.02866	0.02453	1.02912	0.01603
1.02986	0.03018	1.02874	0.02968	1.02873	0.02506	1.02873	0.02451	1.02922	0.01582
1.02996	0.02988	1.02882	0.02965	1.02879	0.0253	1.02879	0.02486	1.02933	0.0162
1.03008	0.03029	1.0289	0.0299	1.02887	0.02535	1.02886	0.0247	1.02944	0.01599
1.03019	0.03004	1.02897	0.03011	1.02894	0.02489	1.02893	0.02513	1.02954	0.01536
1.0303	0.03062	1.02904	0.03024	1.02901	0.02517	1.029	0.02503	1.02965	0.01614
1.03041	0.0303	1.02911	0.03011	1.02908	0.02544	1.02908	0.025	1.02974	0.01636
1.0305	0.03065	1.02918	0.03021	1.02915	0.0252	1.02916	0.02482	1.02983	0.01618
1.03059	0.03016	1.02926	0.03029	1.02923	0.02553	1.02924	0.02519	1.02992	0.01619
1.03068	0.03041	1.02934	0.0306	1.02932	0.02538	1.02934	0.02513	1.02999	0.0157
1.03075	0.03036	1.02944	0.03053	1.02942	0.02544	1.02944	0.02516	1.03006	0.01578
1.03082	0.03038	1.02953	0.02989	1.02951	0.02572	1.02955	0.02528	1.03013	0.01601
1.03088	0.03021	1.02963	0.0304	1.02962	0.02611	1.02966	0.02511	1.03019	0.0161
1.03095	0.03052	1.02973	0.03056	1.02973	0.02566	1.02976	0.02536	1.03026	0.01594
1.03101	0.03094	1.02983	0.0309	1.02983	0.02604	1.02986	0.02554	1.03032	0.01599
1.03108	0.03086	1.02993	0.03084	1.02993	0.02587	1.02996	0.02578	1.0304	0.01653
1.03115	0.03086	1.03003	0.03085	1.03002	0.02606	1.03005	0.02556	1.03047	0.01611
1.03122	0.03086	1.03012	0.03126	1.03011	0.0261	1.03013	0.02571	1.03055	0.01644
1.0313	0.03093	1.03021	0.03053	1.0302	0.02624	1.03021	0.02558	1.03063	0.01608
1.03139	0.0308	1.03029	0.03084	1.03028	0.02622	1.03028	0.02613	1.03072	0.01627
1.03148	0.03147	1.03036	0.03096	1.03035	0.02666	1.03035	0.02605	1.03082	0.01622
1.03159	0.03125	1.03044	0.03104	1.03042	0.02606	1.03041	0.02583	1.03093	0.01665
1.03169	0.03111	1.0305	0.03116	1.03048	0.02656	1.03047	0.0259	1.03103	0.01657
1.0318	0.03165	1.03057	0.03142	1.03054	0.02646	1.03053	0.02598	1.03114	0.01626
1.03192	0.03137	1.03063	0.0311	1.03061	0.02629	1.03059	0.02606	1.03125	0.01619
1.03203	0.03153	1.0307	0.03124	1.03067	0.02632	1.03066	0.02627	1.03136	0.01649
1.03214	0.03195	1.03077	0.03119	1.03074	0.02678	1.03073	0.02636	1.03145	0.01673
1.03223	0.03168	1.03084	0.03159	1.03081	0.02654	1.03081	0.02592	1.03154	0.01637
1.03232	0.03183	1.03091	0.03121	1.03089	0.02644	1.0309	0.02633	1.03162	0.01635
1.0324	0.03163	1.03099	0.03152	1.03097	0.02647	1.031	0.02651	1.0317	0.01704
1.03248	0.03195	1.03108	0.03161	1.03107	0.02649	1.0311	0.0262	1.03177	0.01707
1.03255	0.03189	1.03117	0.03186	1.03116	0.02655	1.0312	0.02669	1.03183	0.01715
1.03261	0.03192	1.03126	0.0317	1.03126	0.0266	1.0313	0.02654	1.03189	0.01662
1.03267	0.0321	1.03136	0.03179	1.03136	0.02695	1.0314	0.02678	1.03195	0.01675
1.03273	0.03224	1.03146	0.03154	1.03146	0.02684	1.0315	0.02683	1.03201	0.0168
1.03279	0.03233	1.03155	0.03175	1.03155	0.02725	1.03159	0.02724	1.03208	0.01682
1.03286	0.03202	1.03165	0.03213	1.03165	0.02728	1.03168	0.0267	1.03215	0.01698
1.03293	0.03229	1.03173	0.03225	1.03174	0.02707	1.03176	0.02721	1.03223	0.0172
1.03301	0.03242	1.03182	0.03215	1.03182	0.02731	1.03184	0.02696	1.03231	0.01724
1.0331	0.03283	1.03191	0.03248	1.0319	0.02709	1.03191	0.0273	1.03239	0.01748
1.0332	0.03253	1.03199	0.03207	1.03198	0.02706	1.03198	0.02719	1.03249	0.01736
1.0333	0.03267	1.03207	0.03236	1.03205	0.02754	1.03205	0.02683	1.03259	0.01748
1.0334	0.03284	1.03214	0.03252	1.03212	0.02728	1.03211	0.02725	1.03271	0.0178
1.03352	0.0327	1.03222	0.03257	1.03219	0.02743	1.03218	0.02729	1.03281	0.01771
1.03363	0.03307	1.03229	0.03272	1.03226	0.0275	1.03225	0.02754	1.03292	0.01706
1.03374	0.03309	1.03236	0.03296	1.03233	0.02756	1.03232	0.02737	1.03303	0.01705
1.03384	0.03324	1.03243	0.03281	1.0324	0.02781	1.0324	0.0273	1.03313	0.01716
1.03394	0.03314	1.0325	0.03251	1.03248	0.02785	1.03248	0.02781	1.03322	0.01734
1.03403	0.03305	1.03258	0.03295	1.03256	0.02785	1.03257	0.02762	1.0333	0.01702
1.03411	0.03339	1.03267	0.03293	1.03264	0.02803	1.03266	0.02769	1.03338	0.017
1.03419	0.0333	1.03275	0.03281	1.03274	0.02827	1.03276	0.02774	1.03344	0.01756
1.03426	0.03333	1.03285	0.03335	1.03283	0.02817	1.03286	0.02764	1.03351	0.01733
1.03433	0.03352	1.03295	0.03347	1.03293	0.02807	1.03297	0.02774	1.03358	0.01742
1.03439	0.03296	1.03304	0.03314	1.03304	0.02803	1.03308	0.02783	1.03363	0.01711
1.03446	0.03341	1.03315	0.03369	1.03314	0.02838	1.03318	0.02814	1.0337	0.0175
1.03453	0.03344	1.03325	0.03341	1.03325	0.02854	1.03327	0.02823	1.03377	0.0175
1.0346	0.0327	1.03334	0.03427	1.03334	0.02839	1.03337	0.02799	1.03385	0.01745
1.03467	0.03399	1.03344	0.03369	1.03343	0.02868	1.03345	0.02835	1.03392	0.01719
1.03475	0.03378	1.03353	0.03369	1.03352	0.02847	1.03353	0.02842	1.03401	0.01753
1.03484	0.03362	1.03361	0.0336	1.0336	0.02834	1.0336	0.02828	1.0341	0.01811
1.03493	0.03387	1.03369	0.03373	1.03367	0.02875	1.03367	0.02813	1.0342	0.01774
1.03503	0.03411	1.03376	0.03382	1.03374	0.02892	1.03373	0.02826	1.0343	0.01768
1.03514	0.03362	1.03382	0.03399	1.0338	0.02858	1.03379	0.02861	1.03441	0.01797
1.03525	0.03347	1.03389	0.03383	1.03387	0.02894	1.03385	0.0281	1.03451	0.01791
1.03536	0.03385	1.03395	0.03397	1.03393	0.02897	1.03391	0.02828	1.03462	0.01822
1.03547	0.03431	1.03402	0.03405	1.03399	0.02882	1.03398	0.02825	1.03473	0.0177
1.03558	0.03401	1.03408	0.03365	1.03406	0.02877	1.03405	0.02831	1.03482	0.01806
1.03568	0.03449	1.03415	0.03411	1.03413	0.029	1.03413	0.02827	1.03492	0.01788
1.03577	0.03413	1.03423	0.03441	1.03421	0.02914	1.03422	0.02859	1.035	0.0178
1.03585	0.03449	1.03431	0.03445	1.03429	0.02951	1.03431	0.02863	1.03507	0.01828
1.03593	0.03469	1.0344	0.03462	1.03438	0.0296	1.03441	0.02847	1.03514	0.01824
1.036	0.03489	1.03449	0.03461	1.03448	0.02986	1.03452	0.02882	1.0352	0.01833
1.03606	0.03439	1.03458	0.03434	1.03459	0.02965	1.03462	0.02857	1.03527	0.01811
1.03613	0.03461	1.03468	0.03451	1.03469	0.02933	1.03473	0.02834	1.03533	0.01807
1.03619	0.03466	1.03479	0.03458	1.03479	0.02952	1.03483	0.02873	1.03539	0.0183
1.03624	0.03451	1.03488	0.03511	1.03489	0.02977	1.03493	0.0289	1.03545	0.0188
1.03631	0.03492	1.03498	0.03511	1.03498	0.0303	1.03502	0.02886	1.03552	0.01849
1.03638	0.03531	1.03507	0.03488	1.03507	0.0305	1.0351	0.02925	1.0356	0.01834
1.03646	0.0349	1.03515	0.03493	1.03515	0.03012	1.03517	0.02894	1.03569	0.0187
1.03654	0.03485	1.03524	0.03522	1.03523	0.03025	1.03524	0.02905	1.03578	0.01848
1.03663	0.03504	1.03532	0.03504	1.0353	0.03024	1.03531	0.02913	1.03587	0.01894
1.03674	0.03526	1.03539	0.03533	1.03537	0.03053	1.03537	0.02905	1.03597	0.01878
1.03684	0.03536	1.03547	0.03502	1.03544	0.03039	1.03544	0.02892	1.03609	0.0191
1.03696	0.03566	1.03554	0.03533	1.03551	0.03038	1.0355	0.0289	1.03619	0.01901
1.03707	0.03575	1.03561	0.03531	1.03558	0.03032	1.03557	0.02921	1.0363	0.01893
1.03717	0.03571	1.03568	0.03548	1.03565	0.03077	1.03564	0.02946	1.0364	0.01857
1.03728	0.03588	1.03576	0.03554	1.03572	0.03065	1.03572	0.02913	1.0365	0.01913
1.03738	0.03554	1.03583	0.03563	1.0358	0.03063	1.0358	0.0299	1.03659	0.01904
1.03748	0.03573	1.0359	0.03571	1.03588	0.03091	1.03589	0.02971	1.03667	0.01874
1.03755	0.03612	1.03599	0.03577	1.03596	0.03153	1.03598	0.02956	1.03675	0.0188
1.03763	0.03613	1.03608	0.03567	1.03606	0.03122	1.03608	0.02979	1.03682	0.01888
1.0377	0.03603	1.03617	0.03615	1.03616	0.03118	1.03619	0.03001	1.03689	0.01887
1.03777	0.03618	1.03627	0.036	1.03626	0.03134	1.03629	0.02994	1.03695	0.01898
1.03783	0.03595	1.03637	0.03616	1.03636	0.03113	1.03641	0.0299	1.03702	0.01917
1.0379	0.0361	1.03647	0.03611	1.03647	0.03144	1.0365	0.03019	1.03708	0.0192
1.03796	0.03602	1.03657	0.03597	1.03657	0.031	1.0366	0.0303	1.03715	0.01897
1.03803	0.03669	1.03667	0.03636	1.03667	0.03163	1.03669	0.03035	1.03723	0.01935
1.03811	0.03634	1.03676	0.03645	1.03675	0.03159	1.03677	0.03025	1.03731	0.01937
1.03819	0.03641	1.03685	0.03599	1.03684	0.03139	1.03685	0.03057	1.03739	0.01911
1.03827	0.03673	1.03693	0.03642	1.03692	0.03171	1.03693	0.0302	1.03748	0.0193
1.03836	0.03651	1.03701	0.03685	1.037	0.03178	1.03699	0.03054	1.03757	0.01952
1.03846	0.03669	1.03708	0.03627	1.03706	0.03152	1.03706	0.03039	1.03768	0.01951
1.03857	0.03651	1.03715	0.03689	1.03713	0.03192	1.03712	0.03076	1.03778	0.0198
1.03868	0.03702	1.03721	0.0367	1.03719	0.03202	1.03718	0.03097	1.03789	0.01914
1.03879	0.03709	1.03728	0.03668	1.03725	0.03186	1.03724	0.03053	1.038	0.01934
1.0389	0.03755	1.03734	0.03692	1.03732	0.03189	1.03731	0.03067	1.03811	0.01969
1.03901	0.03731	1.03741	0.03654	1.03739	0.03198	1.03738	0.03062	1.03821	0.01915
1.03911	0.03741	1.03748	0.03675	1.03746	0.03204	1.03745	0.03073	1.0383	0.01934
1.0392	0.03726	1.03755	0.03696	1.03753	0.03214	1.03754	0.031	1.03838	0.01929
1.03928	0.03726	1.03764	0.03682	1.03762	0.03212	1.03764	0.03083	1.03846	0.01959
1.03935	0.03747	1.03772	0.03652	1.03771	0.03207	1.03774	0.03097	1.03853	0.01966
1.03942	0.03765	1.03781	0.03693	1.03781	0.03199	1.03784	0.03078	1.03859	0.01949
1.03949	0.03777	1.0379	0.03737	1.0379	0.03226	1.03794	0.03089	1.03866	0.01988
1.03955	0.03762	1.038	0.03755	1.038	0.03198	1.03805	0.03077	1.03871	0.02023
1.03962	0.03787	1.0381	0.03756	1.0381	0.03226	1.03815	0.03106	1.03878	0.01994
1.03968	0.03793	1.0382	0.03738	1.0382	0.03254	1.03824	0.03122	1.03884	0.02019
1.03974	0.0382	1.03829	0.03729	1.03829	0.0324	1.03833	0.03153	1.03891	0.01999
1.03981	0.03845	1.03838	0.03785	1.03838	0.03241	1.03841	0.03106	1.03898	0.02014
1.03989	0.03824	1.03846	0.0378	1.03847	0.03266	1.03848	0.03141	1.03907	0.02053
1.03998	0.03793	1.03855	0.03787	1.03854	0.03262	1.03856	0.03138	1.03916	0.0207
1.04007	0.03856	1.03863	0.03803	1.03862	0.03295	1.03862	0.03161	1.03925	0.02036
1.04017	0.03875	1.03871	0.03764	1.03869	0.03294	1.03869	0.03157	1.03935	0.02051
1.04028	0.03882	1.03879	0.03816	1.03876	0.0332	1.03876	0.03134	1.03946	0.02076
1.04039	0.03872	1.03886	0.03801	1.03883	0.03297	1.03882	0.03145	1.03957	0.02107
1.0405	0.03865	1.03893	0.03785	1.0389	0.0329	1.03889	0.03171	1.03967	0.02075
1.04061	0.03863	1.039	0.03826	1.03897	0.033	1.03896	0.03209	1.03978	0.02042
1.04071	0.03881	1.03907	0.03832	1.03904	0.03313	1.03904	0.03189	1.03988	0.02049
1.04081	0.03902	1.03915	0.03836	1.03912	0.03321	1.03912	0.03223	1.03998	0.02045
1.04091	0.03878	1.03923	0.03854	1.03921	0.03319	1.03921	0.03243	1.04006	0.0206
1.04099	0.03845	1.03931	0.03856	1.03929	0.03345	1.0393	0.03223	1.04014	0.02067
1.04107	0.03914	1.0394	0.03867	1.03938	0.03352	1.0394	0.03239	1.0402	0.02074
1.04114	0.03938	1.03948	0.03865	1.03948	0.03387	1.03951	0.03214	1.04027	0.02095
1.0412	0.03885	1.03959	0.03892	1.03958	0.03356	1.03961	0.03224	1.04034	0.02072
1.04127	0.03958	1.03968	0.03891	1.03968	0.03394	1.03972	0.03269	1.0404	0.02086
1.04134	0.03938	1.03979	0.03898	1.03979	0.03373	1.03982	0.0327	1.04047	0.02084
1.0414	0.03966	1.03989	0.03937	1.03989	0.03374	1.03992	0.03271	1.04054	0.0208
1.04148	0.03929	1.03999	0.0393	1.03999	0.03384	1.04001	0.03296	1.04061	0.02098
1.04155	0.0395	1.04008	0.03951	1.04008	0.03422	1.04009	0.03292	1.04068	0.02103
1.04163	0.03942	1.04017	0.03918	1.04016	0.03394	1.04017	0.03269	1.04077	0.02085
1.04171	0.03967	1.04025	0.03923	1.04024	0.03358	1.04025	0.03283	1.04086	0.02113
1.04181	0.03964	1.04033	0.03951	1.04032	0.03393	1.04032	0.03304	1.04095	0.02121
1.0419	0.03966	1.0404	0.03959	1.04039	0.03407	1.04038	0.033	1.04105	0.02147
1.04201	0.04	1.04047	0.0394	1.04045	0.03388	1.04044	0.03288	1.04116	0.02084
1.04212	0.03935	1.04053	0.03935	1.04051	0.03425	1.0405	0.03257	1.04127	0.0216
1.04223	0.0397	1.0406	0.0392	1.04058	0.03441	1.04056	0.03284	1.04137	0.02125
1.04234	0.04027	1.04066	0.03944	1.04064	0.03367	1.04063	0.03317	1.04149	0.02182
1.04245	0.0403	1.04073	0.03951	1.04071	0.03439	1.0407	0.03309	1.04158	0.02137
1.04255	0.04016	1.0408	0.03949	1.04078	0.03448	1.04078	0.0328	1.04167	0.02138
1.04264	0.04018	1.04087	0.03982	1.04085	0.0346	1.04086	0.03283	1.04176	0.02109
1.04273	0.04023	1.04095	0.03961	1.04094	0.03479	1.04095	0.0333	1.04183	0.02175
1.0428	0.04009	1.04103	0.03959	1.04103	0.03412	1.04105	0.03313	1.0419	0.02169
1.04287	0.04062	1.04113	0.04021	1.04113	0.03497	1.04116	0.03317	1.04197	0.02165
1.04294	0.04022	1.04122	0.03996	1.04123	0.03451	1.04127	0.03364	1.04203	0.02161
1.043	0.04034	1.04133	0.04023	1.04133	0.03449	1.04137	0.03358	1.04209	0.02154
1.04307	0.04069	1.04143	0.04014	1.04143	0.03494	1.04148	0.03368	1.04215	0.02203
1.04313	0.04045	1.04152	0.04036	1.04153	0.03479	1.04157	0.03348	1.04221	0.02201
1.0432	0.04056	1.04162	0.0403	1.04163	0.03482	1.04166	0.03381	1.04228	0.02196
1.04326	0.04094	1.04171	0.04015	1.04171	0.03484	1.04174	0.03344	1.04236	0.0219
1.04334	0.04081	1.04179	0.04014	1.0418	0.03499	1.04182	0.03378	1.04244	0.02214
1.04342	0.04092	1.04188	0.04039	1.04188	0.03504	1.04189	0.03393	1.04253	0.02253
1.04351	0.04117	1.04196	0.04074	1.04195	0.03491	1.04196	0.03368	1.04263	0.02218
1.04361	0.04086	1.04203	0.0407	1.04202	0.03486	1.04202	0.03384	1.04274	0.02235
1.04371	0.04117	1.0421	0.04049	1.04209	0.03535	1.04209	0.03398	1.04284	0.02271
1.04383	0.0413	1.04218	0.0405	1.04216	0.03542	1.04215	0.0341	1.04295	0.02236
1.04394	0.04181	1.04225	0.04063	1.04222	0.03541	1.04222	0.03446	1.04305	0.02234
1.04405	0.04131	1.04232	0.04103	1.04229	0.03554	1.04228	0.03413	1.04316	0.02227
1.04416	0.04133	1.04239	0.04088	1.04236	0.03544	1.04236	0.03433	1.04326	0.02217
1.04426	0.04144	1.04247	0.04068	1.04244	0.03586	1.04244	0.03441	1.04335	0.02249
1.04435	0.04142	1.04254	0.04086	1.04252	0.03596	1.04253	0.03439	1.04343	0.0224
1.04443	0.04145	1.04263	0.04099	1.04261	0.03588	1.04262	0.03457	1.04351	0.02244
1.04451	0.04184	1.04272	0.04085	1.0427	0.03573	1.04272	0.03472	1.04358	0.02264
1.04458	0.04127	1.04281	0.04162	1.04281	0.03573	1.04283	0.03453	1.04365	0.02253
1.04465	0.04151	1.04291	0.0416	1.0429	0.03597	1.04293	0.03481	1.04371	0.0226
1.04471	0.04184	1.04301	0.04154	1.043	0.03576	1.04304	0.03498	1.04378	0.02256
1.04478	0.0422	1.04311	0.04161	1.04311	0.03602	1.04314	0.03467	1.04385	0.02235
1.04484	0.04178	1.04321	0.04184	1.04321	0.03628	1.04324	0.03516	1.04391	0.02274
1.04491	0.04215	1.04331	0.04181	1.04331	0.03624	1.04334	0.03502	1.04399	0.023
1.04499	0.04203	1.0434	0.04149	1.0434	0.03639	1.04342	0.03513	1.04406	0.02278
1.04506	0.0421	1.04349	0.04196	1.04349	0.03622	1.0435	0.03487	1.04415	0.02244
1.04515	0.04212	1.04357	0.04181	1.04357	0.03628	1.04358	0.03491	1.04424	0.02273
1.04524	0.04236	1.04365	0.04157	1.04365	0.03618	1.04364	0.03512	1.04433	0.02262
1.04534	0.04254	1.04373	0.04166	1.04371	0.03636	1.04371	0.03515	1.04443	0.02262
1.04544	0.04264	1.04379	0.04204	1.04378	0.03669	1.04377	0.03509	1.04454	0.02267
1.04555	0.04258	1.04386	0.04233	1.04384	0.03637	1.04383	0.03503	1.04464	0.0231
1.04566	0.04244	1.04392	0.04218	1.04391	0.03638	1.04389	0.03518	1.04475	0.02303
1.04578	0.04274	1.04399	0.04243	1.04397	0.03669	1.04395	0.03537	1.04486	0.0226
1.04588	0.04276	1.04405	0.04196	1.04403	0.03656	1.04402	0.03512	1.04496	0.02289
1.04598	0.04306	1.04412	0.04185	1.04411	0.03684	1.0441	0.03536	1.04505	0.02301
1.04607	0.04307	1.04419	0.04232	1.04418	0.03667	1.04419	0.0354	1.04514	0.02295
1.04616	0.04274	1.04427	0.04237	1.04426	0.03655	1.04428	0.03568	1.04522	0.02311
1.04624	0.04342	1.04436	0.04249	1.04436	0.03683	1.04438	0.03542	1.04529	0.02295
1.0463	0.04346	1.04445	0.0422	1.04445	0.03713	1.04448	0.0356	1.04536	0.02324
1.04637	0.04294	1.04454	0.04249	1.04455	0.03676	1.04458	0.03576	1.04542	0.02321
1.04643	0.04343	1.04464	0.0427	1.04464	0.03675	1.04469	0.03582	1.04548	0.02345
1.04649	0.04281	1.04474	0.04268	1.04475	0.03709	1.04479	0.03559	1.04554	0.0234
1.04655	0.04368	1.04483	0.04262	1.04484	0.03714	1.04488	0.03572	1.0456	0.02332
1.04663	0.04338	1.04493	0.04295	1.04494	0.03717	1.04497	0.03608	1.04567	0.0236
1.0467	0.0436	1.04502	0.04295	1.04503	0.03763	1.04506	0.03576	1.04574	0.02383
1.04677	0.04346	1.0451	0.04291	1.04511	0.03757	1.04513	0.03626	1.04582	0.02394
1.04686	0.04373	1.04519	0.04268	1.04519	0.03779	1.0452	0.03615	1.0459	0.02339
1.04695	0.04378	1.04527	0.04303	1.04527	0.03764	1.04527	0.03575	1.046	0.02356
1.04705	0.04347	1.04535	0.04303	1.04534	0.03799	1.04534	0.03604	1.04611	0.02423
1.04715	0.0441	1.04542	0.04312	1.04541	0.03788	1.0454	0.03622	1.04622	0.02389
1.04726	0.04341	1.0455	0.04316	1.04548	0.03793	1.04547	0.03651	1.04632	0.02422
1.04737	0.04448	1.04557	0.04391	1.04555	0.03754	1.04554	0.03657	1.04643	0.02404
1.04748	0.04454	1.04564	0.04344	1.04562	0.03752	1.04561	0.03654	1.04654	0.02388
1.04759	0.04435	1.04571	0.04325	1.04569	0.03803	1.04568	0.0368	1.04663	0.02392
1.04769	0.04428	1.04578	0.04363	1.04576	0.03788	1.04576	0.03655	1.04673	0.02393
1.04779	0.04432	1.04586	0.04367	1.04584	0.03797	1.04585	0.03659	1.04682	0.02371
1.04787	0.04421	1.04594	0.04417	1.04592	0.03792	1.04594	0.03671	1.04689	0.02374
1.04795	0.04483	1.04604	0.0442	1.04602	0.03804	1.04605	0.037	1.04697	0.0241
1.04802	0.04475	1.04613	0.04385	1.04612	0.03838	1.04615	0.0371	1.04703	0.02385
1.04809	0.0444	1.04622	0.04409	1.04622	0.03791	1.04625	0.03683	1.0471	0.02412
1.04815	0.0448	1.04632	0.04419	1.04632	0.03831	1.04636	0.03705	1.04716	0.02376
1.04822	0.0445	1.04642	0.04427	1.04643	0.03813	1.04646	0.03731	1.04723	0.02431
1.04829	0.04479	1.04652	0.04412	1.04653	0.03843	1.04656	0.03712	1.04729	0.02415
1.04836	0.04523	1.04663	0.04413	1.04663	0.03868	1.04665	0.0373	1.04737	0.02414
1.04843	0.04458	1.04672	0.04407	1.04672	0.03881	1.04674	0.03729	1.04744	0.02415
1.04851	0.04474	1.04681	0.04428	1.04681	0.03878	1.04682	0.03731	1.04752	0.02405
1.04859	0.0453	1.04689	0.044	1.04689	0.0386	1.04689	0.0373	1.04761	0.0238
1.04868	0.0454	1.04697	0.04443	1.04697	0.03905	1.04697	0.0372	1.0477	0.02429
1.04878	0.04498	1.04704	0.0444	1.04703	0.03863	1.04703	0.0371	1.04781	0.02433
1.04889	0.04544	1.04711	0.04455	1.0471	0.03867	1.04709	0.03774	1.04791	0.02434
1.04899	0.04491	1.04718	0.04458	1.04716	0.03897	1.04715	0.03744	1.04802	0.02434
1.0491	0.04544	1.04724	0.04476	1.04722	0.03924	1.04721	0.0373	1.04813	0.0244
1.04922	0.04549	1.0473	0.04488	1.04729	0.03883	1.04728	0.03746	1.04824	0.02469
1.04932	0.04559	1.04737	0.04515	1.04735	0.03889	1.04735	0.03755	1.04834	0.02474
1.04942	0.04538	1.04744	0.04491	1.04742	0.0393	1.04742	0.03787	1.04843	0.02436
1.04952	0.04593	1.04751	0.04465	1.0475	0.03907	1.04751	0.03747	1.04852	0.02404
1.04961	0.04553	1.04759	0.04465	1.04758	0.03882	1.0476	0.03783	1.04859	0.02418
1.04968	0.04571	1.04767	0.04527	1.04767	0.03918	1.0477	0.03796	1.04866	0.02443
1.04976	0.04604	1.04777	0.0449	1.04777	0.03946	1.0478	0.03764	1.04873	0.02485
1.04982	0.04599	1.04786	0.04495	1.04787	0.03918	1.04791	0.03784	1.04879	0.02431
1.04988	0.0459	1.04796	0.04496	1.04797	0.03927	1.04801	0.03812	1.04885	0.02469
1.04995	0.04642	1.04806	0.0448	1.04808	0.03949	1.04812	0.038	1.04891	0.02435
1.05	0.04627	1.04816	0.04525	1.04818	0.03955	1.04822	0.03837	1.04898	0.02475
1.05007	0.04631	1.04826	0.04541	1.04827	0.03987	1.04831	0.03863	1.04904	0.02488
1.05014	0.04623	1.04835	0.04491	1.04836	0.03959	1.04839	0.03825	1.04912	0.02485
1.05022	0.04629	1.04844	0.04515	1.04845	0.03999	1.04847	0.03844	1.0492	0.02498
1.0503	0.04641	1.04852	0.04583	1.04853	0.03999	1.04854	0.03867	1.04928	0.02523
1.05039	0.04635	1.0486	0.04577	1.0486	0.03991	1.04861	0.03853	1.04938	0.02543
1.05048	0.04643	1.04868	0.04574	1.04867	0.03976	1.04867	0.03875	1.04948	0.02534
1.05058	0.04667	1.04875	0.04582	1.04874	0.03981	1.04874	0.03892	1.0496	0.02528
1.0507	0.04636	1.04882	0.04574	1.04881	0.03983	1.0488	0.03846	1.0497	0.02545
1.05081	0.04667	1.04889	0.04616	1.04887	0.04019	1.04886	0.03889	1.04981	0.02571
1.05092	0.04662	1.04896	0.04612	1.04894	0.04026	1.04893	0.03892	1.04991	0.02572
1.05103	0.04666	1.04903	0.04622	1.04901	0.04026	1.049	0.03879	1.05001	0.02506
1.05113	0.04697	1.0491	0.04603	1.04908	0.04035	1.04908	0.03902	1.05011	0.02527
1.05122	0.04704	1.04918	0.04622	1.04916	0.04039	1.04917	0.03879	1.05019	0.02533
1.05131	0.04723	1.04926	0.04602	1.04925	0.04044	1.04926	0.03895	1.05027	0.02538
1.05139	0.0474	1.04936	0.04613	1.04934	0.04057	1.04936	0.03918	1.05034	0.02523
1.05146	0.04699	1.04945	0.04664	1.04944	0.04046	1.04947	0.03919	1.05041	0.02516
1.05153	0.0472	1.04955	0.04648	1.04955	0.04077	1.04957	0.03941	1.05048	0.02531
1.0516	0.04762	1.04965	0.04647	1.04965	0.04076	1.04969	0.03925	1.05054	0.02533
1.05166	0.04706	1.04974	0.04633	1.04976	0.04103	1.04979	0.03962	1.05061	0.02535
1.05172	0.04748	1.04985	0.04643	1.04986	0.041	1.04989	0.0394	1.05068	0.02541
1.05179	0.04731	1.04995	0.04679	1.04995	0.04096	1.04998	0.04001	1.05075	0.02525
1.05187	0.04737	1.05004	0.04653	1.05005	0.04124	1.05006	0.03957	1.05083	0.0254
1.05194	0.04779	1.05013	0.04729	1.05013	0.04129	1.05014	0.03967	1.05091	0.02545
1.05203	0.04756	1.05022	0.04675	1.05022	0.04128	1.05022	0.03991	1.05099	0.02546
1.05212	0.04758	1.05029	0.04697	1.05029	0.04116	1.05029	0.03999	1.05109	0.02578
1.05222	0.04711	1.05037	0.04713	1.05036	0.04117	1.05035	0.03976	1.05119	0.02593
1.05232	0.0478	1.05044	0.04694	1.05043	0.04119	1.05041	0.03953	1.05129	0.0257
1.05243	0.04754	1.0505	0.04708	1.05049	0.04144	1.05048	0.0395	1.0514	0.02592
1.05254	0.04795	1.05056	0.04732	1.05055	0.04149	1.05054	0.03976	1.05151	0.02578
1.05265	0.04818	1.05063	0.0473	1.05062	0.04122	1.0506	0.0398	1.05162	0.02613
1.05276	0.04794	1.05069	0.04699	1.05068	0.04128	1.05067	0.03984	1.05172	0.02603
1.05286	0.04826	1.05076	0.04755	1.05075	0.0416	1.05074	0.03995	1.05182	0.02575
1.05295	0.04891	1.05084	0.04764	1.05083	0.04151	1.05083	0.03989	1.0519	0.02601
1.05304	0.04865	1.05092	0.04754	1.05091	0.04095	1.05092	0.03995	1.05198	0.02615
1.05312	0.04858	1.051	0.04746	1.05099	0.04165	1.05102	0.04013	1.05205	0.02608
1.05319	0.0486	1.05109	0.04761	1.05109	0.04179	1.05112	0.04027	1.05212	0.02639
1.05325	0.04888	1.05118	0.04778	1.05119	0.04168	1.05123	0.04044	1.05218	0.02665
1.05332	0.04845	1.05128	0.04743	1.05129	0.04186	1.05132	0.04041	1.05225	0.02645
1.05338	0.04883	1.05138	0.04795	1.05139	0.0417	1.05142	0.0406	1.05231	0.02614
1.05344	0.04924	1.05147	0.04789	1.05149	0.04209	1.05152	0.04051	1.05236	0.02659
1.05351	0.04897	1.05157	0.0481	1.05158	0.0421	1.05162	0.04078	1.05243	0.02674
1.05357	0.04881	1.05166	0.04825	1.05167	0.04191	1.0517	0.0402	1.0525	0.02659
1.05365	0.04887	1.05175	0.04824	1.05176	0.04193	1.05177	0.04046	1.05258	0.02665
1.05374	0.04919	1.05183	0.04829	1.05184	0.04216	1.05185	0.0407	1.05266	0.02701
1.05383	0.04914	1.05191	0.0482	1.05191	0.0422	1.05192	0.04079	1.05276	0.02685
1.05393	0.04951	1.05199	0.04809	1.05199	0.0423	1.05198	0.0409	1.05286	0.02722
1.05403	0.04951	1.05206	0.0486	1.05205	0.04236	1.05205	0.04111	1.05297	0.02697
1.05414	0.04957	1.05214	0.04852	1.05212	0.04228	1.05212	0.04091	1.05308	0.02741
1.05425	0.04956	1.05221	0.04875	1.05219	0.04222	1.05218	0.04092	1.05319	0.02699
1.05436	0.04959	1.05228	0.04868	1.05226	0.04295	1.05225	0.04148	1.05329	0.02721
1.05446	0.04968	1.05235	0.04865	1.05233	0.04281	1.05233	0.04145	1.0534	0.02748
1.05456	0.04945	1.05242	0.04883	1.05241	0.04288	1.0524	0.04144	1.05349	0.02699
1.05466	0.04979	1.0525	0.04912	1.05249	0.04317	1.05249	0.04127	1.05358	0.02719
1.05475	0.04994	1.05258	0.04876	1.05257	0.04294	1.05258	0.04129	1.05366	0.02743
1.05482	0.04981	1.05267	0.0491	1.05266	0.04295	1.05268	0.04184	1.05373	0.02719
1.0549	0.05004	1.05277	0.04885	1.05276	0.04314	1.05278	0.04145	1.0538	0.02665
1.05497	0.04954	1.05287	0.04902	1.05286	0.04326	1.05289	0.04166	1.05386	0.02724
1.05503	0.04974	1.05296	0.04929	1.05297	0.04303	1.053	0.04179	1.05393	0.02735
1.0551	0.05018	1.05306	0.0496	1.05307	0.04327	1.05311	0.0419	1.05399	0.02738
1.05517	0.05024	1.05316	0.04937	1.05317	0.04329	1.0532	0.04189	1.05406	0.02714
1.05523	0.05044	1.05327	0.04963	1.05327	0.04352	1.05329	0.04184	1.05413	0.0273
1.05531	0.04997	1.05336	0.04955	1.05336	0.04358	1.05338	0.04209	1.05421	0.02771
1.05539	0.05047	1.05345	0.04964	1.05345	0.04356	1.05347	0.04219	1.05428	0.02779
1.05547	0.05047	1.05354	0.04941	1.05353	0.04349	1.05354	0.04228	1.05437	0.02814
1.05556	0.05056	1.05361	0.04973	1.05361	0.04368	1.05361	0.04221	1.05447	0.02768
1.05565	0.05046	1.05369	0.04978	1.05368	0.04352	1.05368	0.04192	1.05457	0.02764
1.05576	0.05043	1.05376	0.04958	1.05375	0.04357	1.05374	0.04181	1.05467	0.02755
1.05587	0.0503	1.05382	0.05007	1.05381	0.0432	1.0538	0.04187	1.05478	0.02798
1.05597	0.05057	1.05388	0.04991	1.05387	0.04381	1.05386	0.04209	1.05489	0.02777
1.05609	0.05092	1.05395	0.05013	1.05393	0.04371	1.05392	0.04214	1.055	0.02783
1.0562	0.05156	1.05401	0.04976	1.054	0.0439	1.05399	0.04255	1.0551	0.02793
1.0563	0.05137	1.05408	0.04981	1.05406	0.04353	1.05407	0.04218	1.05519	0.02784
1.0564	0.0506	1.05415	0.0497	1.05414	0.04371	1.05415	0.04218	1.05528	0.02819
1.05648	0.05095	1.05423	0.0499	1.05422	0.04379	1.05424	0.04255	1.05536	0.028
1.05656	0.05133	1.05432	0.04999	1.05431	0.04353	1.05434	0.04287	1.05543	0.0278
1.05663	0.0511	1.05441	0.04954	1.0544	0.04395	1.05444	0.0423	1.05549	0.02826
1.0567	0.0519	1.0545	0.05012	1.05451	0.04394	1.05455	0.0425	1.05555	0.02828
1.05677	0.05141	1.0546	0.0502	1.05461	0.04379	1.05465	0.04274	1.05562	0.02831
1.05683	0.05136	1.0547	0.05028	1.05471	0.0437	1.05476	0.04309	1.05568	0.02804
1.05689	0.05177	1.0548	0.05027	1.05481	0.04438	1.05486	0.04268	1.05574	0.02829
1.05695	0.05184	1.0549	0.05034	1.05491	0.04436	1.05495	0.04294	1.05581	0.0284
1.05702	0.05213	1.05499	0.05058	1.055	0.04418	1.05503	0.04293	1.05588	0.0285
1.05709	0.05217	1.05508	0.05083	1.05509	0.04442	1.05511	0.04317	1.05595	0.02826
1.05717	0.05245	1.05516	0.05068	1.05517	0.04451	1.05518	0.04312	1.05604	0.02871
1.05727	0.05253	1.05524	0.05075	1.05524	0.04426	1.05525	0.04333	1.05614	0.02891
1.05736	0.05247	1.05532	0.05111	1.05531	0.04427	1.05532	0.04333	1.05623	0.02904
1.05746	0.05225	1.05539	0.05126	1.05538	0.04429	1.05538	0.04325	1.05634	0.02881
1.05757	0.05228	1.05546	0.05166	1.05544	0.04469	1.05544	0.04318	1.05646	0.02849
1.05768	0.05253	1.05553	0.05163	1.05551	0.04453	1.05551	0.04323	1.05656	0.02857
1.05779	0.05297	1.0556	0.05108	1.05558	0.04491	1.05557	0.04324	1.05667	0.02894
1.0579	0.05283	1.05567	0.05105	1.05565	0.04467	1.05565	0.04343	1.05677	0.02894
1.058	0.05284	1.05574	0.05142	1.05572	0.04493	1.05572	0.04359	1.05686	0.0289
1.0581	0.05265	1.05582	0.05128	1.0558	0.04515	1.05581	0.04376	1.05695	0.02893
1.05819	0.05296	1.0559	0.0514	1.05588	0.04492	1.0559	0.04372	1.05703	0.0288
1.05827	0.053	1.05599	0.05154	1.05597	0.04507	1.056	0.04361	1.0571	0.02909
1.05834	0.05287	1.05608	0.05145	1.05607	0.04524	1.0561	0.04373	1.05717	0.0289
1.05841	0.05313	1.05618	0.05197	1.05618	0.04535	1.05621	0.04395	1.05724	0.02946
1.05848	0.05306	1.05629	0.0518	1.05629	0.04519	1.05633	0.04437	1.05731	0.0291
1.05854	0.05335	1.05639	0.0518	1.05639	0.04502	1.05643	0.04403	1.05737	0.02895
1.05861	0.05352	1.05649	0.05185	1.0565	0.04548	1.05653	0.04404	1.05744	0.02917
1.05867	0.05335	1.05659	0.05237	1.05659	0.04543	1.05662	0.04399	1.05751	0.02908
1.05875	0.0535	1.05668	0.05201	1.05669	0.04579	1.05671	0.044	1.05759	0.02901
1.05882	0.05346	1.05677	0.05205	1.05677	0.04601	1.05679	0.04407	1.05766	0.02921
1.0589	0.0533	1.05686	0.05241	1.05686	0.04553	1.05687	0.04391	1.05775	0.02931
1.059	0.05299	1.05694	0.05199	1.05694	0.04548	1.05694	0.04396	1.05785	0.02908
1.05909	0.05338	1.05701	0.05254	1.05701	0.04565	1.057	0.04445	1.05795	0.02907
1.05919	0.05347	1.05708	0.05245	1.05707	0.04563	1.05706	0.04444	1.05805	0.02913
1.0593	0.05401	1.05715	0.05239	1.05713	0.04591	1.05712	0.04415	1.05816	0.02905
1.05941	0.05405	1.05721	0.05269	1.0572	0.0457	1.05719	0.04443	1.05826	0.02929
1.05952	0.05358	1.05728	0.0525	1.05726	0.04547	1.05725	0.0441	1.05837	0.02943
1.05963	0.05425	1.05734	0.05278	1.05733	0.04601	1.05732	0.04466	1.05848	0.02925
1.05974	0.05361	1.05741	0.05274	1.05739	0.04604	1.05739	0.04461	1.05858	0.02948
1.05983	0.05393	1.05748	0.0521	1.05747	0.04572	1.05747	0.04446	1.05866	0.02909
1.05992	0.05461	1.05755	0.05218	1.05755	0.04566	1.05756	0.0449	1.05874	0.02915
1.06	0.05399	1.05764	0.05258	1.05763	0.04644	1.05766	0.04491	1.05882	0.0293
1.06007	0.05408	1.05773	0.05251	1.05773	0.04624	1.05776	0.04448	1.05888	0.02955
1.06013	0.05443	1.05782	0.05264	1.05782	0.04596	1.05787	0.04468	1.05895	0.02943
1.0602	0.05432	1.05791	0.05265	1.05792	0.04658	1.05797	0.04472	1.05901	0.02941
1.06026	0.05467	1.05802	0.05293	1.05802	0.04646	1.05807	0.04486	1.05907	0.02977
1.06032	0.05476	1.05811	0.05297	1.05813	0.04652	1.05817	0.04486	1.05913	0.0299
1.06038	0.05462	1.05821	0.05305	1.05822	0.04654	1.05826	0.04484	1.0592	0.02987
1.06045	0.05499	1.0583	0.05299	1.05831	0.04652	1.05835	0.04512	1.05926	0.03011
1.06052	0.0546	1.05839	0.05305	1.0584	0.04678	1.05843	0.04516	1.05934	0.03009
1.06061	0.05488	1.05847	0.0531	1.05848	0.04698	1.0585	0.04513	1.05942	0.02982
1.0607	0.05529	1.05855	0.05362	1.05856	0.04687	1.05857	0.04531	1.05951	0.0304
1.0608	0.05504	1.05863	0.05353	1.05863	0.04705	1.05863	0.04538	1.05961	0.03046
1.0609	0.05507	1.05871	0.05344	1.0587	0.04704	1.0587	0.04562	1.05972	0.03033
1.06101	0.05542	1.05878	0.05355	1.05877	0.04661	1.05876	0.0457	1.05983	0.03022
1.06112	0.05531	1.05885	0.05385	1.05884	0.04707	1.05883	0.04532	1.05994	0.02986
1.06123	0.05519	1.05892	0.05407	1.05891	0.04692	1.0589	0.04568	1.06005	0.02986
1.06133	0.05602	1.059	0.05371	1.05898	0.04689	1.05897	0.04584	1.06016	0.03035
1.06144	0.05576	1.05906	0.05359	1.05905	0.04728	1.05905	0.04565	1.06025	0.03008
1.06153	0.0555	1.05914	0.05381	1.05913	0.04701	1.05913	0.0458	1.06034	0.03047
1.06162	0.05562	1.05922	0.05361	1.05921	0.04736	1.05923	0.046	1.06042	0.03052
1.0617	0.05544	1.05931	0.054	1.0593	0.04732	1.05932	0.04594	1.06049	0.03011
1.06177	0.05605	1.0594	0.05375	1.05939	0.04738	1.05943	0.04621	1.06056	0.03029
1.06185	0.05571	1.0595	0.05414	1.0595	0.04752	1.05953	0.04625	1.06063	0.03007
1.06191	0.05559	1.0596	0.05424	1.0596	0.04757	1.05964	0.04637	1.06069	0.03026
1.06198	0.05523	1.0597	0.05423	1.05971	0.04755	1.05975	0.04614	1.06075	0.03015
1.06205	0.05634	1.05981	0.0544	1.05982	0.04772	1.05985	0.04686	1.06082	0.03032
1.06211	0.05628	1.0599	0.05427	1.05992	0.04776	1.05995	0.04653	1.06089	0.03066
1.06219	0.05585	1.06	0.05447	1.06001	0.04798	1.06003	0.04635	1.06097	0.03045
1.06226	0.05612	1.06009	0.05447	1.0601	0.04802	1.06012	0.04641	1.06105	0.03003
1.06234	0.05581	1.06018	0.05497	1.06018	0.04809	1.06019	0.04666	1.06113	0.03077
1.06244	0.05599	1.06026	0.05446	1.06026	0.04814	1.06027	0.04682	1.06122	0.03107
1.06253	0.05601	1.06033	0.0548	1.06033	0.04833	1.06033	0.04659	1.06132	0.03071
1.06263	0.05603	1.0604	0.05513	1.0604	0.0483	1.06039	0.04675	1.06143	0.03049
1.06274	0.05583	1.06047	0.05501	1.06046	0.04815	1.06045	0.04601	1.06154	0.03069
1.06285	0.05598	1.06053	0.05528	1.06052	0.04848	1.06051	0.04652	1.06164	0.03106
1.06296	0.0566	1.06059	0.05478	1.06058	0.04828	1.06058	0.04639	1.06175	0.03112
1.06307	0.05659	1.06066	0.05518	1.06065	0.04805	1.06064	0.04674	1.06186	0.03061
1.06317	0.05676	1.06073	0.05529	1.06072	0.04834	1.06072	0.04675	1.06195	0.03107
1.06327	0.05693	1.0608	0.05512	1.06079	0.0486	1.0608	0.04656	1.06203	0.03125
1.06336	0.05698	1.06087	0.05547	1.06087	0.04822	1.06089	0.04666	1.06212	0.0307
1.06344	0.05716	1.06096	0.05521	1.06096	0.04852	1.06098	0.0469	1.06219	0.03129
1.06351	0.05669	1.06105	0.0552	1.06105	0.04831	1.06109	0.04681	1.06225	0.03143
1.06358	0.05695	1.06114	0.05552	1.06115	0.04842	1.06119	0.04673	1.06232	0.03144
1.06365	0.05712	1.06124	0.05531	1.06125	0.04901	1.0613	0.04697	1.06238	0.0314
1.06371	0.05683	1.06134	0.05565	1.06136	0.04902	1.0614	0.04708	1.06244	0.03145
1.06377	0.05699	1.06144	0.0554	1.06145	0.04908	1.0615	0.04681	1.0625	0.03169
1.06383	0.05751	1.06154	0.05542	1.06155	0.04883	1.0616	0.04755	1.06257	0.03199
1.0639	0.05724	1.06163	0.05543	1.06165	0.04897	1.06168	0.04699	1.06264	0.03137
1.06397	0.05744	1.06172	0.05575	1.06173	0.04927	1.06176	0.04703	1.06271	0.03161
1.06405	0.0575	1.0618	0.05568	1.06181	0.04929	1.06183	0.04718	1.0628	0.03133
1.06413	0.05728	1.06188	0.05596	1.06189	0.04941	1.0619	0.04772	1.06289	0.03133
1.06423	0.05761	1.06196	0.05619	1.06196	0.04952	1.06197	0.04769	1.063	0.03183
1.06434	0.05778	1.06203	0.05654	1.06203	0.0497	1.06203	0.04756	1.0631	0.03183
1.06444	0.05786	1.0621	0.05635	1.06209	0.04941	1.06209	0.04753	1.06321	0.032
1.06456	0.05765	1.06217	0.0563	1.06216	0.04957	1.06215	0.04786	1.06331	0.03198
1.06466	0.05848	1.06224	0.05629	1.06223	0.04969	1.06222	0.04797	1.06343	0.03213
1.06477	0.05777	1.06231	0.05617	1.0623	0.04946	1.06229	0.04805	1.06353	0.03196
1.06487	0.05835	1.06238	0.05657	1.06237	0.04987	1.06237	0.04796	1.06363	0.03244
1.06497	0.05788	1.06246	0.05618	1.06245	0.04961	1.06245	0.04804	1.06371	0.03203
1.06506	0.05785	1.06254	0.05661	1.06253	0.0496	1.06254	0.04773	1.06379	0.03228
1.06515	0.05833	1.06262	0.05657	1.06262	0.05009	1.06264	0.04807	1.06387	0.03204
1.06522	0.05819	1.06272	0.05662	1.06271	0.05027	1.06274	0.04833	1.06394	0.03178
1.06529	0.05825	1.06281	0.05691	1.06281	0.05017	1.06285	0.04841	1.064	0.03165
1.06536	0.05843	1.06292	0.05718	1.06292	0.04987	1.06296	0.0486	1.06407	0.03242
1.06542	0.05796	1.06302	0.05702	1.06303	0.05014	1.06307	0.04843	1.06414	0.03221
1.06549	0.05842	1.06313	0.05682	1.06314	0.05014	1.06318	0.04865	1.0642	0.03184
1.06555	0.05831	1.06323	0.05691	1.06324	0.05014	1.06327	0.0485	1.06427	0.03154
1.06562	0.05889	1.06332	0.05735	1.06333	0.0503	1.06336	0.04832	1.06435	0.03239
1.0657	0.05891	1.06341	0.05718	1.06342	0.05032	1.06344	0.04861	1.06443	0.03235
1.06578	0.05857	1.0635	0.0576	1.0635	0.05041	1.06352	0.0487	1.06451	0.03209
1.06587	0.0589	1.06358	0.05714	1.06358	0.05051	1.06359	0.04863	1.06461	0.03223
1.06596	0.05872	1.06365	0.05743	1.06365	0.05078	1.06365	0.04882	1.06471	0.03266
1.06606	0.05879	1.06373	0.05735	1.06372	0.05051	1.06372	0.04924	1.06481	0.03249
1.06617	0.05907	1.06379	0.05771	1.06379	0.05042	1.06378	0.04886	1.06492	0.03267
1.06628	0.05858	1.06386	0.05748	1.06385	0.0503	1.06384	0.04879	1.06502	0.03236
1.06639	0.05905	1.06392	0.05768	1.06391	0.05073	1.0639	0.04893	1.06513	0.03278
1.06651	0.05931	1.06398	0.05736	1.06397	0.05055	1.06397	0.04923	1.06524	0.03243
1.06661	0.0593	1.06405	0.05798	1.06404	0.05079	1.06404	0.04902	1.06533	0.0327
1.0667	0.05925	1.06412	0.05744	1.06411	0.0509	1.06412	0.04898	1.06542	0.03276
1.06679	0.05948	1.0642	0.05794	1.0642	0.05088	1.06421	0.04932	1.06551	0.03254
1.06687	0.05949	1.06428	0.05799	1.06428	0.05093	1.0643	0.04949	1.06558	0.03265
1.06695	0.05935	1.06437	0.05826	1.06437	0.05086	1.06441	0.04917	1.06565	0.03278
1.06701	0.05959	1.06446	0.05806	1.06447	0.05101	1.06451	0.04928	1.06571	0.03279
1.06708	0.0596	1.06455	0.05757	1.06457	0.05087	1.06461	0.04933	1.06577	0.03304
1.06714	0.05923	1.06466	0.05788	1.06467	0.05105	1.06471	0.04941	1.06583	0.03299
1.0672	0.05977	1.06475	0.05839	1.06477	0.05122	1.06481	0.04953	1.0659	0.033
1.06726	0.05981	1.06484	0.05791	1.06486	0.05137	1.06491	0.04962	1.06596	0.03335
1.06733	0.06001	1.06494	0.05772	1.06496	0.05154	1.06499	0.04962	1.06603	0.03284
1.06741	0.06031	1.06503	0.05798	1.06504	0.05135	1.06507	0.04969	1.0661	0.03324
1.06748	0.06058	1.06511	0.05836	1.06512	0.05146	1.06514	0.04968	1.06618	0.03344
1.06757	0.06037	1.0652	0.05853	1.0652	0.0514	1.06522	0.04975	1.06628	0.03333
1.06767	0.0607	1.06528	0.05898	1.06528	0.0518	1.06528	0.04962	1.06637	0.03352
1.06777	0.06063	1.06535	0.05861	1.06535	0.05155	1.06535	0.04973	1.06648	0.03327
1.06788	0.06038	1.06542	0.05878	1.06541	0.05186	1.06541	0.05	1.06659	0.03326
1.068	0.06008	1.06549	0.05885	1.06548	0.05164	1.06548	0.04981	1.0667	0.03383
1.0681	0.06029	1.06556	0.05874	1.06555	0.05186	1.06555	0.05001	1.06681	0.03373
1.06821	0.06027	1.06564	0.05892	1.06562	0.05215	1.06562	0.05013	1.06691	0.03359
1.06832	0.06026	1.06571	0.05895	1.06569	0.05203	1.0657	0.05037	1.06701	0.03354
1.06841	0.06079	1.06578	0.05911	1.06577	0.0523	1.06578	0.05018	1.0671	0.03312
1.0685	0.06077	1.06586	0.05914	1.06585	0.05229	1.06587	0.05046	1.06718	0.03371
1.06858	0.06113	1.06595	0.05934	1.06594	0.05269	1.06597	0.05025	1.06725	0.03366
1.06866	0.06098	1.06604	0.05936	1.06604	0.05218	1.06607	0.05053	1.06732	0.03398
1.06873	0.06069	1.06613	0.0594	1.06614	0.05244	1.06617	0.05045	1.06739	0.03365
1.0688	0.06071	1.06623	0.05953	1.06624	0.05208	1.06628	0.0501	1.06746	0.03351
1.06886	0.06072	1.06633	0.05944	1.06634	0.05234	1.0664	0.05034	1.06752	0.03366
1.06893	0.06057	1.06644	0.05925	1.06645	0.05288	1.0665	0.0506	1.06759	0.0338
1.069	0.06094	1.06655	0.05961	1.06656	0.05279	1.0666	0.05078	1.06766	0.034
1.06907	0.06069	1.06664	0.0597	1.06665	0.05258	1.06669	0.05078	1.06773	0.03425
1.06915	0.06128	1.06673	0.05969	1.06674	0.05276	1.06677	0.05083	1.06781	0.03378
1.06923	0.06099	1.06682	0.05976	1.06683	0.05285	1.06684	0.05107	1.06789	0.03414
1.06931	0.06103	1.0669	0.05967	1.06691	0.05298	1.06692	0.0507	1.06799	0.03386
1.06941	0.06112	1.06698	0.06001	1.06698	0.05327	1.06698	0.05076	1.06808	0.03411
1.06951	0.06157	1.06705	0.05979	1.06705	0.05311	1.06705	0.051	1.06819	0.03446
1.06961	0.06151	1.06711	0.0598	1.06711	0.0534	1.06711	0.0507	1.06829	0.03444
1.06972	0.06154	1.06718	0.06026	1.06717	0.05312	1.06717	0.05093	1.0684	0.03448
1.06984	0.06161	1.06724	0.06028	1.06723	0.05305	1.06723	0.051	1.06851	0.03452
1.06995	0.06187	1.0673	0.06046	1.0673	0.05323	1.0673	0.05109	1.06862	0.0343
1.07006	0.06173	1.06737	0.06007	1.06736	0.05317	1.06737	0.05109	1.06871	0.03473
1.07015	0.06159	1.06744	0.06019	1.06744	0.05323	1.06745	0.05136	1.0688	0.03463
1.07024	0.06164	1.06751	0.06045	1.06752	0.05325	1.06754	0.05111	1.06888	0.03425
1.07032	0.0619	1.06759	0.06049	1.0676	0.05342	1.06763	0.05126	1.06895	0.03464
1.07039	0.06207	1.06769	0.0601	1.06769	0.05341	1.06773	0.0512	1.06902	0.03414
1.07047	0.06196	1.06778	0.06006	1.0678	0.05336	1.06783	0.05149	1.06909	0.03475
1.07053	0.06193	1.06788	0.0602	1.06789	0.05361	1.06794	0.05141	1.06914	0.03496
1.07059	0.06251	1.06798	0.06033	1.068	0.05344	1.06805	0.05155	1.06921	0.03469
1.07065	0.06264	1.06808	0.06033	1.0681	0.05361	1.06815	0.05141	1.06927	0.03491
1.07071	0.06238	1.06818	0.06015	1.0682	0.05376	1.06825	0.05124	1.06933	0.03486
1.07078	0.06248	1.06827	0.06044	1.06829	0.05409	1.06833	0.05172	1.0694	0.03543
1.07085	0.06244	1.06836	0.06112	1.06838	0.05379	1.06841	0.05178	1.06948	0.03534
1.07092	0.06279	1.06845	0.06081	1.06846	0.05411	1.06848	0.05187	1.06956	0.035
1.07101	0.06261	1.06853	0.06071	1.06854	0.05402	1.06856	0.05179	1.06965	0.03504
1.0711	0.06264	1.0686	0.06064	1.06861	0.05412	1.06862	0.05205	1.06975	0.03561
1.0712	0.0628	1.06868	0.06078	1.06868	0.05424	1.06869	0.05188	1.06986	0.03493
1.0713	0.06306	1.06875	0.06097	1.06874	0.05444	1.06875	0.05175	1.06997	0.03539
1.07143	0.06285	1.06882	0.06139	1.06881	0.05422	1.06881	0.05207	1.07008	0.03494
1.07154	0.06277	1.06889	0.06126	1.06888	0.05407	1.06887	0.05178	1.07018	0.03553
1.07164	0.06289	1.06896	0.06143	1.06894	0.0543	1.06895	0.05216	1.07029	0.03505
1.07175	0.06276	1.06903	0.06147	1.06901	0.05452	1.06902	0.05207	1.07039	0.03513
1.07184	0.06322	1.0691	0.06121	1.06909	0.05444	1.0691	0.05264	1.07048	0.03551
1.07194	0.06314	1.06918	0.06125	1.06917	0.05449	1.06919	0.05245	1.07056	0.03531
1.07202	0.06311	1.06926	0.06148	1.06926	0.05447	1.06929	0.05215	1.07063	0.03545
1.0721	0.06338	1.06936	0.06137	1.06936	0.05458	1.06939	0.05272	1.0707	0.03543
1.07217	0.06333	1.06946	0.06148	1.06946	0.05471	1.0695	0.0525	1.07077	0.03541
1.07223	0.0632	1.06955	0.06112	1.06956	0.0549	1.06961	0.05286	1.07084	0.0354
1.0723	0.06335	1.06966	0.06154	1.06967	0.05501	1.06972	0.05287	1.0709	0.0352
1.07236	0.06359	1.06976	0.0618	1.06977	0.05481	1.06982	0.0526	1.07097	0.03548
1.07243	0.06359	1.06987	0.0617	1.06988	0.05499	1.06992	0.05242	1.07104	0.03541
1.07251	0.06383	1.06996	0.06183	1.06998	0.05532	1.07002	0.05259	1.07111	0.03552
1.07258	0.06376	1.07005	0.06199	1.07007	0.0552	1.0701	0.05297	1.07119	0.03559
1.07266	0.06373	1.07014	0.06231	1.07015	0.05544	1.07017	0.05291	1.07128	0.03557
1.07274	0.06382	1.07022	0.06186	1.07023	0.0556	1.07024	0.05294	1.07137	0.0356
1.07284	0.06393	1.0703	0.06204	1.0703	0.05544	1.07031	0.05307	1.07147	0.03594
1.07294	0.06393	1.07037	0.06197	1.07037	0.05529	1.07037	0.05311	1.07157	0.03591
1.07305	0.0639	1.07044	0.06213	1.07043	0.05562	1.07043	0.05327	1.07168	0.03552
1.07316	0.06372	1.0705	0.06235	1.0705	0.05543	1.07049	0.05308	1.07178	0.0358
1.07327	0.06393	1.07056	0.06238	1.07056	0.05549	1.07056	0.0531	1.07189	0.03608
1.07338	0.06467	1.07063	0.0626	1.07062	0.05571	1.07062	0.05338	1.072	0.03628
1.07349	0.06453	1.0707	0.06219	1.07069	0.05523	1.07069	0.05321	1.0721	0.03597
1.07358	0.06459	1.07077	0.06252	1.07076	0.0554	1.07077	0.05338	1.07218	0.03574
1.07367	0.06423	1.07084	0.06218	1.07084	0.05569	1.07086	0.05346	1.07227	0.03578
1.07375	0.06487	1.07092	0.06238	1.07092	0.05528	1.07095	0.05347	1.07234	0.03636
1.07383	0.06455	1.07101	0.06216	1.07102	0.05557	1.07105	0.05345	1.07241	0.03627
1.07389	0.06409	1.0711	0.06232	1.07112	0.05615	1.07116	0.05357	1.07248	0.0364
1.07396	0.06457	1.0712	0.06228	1.07121	0.05574	1.07126	0.05371	1.07254	0.03621
1.07402	0.06451	1.0713	0.06248	1.07131	0.05589	1.07136	0.05332	1.0726	0.0361
1.07408	0.06466	1.0714	0.06243	1.07141	0.05567	1.07146	0.05365	1.07266	0.03644
1.07414	0.06444	1.07149	0.0627	1.07151	0.05593	1.07156	0.05379	1.07272	0.03637
1.07421	0.06483	1.07159	0.06264	1.07161	0.05604	1.07164	0.05368	1.07279	0.03644
1.07428	0.06513	1.07168	0.0629	1.07169	0.05588	1.07173	0.05386	1.07286	0.03671
1.07436	0.06534	1.07176	0.0627	1.07177	0.05615	1.0718	0.05394	1.07294	0.03663
1.07445	0.06549	1.07184	0.06304	1.07185	0.05658	1.07187	0.05447	1.07303	0.03685
1.07454	0.06525	1.07192	0.06293	1.07193	0.05625	1.07194	0.05433	1.07313	0.03683
1.07464	0.06524	1.072	0.06343	1.072	0.05641	1.07201	0.05416	1.07323	0.0365
1.07475	0.06525	1.07207	0.06316	1.07207	0.05637	1.07207	0.0544	1.07334	0.03696
1.07487	0.06518	1.07215	0.06351	1.07213	0.05628	1.07214	0.0543	1.07345	0.03688
1.07498	0.06556	1.07222	0.06353	1.07221	0.0567	1.0722	0.05433	1.07356	0.03689
1.07509	0.06582	1.07229	0.06355	1.07227	0.05669	1.07228	0.05427	1.07367	0.03713
1.07519	0.0656	1.07236	0.06386	1.07235	0.05657	1.07235	0.05459	1.07376	0.03696
1.07528	0.06594	1.07243	0.06365	1.07242	0.05666	1.07244	0.05451	1.07386	0.03653
1.07538	0.06525	1.07251	0.06372	1.0725	0.05691	1.07252	0.05456	1.07394	0.03684
1.07546	0.06583	1.07259	0.06384	1.07259	0.05726	1.07262	0.05476	1.07402	0.0374
1.07554	0.06575	1.07268	0.06354	1.07269	0.05699	1.07272	0.05454	1.07409	0.03689
1.07561	0.06575	1.07278	0.06348	1.07278	0.05711	1.07282	0.05497	1.07415	0.03678
1.07567	0.06612	1.07288	0.06362	1.07288	0.05743	1.07293	0.05479	1.07422	0.03674
1.07574	0.06561	1.07298	0.06384	1.07299	0.05698	1.07304	0.05479	1.07429	0.03669
1.07581	0.06569	1.07308	0.06384	1.0731	0.05756	1.07314	0.05509	1.07435	0.03728
1.07588	0.06559	1.07319	0.06372	1.0732	0.05766	1.07324	0.05499	1.07442	0.03717
1.07595	0.06586	1.07329	0.06384	1.0733	0.05775	1.07334	0.05498	1.07449	0.03696
1.07602	0.06622	1.07338	0.06399	1.07339	0.05766	1.07342	0.05501	1.07457	0.03705
1.0761	0.0659	1.07347	0.0641	1.07348	0.05745	1.0735	0.05536	1.07465	0.03708
1.07619	0.06615	1.07355	0.06415	1.07356	0.05765	1.07357	0.05504	1.07474	0.03757
1.07628	0.06613	1.07363	0.06413	1.07363	0.05768	1.07364	0.05519	1.07484	0.03754
1.07638	0.06679	1.0737	0.0642	1.0737	0.05769	1.0737	0.05509	1.07494	0.0371
1.07649	0.06593	1.07377	0.06444	1.07376	0.05759	1.07376	0.05517	1.07505	0.03726
1.0766	0.06656	1.07383	0.0643	1.07382	0.0576	1.07382	0.05528	1.07516	0.03733
1.07671	0.06627	1.07389	0.06439	1.07388	0.05773	1.07388	0.05563	1.07527	0.03777
1.07682	0.06672	1.07395	0.06446	1.07395	0.05804	1.07395	0.05525	1.07537	0.03764
1.07693	0.06689	1.07402	0.06455	1.07401	0.05797	1.07402	0.05532	1.07547	0.03811
1.07703	0.06677	1.07409	0.06457	1.07408	0.05817	1.0741	0.05547	1.07555	0.03803
1.07712	0.0671	1.07417	0.06473	1.07416	0.05797	1.07418	0.05534	1.07564	0.03749
1.0772	0.06686	1.07424	0.06485	1.07424	0.05782	1.07427	0.05549	1.07572	0.03767
1.07728	0.06686	1.07433	0.06461	1.07434	0.05787	1.07438	0.05564	1.07578	0.03729
1.07735	0.0671	1.07442	0.06501	1.07443	0.05788	1.07448	0.05561	1.07585	0.03736
1.07741	0.06702	1.07452	0.06447	1.07454	0.05828	1.07459	0.0557	1.07591	0.03739
1.07748	0.06725	1.07462	0.06484	1.07464	0.05843	1.07469	0.05584	1.07597	0.03785
1.07753	0.06726	1.07473	0.06505	1.07475	0.05839	1.07479	0.05575	1.07603	0.03788
1.0776	0.06756	1.07483	0.06516	1.07484	0.05852	1.07489	0.05604	1.0761	0.03821
1.07766	0.06757	1.07492	0.06513	1.07494	0.05852	1.07498	0.056	1.07617	0.03771
1.07773	0.06737	1.07501	0.06531	1.07503	0.05862	1.07506	0.05614	1.07624	0.03844
1.0778	0.06744	1.0751	0.06547	1.07511	0.05874	1.07514	0.05638	1.07632	0.0388
1.07789	0.0672	1.07518	0.06559	1.07518	0.05885	1.07521	0.05622	1.07641	0.03879
1.07798	0.06833	1.07526	0.0655	1.07526	0.05894	1.07527	0.0561	1.07651	0.03897
1.07808	0.06794	1.07533	0.0652	1.07533	0.05875	1.07534	0.05626	1.07661	0.0382
1.07819	0.06744	1.0754	0.0653	1.07539	0.05876	1.0754	0.05587	1.07672	0.03852
1.0783	0.06759	1.07547	0.06553	1.07546	0.05918	1.07546	0.05614	1.07683	0.03875
1.07842	0.06802	1.07554	0.06575	1.07553	0.05903	1.07553	0.05632	1.07694	0.03874
1.07853	0.06836	1.07561	0.0658	1.07559	0.05949	1.0756	0.05613	1.07704	0.0385
1.07863	0.06821	1.07568	0.06549	1.07566	0.0593	1.07567	0.05633	1.07714	0.03837
1.07873	0.06831	1.07575	0.06586	1.07574	0.05874	1.07575	0.05682	1.07724	0.03801
1.07882	0.0686	1.07583	0.06617	1.07582	0.05928	1.07584	0.05678	1.07732	0.03881
1.07891	0.06829	1.07591	0.06609	1.0759	0.05936	1.07593	0.05676	1.0774	0.03858
1.07898	0.06861	1.076	0.06624	1.076	0.05931	1.07604	0.05693	1.07747	0.03844
1.07905	0.06829	1.0761	0.06597	1.0761	0.05942	1.07614	0.05683	1.07753	0.03823
1.07912	0.06827	1.0762	0.06633	1.07621	0.05942	1.07625	0.05694	1.0776	0.03885
1.07918	0.06815	1.0763	0.06648	1.07631	0.05949	1.07636	0.05726	1.07767	0.03884
1.07925	0.06852	1.0764	0.06626	1.07641	0.05964	1.07647	0.05718	1.07773	0.03842
1.07932	0.06819	1.07651	0.06655	1.07652	0.05952	1.07656	0.05713	1.07781	0.0386
1.07939	0.06866	1.07661	0.06641	1.07662	0.06004	1.07666	0.05725	1.07788	0.03864
1.07946	0.06865	1.07671	0.06682	1.07672	0.06005	1.07675	0.05713	1.07796	0.03874
1.07954	0.06853	1.0768	0.0667	1.0768	0.05988	1.07682	0.0574	1.07804	0.03885
1.07963	0.06899	1.07688	0.06665	1.07688	0.05999	1.0769	0.05751	1.07813	0.03901
1.07972	0.06899	1.07695	0.06681	1.07695	0.0601	1.07696	0.05738	1.07823	0.0391
1.07982	0.06915	1.07702	0.0671	1.07702	0.05984	1.07702	0.05731	1.07832	0.03903
1.07992	0.06876	1.07709	0.06668	1.07709	0.06009	1.07708	0.05743	1.07843	0.03864
1.08003	0.06913	1.07715	0.06667	1.07715	0.06029	1.07715	0.05742	1.07854	0.03905
1.08015	0.06925	1.07722	0.06687	1.07721	0.06019	1.07721	0.05727	1.07865	0.03905
1.08025	0.06926	1.07728	0.06677	1.07727	0.06037	1.07727	0.05764	1.07876	0.03906
1.08037	0.06901	1.07735	0.06695	1.07734	0.06033	1.07734	0.05763	1.07885	0.03937
1.08046	0.06899	1.07742	0.06688	1.07741	0.0604	1.07742	0.05744	1.07894	0.03928
1.08055	0.06914	1.07749	0.06745	1.07748	0.06046	1.0775	0.05756	1.07903	0.03914
1.08063	0.06976	1.07757	0.06741	1.07757	0.06065	1.0776	0.05802	1.07911	0.03907
1.08071	0.06937	1.07766	0.0673	1.07766	0.06058	1.0777	0.05755	1.07918	0.03922
1.08078	0.06955	1.07775	0.06715	1.07776	0.06046	1.0778	0.05751	1.07924	0.03896
1.08084	0.06945	1.07784	0.06723	1.07785	0.0607	1.0779	0.05774	1.0793	0.03935
1.08091	0.06975	1.07794	0.06746	1.07795	0.06045	1.07801	0.0576	1.07936	0.03908
1.08097	0.06951	1.07804	0.0677	1.07805	0.06055	1.07811	0.05773	1.07942	0.03971
1.08103	0.06971	1.07814	0.06745	1.07815	0.06084	1.0782	0.05837	1.07949	0.03973
1.08109	0.06985	1.07823	0.06729	1.07825	0.06119	1.07829	0.05819	1.07955	0.03999
1.08116	0.06991	1.07832	0.06791	1.07834	0.06107	1.07837	0.05797	1.07963	0.03986
1.08124	0.07001	1.07841	0.06768	1.07842	0.06089	1.07845	0.05813	1.0797	0.04007
1.08132	0.07023	1.07849	0.06809	1.0785	0.06114	1.07852	0.05825	1.07979	0.04049
1.08141	0.06984	1.07857	0.06827	1.07858	0.06112	1.07859	0.0583	1.07988	0.04044
1.08152	0.07059	1.07865	0.06778	1.07865	0.06103	1.07866	0.05812	1.07999	0.04041
1.08162	0.07057	1.07872	0.06806	1.07872	0.06102	1.07872	0.05823	1.08009	0.04041
1.08173	0.0703	1.0788	0.06787	1.07878	0.06123	1.07878	0.0583	1.0802	0.04049
1.08185	0.07054	1.07887	0.06825	1.07885	0.06152	1.07886	0.0586	1.08031	0.04015
1.08196	0.07071	1.07894	0.06814	1.07892	0.06128	1.07893	0.0584	1.08042	0.04
1.08207	0.07066	1.07901	0.06821	1.07899	0.0618	1.079	0.05862	1.08052	0.04029
1.08217	0.07053	1.07908	0.06837	1.07907	0.06165	1.07908	0.05875	1.08061	0.04064
1.08226	0.07068	1.07916	0.06837	1.07915	0.06159	1.07917	0.05897	1.0807	0.04046
1.08234	0.07067	1.07924	0.06844	1.07924	0.06155	1.07926	0.0589	1.08078	0.04019
1.08242	0.07065	1.07933	0.06855	1.07932	0.06175	1.07936	0.05875	1.08086	0.04017
1.08249	0.07083	1.07943	0.06886	1.07943	0.06157	1.07947	0.0589	1.08092	0.04015
1.08256	0.07092	1.07952	0.06884	1.07952	0.06193	1.07957	0.05882	1.08098	0.04025
1.08263	0.07093	1.07963	0.06924	1.07963	0.06208	1.07969	0.05903	1.08104	0.04031
1.08269	0.07109	1.07972	0.0689	1.07974	0.062	1.07979	0.05931	1.08111	0.0403
1.08276	0.07098	1.07983	0.06917	1.07984	0.06209	1.07988	0.05899	1.08118	0.04029
1.08283	0.07108	1.07993	0.06882	1.07994	0.06215	1.07998	0.05918	1.08125	0.04037
1.08291	0.07131	1.08003	0.06887	1.08003	0.06216	1.08006	0.05932	1.08133	0.04053
1.08298	0.0713	1.08012	0.06921	1.08012	0.06216	1.08015	0.05918	1.08141	0.04043
1.08307	0.07129	1.0802	0.06932	1.0802	0.06218	1.08022	0.05922	1.0815	0.04019
1.08316	0.07186	1.08028	0.06932	1.08028	0.06245	1.08029	0.05923	1.08159	0.04046
1.08326	0.07134	1.08035	0.06907	1.08035	0.06197	1.08035	0.05927	1.0817	0.04051
1.08336	0.07159	1.08042	0.0694	1.08041	0.06285	1.08041	0.05926	1.0818	0.04047
1.08347	0.07164	1.08048	0.06935	1.08047	0.06258	1.08047	0.05948	1.08191	0.04062
1.08358	0.07133	1.08054	0.06925	1.08053	0.06236	1.08053	0.05941	1.08202	0.04058
1.0837	0.07162	1.0806	0.06935	1.08059	0.06236	1.0806	0.05955	1.08213	0.04114
1.08381	0.07164	1.08067	0.06954	1.08066	0.06237	1.08067	0.05934	1.08223	0.0409
1.0839	0.07195	1.08074	0.06963	1.08073	0.06243	1.08074	0.06003	1.08232	0.04114
1.084	0.07139	1.08081	0.06947	1.0808	0.06261	1.08083	0.05954	1.0824	0.04074
1.08408	0.07175	1.08089	0.0696	1.08089	0.06297	1.08092	0.05954	1.08248	0.04091
1.08416	0.07185	1.08098	0.06973	1.08098	0.06288	1.08102	0.05975	1.08255	0.04109
1.08423	0.07197	1.08107	0.06977	1.08107	0.06309	1.08112	0.05964	1.08261	0.04115
1.08429	0.0722	1.08117	0.06945	1.08118	0.06313	1.08123	0.05978	1.08267	0.04139
1.08436	0.07214	1.08127	0.07005	1.08128	0.06342	1.08133	0.06001	1.08274	0.04116
1.08442	0.07199	1.08137	0.07016	1.08138	0.06286	1.08144	0.06011	1.0828	0.04114
1.08448	0.0723	1.08147	0.07013	1.08148	0.06328	1.08153	0.06022	1.08286	0.04143
1.08454	0.07251	1.08157	0.06989	1.08158	0.06326	1.08163	0.06016	1.08293	0.04142
1.08461	0.0727	1.08166	0.07022	1.08167	0.06275	1.08171	0.06033	1.083	0.04142
1.08469	0.07268	1.08175	0.07003	1.08175	0.06302	1.08178	0.06049	1.08308	0.04163
1.08477	0.07238	1.08183	0.07057	1.08183	0.06311	1.08186	0.06064	1.08317	0.04176
1.08486	0.07291	1.08191	0.07021	1.08191	0.06344	1.08192	0.06049	1.08327	0.04169
1.08496	0.07291	1.08198	0.07036	1.08197	0.06313	1.08199	0.0602	1.08337	0.04167
1.08506	0.07286	1.08205	0.0703	1.08204	0.06329	1.08205	0.06055	1.08348	0.04188
1.08517	0.07301	1.08212	0.07074	1.08211	0.0636	1.08211	0.06073	1.08359	0.04192
1.08528	0.07333	1.08219	0.07073	1.08217	0.06376	1.08218	0.06062	1.08369	0.04187
1.0854	0.07333	1.08226	0.07042	1.08224	0.06407	1.08224	0.06063	1.0838	0.04191
1.08551	0.07312	1.08233	0.07032	1.08231	0.06394	1.08232	0.06066	1.0839	0.04159
1.08561	0.07316	1.0824	0.071	1.08238	0.06395	1.0824	0.06134	1.08399	0.0416
1.0857	0.07347	1.08248	0.07101	1.08246	0.06404	1.08249	0.06068	1.08408	0.04155
1.08579	0.07359	1.08256	0.07103	1.08254	0.06405	1.08257	0.06111	1.08416	0.04172
1.08586	0.07328	1.08265	0.07117	1.08264	0.06379	1.08268	0.06099	1.08423	0.04172
1.08593	0.07347	1.08275	0.0709	1.08274	0.06391	1.08278	0.0611	1.0843	0.04124
1.086	0.07341	1.08285	0.07133	1.08284	0.06443	1.08289	0.06136	1.08437	0.04166
1.08607	0.07348	1.08295	0.07143	1.08295	0.06411	1.08301	0.06127	1.08443	0.0414
1.08613	0.0735	1.08305	0.07126	1.08306	0.06423	1.08311	0.06122	1.0845	0.04178
1.0862	0.07357	1.08316	0.07162	1.08316	0.06445	1.08321	0.06108	1.08457	0.04168
1.08627	0.07357	1.08326	0.07121	1.08326	0.06436	1.0833	0.0613	1.08464	0.04125
1.08634	0.07369	1.08335	0.07154	1.08335	0.06441	1.08339	0.06184	1.08472	0.04224
1.08642	0.07371	1.08344	0.0715	1.08344	0.06453	1.08347	0.06141	1.0848	0.04225
1.0865	0.07401	1.08353	0.07191	1.08353	0.06466	1.08354	0.06123	1.08489	0.04218
1.08659	0.07387	1.08361	0.07182	1.0836	0.06471	1.08361	0.06152	1.08498	0.04228
1.08669	0.0739	1.08368	0.07174	1.08368	0.06461	1.08368	0.06178	1.08508	0.04243
1.0868	0.0743	1.08375	0.07177	1.08374	0.06456	1.08374	0.06213	1.08519	0.04241
1.08691	0.07416	1.08381	0.07153	1.0838	0.06496	1.0838	0.06149	1.08529	0.0425
1.08702	0.07397	1.08387	0.07187	1.08386	0.06471	1.08386	0.06151	1.0854	0.04245
1.08713	0.07482	1.08394	0.07149	1.08392	0.06516	1.08392	0.06156	1.08551	0.04274
1.08724	0.07406	1.084	0.07182	1.08398	0.06496	1.08399	0.0616	1.08561	0.04256
1.08734	0.075	1.08407	0.0721	1.08405	0.06481	1.08407	0.06184	1.0857	0.0426
1.08743	0.07442	1.08414	0.07199	1.08413	0.06485	1.08415	0.0619	1.08579	0.04243
1.08752	0.07468	1.08422	0.07192	1.08421	0.06509	1.08424	0.06208	1.08586	0.04292
1.08759	0.0744	1.08431	0.07234	1.0843	0.06516	1.08434	0.06188	1.08594	0.04226
1.08766	0.07468	1.0844	0.07231	1.0844	0.06511	1.08445	0.06185	1.086	0.04237
1.08773	0.07501	1.08449	0.07209	1.0845	0.06489	1.08454	0.0621	1.08607	0.04236
1.08779	0.07487	1.08459	0.07234	1.0846	0.06515	1.08465	0.06194	1.08612	0.04277
1.08785	0.07526	1.08469	0.07241	1.0847	0.06507	1.08475	0.06239	1.08619	0.04293
1.08791	0.07515	1.08478	0.07247	1.08479	0.06512	1.08485	0.06226	1.08625	0.04275
1.08798	0.07493	1.08488	0.0722	1.08489	0.06567	1.08494	0.06211	1.08631	0.04292
1.08804	0.0754	1.08497	0.07265	1.08498	0.06587	1.08502	0.06202	1.08639	0.04316
1.08812	0.0754	1.08506	0.07249	1.08507	0.06566	1.0851	0.06227	1.08646	0.04306
1.0882	0.07494	1.08514	0.07316	1.08514	0.06558	1.08517	0.06239	1.08655	0.0434
1.08829	0.07529	1.08523	0.07276	1.08522	0.06544	1.08524	0.06274	1.08664	0.04301
1.0884	0.07539	1.0853	0.07264	1.08529	0.06602	1.08531	0.0622	1.08674	0.04315
1.0885	0.07574	1.08538	0.07282	1.08536	0.06608	1.08537	0.06233	1.08685	0.04351
1.08861	0.07559	1.08545	0.0732	1.08543	0.06574	1.08544	0.06264	1.08696	0.04365
1.08872	0.07536	1.08552	0.07286	1.0855	0.06613	1.0855	0.06243	1.08707	0.04315
1.08883	0.07591	1.08559	0.07287	1.08557	0.06597	1.08557	0.06268	1.08717	0.04305
1.08894	0.07614	1.08566	0.07336	1.08564	0.06594	1.08565	0.06278	1.08727	0.04332
1.08905	0.07582	1.08574	0.07331	1.08571	0.06622	1.08573	0.06292	1.08737	0.04332
1.08914	0.07581	1.08581	0.07313	1.08579	0.06625	1.08581	0.06293	1.08746	0.04357
1.08923	0.07574	1.08589	0.07345	1.08588	0.06654	1.0859	0.0628	1.08754	0.04353
1.0893	0.07628	1.08598	0.07366	1.08596	0.06676	1.08601	0.06308	1.08761	0.04323
1.08937	0.07632	1.08607	0.0738	1.08606	0.06652	1.08611	0.06312	1.08768	0.0436
1.08944	0.0759	1.08617	0.07342	1.08617	0.06665	1.08621	0.06311	1.08775	0.04316
1.08951	0.07597	1.08627	0.07336	1.08627	0.06674	1.08633	0.06315	1.08782	0.04308
1.08958	0.07601	1.08637	0.07396	1.08638	0.06657	1.08643	0.06311	1.08788	0.04325
1.08964	0.07619	1.08648	0.0736	1.08648	0.06685	1.08653	0.06325	1.08794	0.04337
1.08971	0.07641	1.08658	0.07363	1.08658	0.06679	1.08662	0.06342	1.08801	0.04341
1.08978	0.07657	1.08667	0.07374	1.08668	0.06709	1.08671	0.06343	1.08809	0.0434
1.08986	0.07664	1.08677	0.07384	1.08676	0.06689	1.08679	0.06347	1.08817	0.04353
1.08995	0.07693	1.08685	0.07413	1.08684	0.0668	1.08686	0.06336	1.08826	0.04386
1.09004	0.07622	1.08694	0.07383	1.08692	0.06671	1.08694	0.06348	1.08836	0.0438
1.09014	0.0766	1.08701	0.07405	1.087	0.06679	1.08701	0.06366	1.08845	0.04389
1.09024	0.07674	1.08708	0.07411	1.08706	0.06721	1.08706	0.06352	1.08856	0.04388
1.09035	0.07668	1.08714	0.0743	1.08712	0.06697	1.08713	0.06373	1.08867	0.04367
1.09045	0.07708	1.0872	0.07436	1.08718	0.06719	1.08718	0.06349	1.08877	0.04408
1.09057	0.07693	1.08726	0.07433	1.08724	0.06684	1.08724	0.06374	1.08888	0.04387
1.09068	0.07694	1.08732	0.07418	1.08731	0.06714	1.08731	0.0638	1.08898	0.04393
1.09078	0.07721	1.08739	0.07416	1.08738	0.06714	1.08739	0.06404	1.08907	0.04392
1.09087	0.07706	1.08747	0.07438	1.08745	0.06738	1.08747	0.06371	1.08916	0.04402
1.09096	0.07736	1.08754	0.07476	1.08753	0.0674	1.08756	0.06412	1.08924	0.04408
1.09104	0.07715	1.08763	0.07463	1.08762	0.06743	1.08766	0.06416	1.08931	0.04418
1.09111	0.07736	1.08772	0.07432	1.08772	0.06744	1.08777	0.06402	1.08938	0.04423
1.09118	0.07746	1.08782	0.07429	1.08782	0.06723	1.08787	0.06426	1.08944	0.04405
1.09124	0.07734	1.08792	0.07491	1.08792	0.06756	1.08798	0.06419	1.0895	0.04467
1.0913	0.07774	1.08802	0.07482	1.08803	0.06788	1.08809	0.06416	1.08956	0.04455
1.09136	0.07724	1.08812	0.07456	1.08813	0.06777	1.08818	0.06452	1.08962	0.04473
1.09143	0.07748	1.08822	0.07483	1.08823	0.06766	1.08828	0.06461	1.08969	0.04498
1.09149	0.07824	1.08831	0.07521	1.08832	0.06804	1.08836	0.06436	1.08976	0.04445
1.09157	0.07782	1.0884	0.07512	1.08841	0.06764	1.08844	0.06457	1.08984	0.04451
1.09164	0.07785	1.08848	0.07522	1.08848	0.06795	1.08851	0.06456	1.08993	0.04459
1.09173	0.07838	1.08856	0.07527	1.08856	0.06797	1.08858	0.06487	1.09002	0.04483
1.09183	0.07839	1.08864	0.07526	1.08863	0.06832	1.08864	0.06493	1.09012	0.0453
1.09193	0.07826	1.08871	0.07533	1.08869	0.06826	1.0887	0.06469	1.09023	0.04564
1.09205	0.07789	1.08878	0.07532	1.08876	0.06831	1.08876	0.06489	1.09034	0.04519
1.09215	0.07827	1.08885	0.0755	1.08882	0.06824	1.08883	0.06487	1.09045	0.04514
1.09227	0.07839	1.08892	0.07552	1.08889	0.06832	1.0889	0.06493	1.09056	0.04499
1.09238	0.07878	1.08899	0.07606	1.08896	0.06821	1.08897	0.06505	1.09066	0.04536
1.09248	0.07826	1.08906	0.07576	1.08903	0.06878	1.08905	0.0648	1.09075	0.04513
1.09258	0.07853	1.08914	0.07557	1.08911	0.06857	1.08913	0.06531	1.09084	0.04499
1.09267	0.07868	1.08922	0.07574	1.08919	0.0683	1.08923	0.06522	1.09092	0.04511
1.09275	0.07875	1.08931	0.07552	1.08928	0.06884	1.08933	0.06525	1.09099	0.04521
1.09282	0.07865	1.0894	0.07553	1.08938	0.06887	1.08943	0.06493	1.09106	0.04534
1.09288	0.07923	1.0895	0.07591	1.08949	0.06896	1.08953	0.06517	1.09113	0.04525
1.09295	0.07884	1.0896	0.07625	1.08959	0.06881	1.08965	0.0654	1.0912	0.04545
1.09302	0.07852	1.0897	0.07598	1.0897	0.06885	1.08976	0.06543	1.09127	0.04535
1.09308	0.07851	1.08981	0.07621	1.08981	0.0691	1.08986	0.0655	1.09134	0.04516
1.09315	0.07857	1.08991	0.07627	1.08991	0.06936	1.08995	0.06524	1.0914	0.04519
1.09322	0.07893	1.09	0.07604	1.09	0.06917	1.09003	0.06555	1.09148	0.04534
1.0933	0.07871	1.09009	0.07624	1.09009	0.06917	1.09011	0.06558	1.09156	0.0455
1.09338	0.07898	1.09018	0.07634	1.09017	0.06953	1.09019	0.0654	1.09165	0.04586
1.09347	0.07901	1.09026	0.07669	1.09025	0.06931	1.09026	0.06534	1.09174	0.04549
1.09357	0.07921	1.09034	0.07659	1.09032	0.06937	1.09032	0.06568	1.09184	0.0456
1.09367	0.07919	1.09041	0.07656	1.09039	0.06962	1.09039	0.0659	1.09194	0.0459
1.09378	0.07899	1.09047	0.0765	1.09045	0.06956	1.09045	0.06565	1.09205	0.04583
1.09389	0.07925	1.09053	0.0768	1.09051	0.06958	1.09051	0.06593	1.09216	0.04558
1.094	0.0796	1.09059	0.07657	1.09057	0.06946	1.09057	0.06603	1.09227	0.04555
1.09411	0.07962	1.09066	0.07683	1.09063	0.06939	1.09064	0.06574	1.09237	0.04541
1.09422	0.07911	1.09072	0.07666	1.0907	0.06937	1.09071	0.06578	1.09246	0.04558
1.09431	0.07964	1.09079	0.07675	1.09078	0.07001	1.0908	0.066	1.09255	0.04568
1.09439	0.07972	1.09087	0.07694	1.09086	0.06973	1.09089	0.06605	1.09263	0.04573
1.09447	0.07945	1.09096	0.07667	1.09095	0.06951	1.09098	0.06577	1.0927	0.04566
1.09454	0.08002	1.09104	0.07694	1.09104	0.06987	1.09109	0.06609	1.09277	0.04578
1.09461	0.07994	1.09114	0.07719	1.09114	0.06951	1.09119	0.06613	1.09283	0.04616
1.09467	0.08004	1.09124	0.07693	1.09124	0.07025	1.09129	0.06615	1.09289	0.0462
1.09473	0.08016	1.09134	0.07712	1.09134	0.06991	1.0914	0.06627	1.09295	0.04612
1.09479	0.08031	1.09143	0.07721	1.09144	0.07022	1.09149	0.06627	1.09302	0.04593
1.09486	0.08039	1.09153	0.07702	1.09154	0.07009	1.09159	0.06635	1.09308	0.04633
1.09493	0.08015	1.09162	0.07746	1.09163	0.0704	1.09167	0.06647	1.09315	0.04636
1.095	0.08035	1.09171	0.07724	1.09171	0.0702	1.09175	0.06671	1.09323	0.04602
1.09508	0.08035	1.09179	0.0772	1.09179	0.07044	1.09182	0.06647	1.09331	0.04641
1.09517	0.08056	1.09188	0.07719	1.09187	0.07046	1.09189	0.06639	1.0934	0.04651
1.09527	0.08076	1.09196	0.0776	1.09194	0.07082	1.09196	0.06681	1.0935	0.04643
1.09537	0.08086	1.09203	0.07737	1.09201	0.07037	1.09202	0.06673	1.09361	0.0465
1.09549	0.08106	1.0921	0.0777	1.09208	0.07094	1.09209	0.06681	1.09372	0.04666
1.0956	0.08085	1.09218	0.07776	1.09215	0.07069	1.09215	0.06668	1.09383	0.04654
1.09571	0.08023	1.09224	0.07756	1.09222	0.07076	1.09222	0.06686	1.09394	0.04643
1.09582	0.08036	1.09232	0.07801	1.09228	0.07075	1.0923	0.06705	1.09404	0.04652
1.09592	0.08087	1.09239	0.07801	1.09236	0.0704	1.09238	0.0669	1.09414	0.04677
1.09601	0.08063	1.09247	0.07806	1.09244	0.07093	1.09246	0.06759	1.09423	0.04663
1.09611	0.08109	1.09255	0.07807	1.09252	0.07092	1.09255	0.06693	1.09431	0.04655
1.09619	0.08128	1.09263	0.078	1.09261	0.07126	1.09265	0.06722	1.09438	0.04629
1.09626	0.08107	1.09272	0.0779	1.09271	0.07109	1.09275	0.06692	1.09445	0.04662
1.09632	0.08109	1.09282	0.07817	1.09281	0.071	1.09286	0.06735	1.09451	0.04656
1.09639	0.0809	1.09292	0.07827	1.09291	0.07122	1.09297	0.06763	1.09458	0.04667
1.09646	0.08092	1.09302	0.07837	1.09302	0.07139	1.09307	0.06728	1.09465	0.04659
1.09653	0.08073	1.09313	0.07848	1.09312	0.0716	1.09317	0.06754	1.09471	0.04641
1.0966	0.08087	1.09323	0.07853	1.09322	0.07147	1.09327	0.06753	1.09479	0.04686
1.09667	0.08117	1.09333	0.07889	1.09332	0.07177	1.09336	0.06759	1.09486	0.04664
1.09675	0.08128	1.09341	0.07855	1.09341	0.0716	1.09344	0.0677	1.09494	0.04669
1.09683	0.08173	1.0935	0.07873	1.09349	0.07159	1.09351	0.06754	1.09502	0.04695
1.09692	0.08149	1.09358	0.07892	1.09357	0.07166	1.09358	0.06762	1.09511	0.04695
1.09702	0.08175	1.09366	0.07891	1.09364	0.07152	1.09365	0.06787	1.09522	0.04711
1.09712	0.08174	1.09373	0.0787	1.09371	0.07177	1.09371	0.06732	1.09532	0.04717
1.09723	0.08173	1.0938	0.07906	1.09377	0.0716	1.09378	0.06787	1.09543	0.04742
1.09733	0.0815	1.09386	0.07927	1.09384	0.07131	1.09384	0.06789	1.09554	0.04711
1.09744	0.08192	1.09392	0.07893	1.0939	0.0716	1.0939	0.06766	1.09564	0.04724
1.09756	0.08203	1.09398	0.07888	1.09396	0.07144	1.09397	0.06796	1.09575	0.04723
1.09765	0.08187	1.09405	0.07906	1.09402	0.07159	1.09404	0.0678	1.09583	0.04736
1.09775	0.08215	1.09412	0.0794	1.0941	0.07173	1.09412	0.06811	1.09593	0.04678
1.09784	0.08205	1.09419	0.07921	1.09418	0.07197	1.09421	0.06799	1.096	0.04714
1.09792	0.08191	1.09428	0.07911	1.09427	0.07193	1.09431	0.06807	1.09607	0.04737
1.09799	0.08189	1.09437	0.07944	1.09436	0.07209	1.09441	0.06808	1.09614	0.04728
1.09806	0.08225	1.09447	0.07979	1.09446	0.07214	1.09452	0.06825	1.09621	0.04727
1.09812	0.08199	1.09456	0.07954	1.09457	0.07206	1.09462	0.06845	1.09627	0.04763
1.09818	0.08243	1.09467	0.07982	1.09467	0.07223	1.09473	0.06835	1.09633	0.0478
1.09824	0.08282	1.09477	0.07955	1.09477	0.07239	1.09483	0.06835	1.09639	0.04754
1.09831	0.08272	1.09487	0.07935	1.09487	0.07223	1.09492	0.06844	1.09645	0.04769
1.09837	0.08253	1.09496	0.07942	1.09496	0.07232	1.09501	0.06834	1.09653	0.04777
1.09844	0.08267	1.09505	0.07936	1.09505	0.07204	1.09509	0.06848	1.09661	0.04755
1.09853	0.08309	1.09513	0.07985	1.09513	0.07262	1.09516	0.06858	1.09669	0.0477
1.09861	0.08283	1.09521	0.0798	1.09521	0.07265	1.09523	0.06858	1.09679	0.048
1.09871	0.08298	1.09529	0.08	1.09528	0.07281	1.09529	0.06902	1.09689	0.04769
1.09881	0.08297	1.09536	0.08003	1.09534	0.07282	1.09535	0.06883	1.09699	0.0481
1.09892	0.08288	1.09543	0.08003	1.0954	0.07276	1.09542	0.06916	1.0971	0.0479
1.09903	0.08309	1.0955	0.07964	1.09547	0.07292	1.09548	0.06892	1.09721	0.04782
1.09914	0.08346	1.09557	0.08	1.09554	0.07335	1.09555	0.06928	1.09732	0.04769
1.09925	0.08342	1.09563	0.08029	1.09561	0.07269	1.09562	0.06924	1.09742	0.04786
1.09936	0.08327	1.09571	0.08022	1.09568	0.07298	1.0957	0.06929	1.09751	0.04777
1.09945	0.08325	1.09578	0.08056	1.09576	0.07286	1.09578	0.06919	1.0976	0.04785
1.09954	0.08341	1.09586	0.08043	1.09584	0.07307	1.09587	0.06922	1.09768	0.04771
1.09963	0.08338	1.09595	0.08054	1.09593	0.07314	1.09597	0.06912	1.09775	0.048
1.0997	0.08369	1.09605	0.08038	1.09603	0.07336	1.09607	0.06927	1.09782	0.04773
1.09977	0.08383	1.09614	0.08094	1.09613	0.07325	1.09618	0.06919	1.09789	0.04798
1.09983	0.08394	1.09625	0.08053	1.09623	0.07335	1.0963	0.06965	1.09796	0.04774
1.0999	0.08377	1.09635	0.08101	1.09635	0.07366	1.0964	0.06925	1.09802	0.04817
1.09996	0.08359	1.09645	0.08078	1.09645	0.07342	1.0965	0.06969	1.0981	0.04782
1.10003	0.0835	1.09655	0.08082	1.09655	0.07343	1.09659	0.0699	1.09817	0.048
1.10011	0.08387	1.09665	0.08081	1.09665	0.07387	1.09668	0.06975	1.09824	0.04821
1.10018	0.08395	1.09674	0.08123	1.09673	0.07369	1.09676	0.06947	1.09832	0.04827
1.10026	0.08405	1.09682	0.08132	1.09681	0.07362	1.09684	0.06949	1.0984	0.04811
1.10035	0.08421	1.09691	0.08112	1.09689	0.07348	1.09691	0.06957	1.0985	0.04773
1.10045	0.08417	1.09698	0.08113	1.09697	0.0741	1.09698	0.0698	1.0986	0.04787
1.10055	0.08425	1.09705	0.0811	1.09703	0.074	1.09704	0.06998	1.0987	0.04866
1.10066	0.08416	1.09712	0.08154	1.0971	0.07422	1.0971	0.06981	1.0988	0.04847
1.10077	0.08429	1.09718	0.08165	1.09716	0.07412	1.09716	0.06964	1.09891	0.04846
1.10088	0.08457	1.09725	0.08117	1.09723	0.07407	1.09723	0.06963	1.09902	0.04813
1.10099	0.0845	1.09731	0.0812	1.09729	0.07414	1.0973	0.06997	1.09912	0.04864
1.10109	0.08445	1.09737	0.08124	1.09735	0.07406	1.09737	0.07004	1.09922	0.04868
1.10118	0.08469	1.09744	0.08132	1.09742	0.07405	1.09744	0.06981	1.09931	0.04878
1.10127	0.08454	1.09752	0.08169	1.0975	0.07417	1.09753	0.07003	1.09939	0.04872
1.10135	0.08481	1.0976	0.08151	1.09759	0.07429	1.09763	0.06999	1.09946	0.04857
1.10142	0.08476	1.09769	0.08201	1.09769	0.07424	1.09773	0.07034	1.09953	0.04889
1.10149	0.08462	1.09779	0.08166	1.09778	0.07408	1.09784	0.07018	1.09959	0.04891
1.10155	0.08465	1.09788	0.0814	1.09788	0.07455	1.09794	0.07032	1.09966	0.04929
1.10161	0.0853	1.09798	0.08182	1.09798	0.07443	1.09804	0.07041	1.09972	0.04952
1.10168	0.08519	1.09808	0.0817	1.09808	0.07451	1.09814	0.07032	1.09978	0.04912
1.10174	0.08487	1.09817	0.08209	1.09818	0.07449	1.09823	0.0707	1.09984	0.04944
1.10181	0.08519	1.09827	0.08191	1.09827	0.07494	1.09832	0.07059	1.09991	0.04925
1.10188	0.08528	1.09836	0.08242	1.09836	0.07463	1.0984	0.07037	1.09999	0.04972
1.10196	0.08526	1.09844	0.08205	1.09844	0.07505	1.09847	0.07083	1.10007	0.04913
1.10205	0.08528	1.09853	0.08241	1.09852	0.07507	1.09854	0.07088	1.10016	0.04929
1.10215	0.08557	1.0986	0.08239	1.09859	0.07493	1.09861	0.07053	1.10026	0.04956
1.10225	0.08539	1.09868	0.08226	1.09866	0.0752	1.09867	0.07114	1.10037	0.0495
1.10236	0.08564	1.09875	0.08222	1.09873	0.07536	1.09874	0.07082	1.10048	0.04936
1.10247	0.08562	1.09882	0.08252	1.0988	0.07509	1.0988	0.07082	1.10058	0.04968
1.10258	0.08591	1.09889	0.08246	1.09887	0.0754	1.09887	0.07112	1.10069	0.04992
1.10269	0.08606	1.09896	0.08294	1.09894	0.07541	1.09895	0.07118	1.10079	0.04986
1.10279	0.08594	1.09904	0.08269	1.09901	0.07528	1.09903	0.07133	1.10089	0.04972
1.10289	0.08604	1.09911	0.0825	1.09909	0.07542	1.09911	0.07089	1.10098	0.04947
1.10298	0.08603	1.09919	0.08278	1.09917	0.07562	1.0992	0.07138	1.10106	0.04938
1.10306	0.08606	1.09928	0.08266	1.09926	0.07569	1.0993	0.07118	1.10114	0.04962
1.10314	0.0862	1.09937	0.08293	1.09936	0.0753	1.0994	0.07143	1.10121	0.04988
1.10321	0.0863	1.09946	0.08324	1.09946	0.07555	1.0995	0.07116	1.10127	0.04961
1.10328	0.08618	1.09956	0.08319	1.09955	0.07577	1.09961	0.07148	1.10134	0.04949
1.10334	0.08612	1.09967	0.08308	1.09967	0.07568	1.09972	0.07139	1.10141	0.04964
1.10341	0.08605	1.09977	0.0832	1.09977	0.07578	1.09982	0.07174	1.10147	0.05013
1.10348	0.08583	1.09987	0.08298	1.09987	0.07568	1.09992	0.0718	1.10155	0.04995
1.10355	0.08617	1.09997	0.08332	1.09997	0.07572	1.1	0.07193	1.10163	0.04996
1.10363	0.08668	1.10006	0.08301	1.10006	0.07593	1.10008	0.07201	1.1017	0.04977
1.10371	0.08654	1.10015	0.0836	1.10014	0.07606	1.10016	0.07168	1.10179	0.04954
1.1038	0.08649	1.10023	0.08378	1.10022	0.07633	1.10023	0.07164	1.10187	0.04978
1.10389	0.0868	1.1003	0.08343	1.10029	0.0762	1.1003	0.07201	1.10197	0.05021
1.10399	0.08649	1.10037	0.08334	1.10036	0.07623	1.10036	0.07182	1.10207	0.05015
1.10409	0.08635	1.10044	0.0834	1.10042	0.0763	1.10042	0.0719	1.10218	0.05023
1.10421	0.08672	1.1005	0.08363	1.10049	0.07635	1.10048	0.07186	1.10229	0.05014
1.10431	0.08684	1.10057	0.08364	1.10055	0.07627	1.10055	0.07208	1.1024	0.05012
1.10442	0.08731	1.10063	0.08373	1.10062	0.07645	1.10062	0.07184	1.1025	0.04997
1.10453	0.08742	1.1007	0.0841	1.10068	0.07593	1.10069	0.0718	1.1026	0.05015
1.10463	0.0872	1.10077	0.08393	1.10075	0.07626	1.10077	0.07197	1.10268	0.0508
1.10472	0.08734	1.10084	0.08368	1.10083	0.07631	1.10086	0.07168	1.10277	0.05047
1.1048	0.08715	1.10092	0.08366	1.10091	0.07662	1.10095	0.07216	1.10284	0.05053
1.10487	0.08721	1.10101	0.08425	1.10101	0.07659	1.10105	0.07196	1.10291	0.05079
1.10494	0.08713	1.10111	0.08392	1.10111	0.07642	1.10116	0.07231	1.10297	0.05045
1.105	0.08757	1.10121	0.084	1.10121	0.07619	1.10127	0.07216	1.10303	0.05051
1.10506	0.08725	1.10131	0.08415	1.10132	0.07699	1.10138	0.0722	1.10309	0.05021
1.10513	0.08722	1.10141	0.0842	1.10142	0.07679	1.10147	0.07231	1.10315	0.05049
1.10519	0.08823	1.10151	0.08434	1.10152	0.07671	1.10157	0.07278	1.10322	0.051
1.10525	0.08807	1.1016	0.0845	1.10161	0.07693	1.10166	0.07221	1.10329	0.051
1.10532	0.08796	1.1017	0.08453	1.1017	0.07715	1.10173	0.07247	1.10337	0.05117
1.1054	0.08816	1.10178	0.08419	1.10178	0.07726	1.10181	0.07237	1.10345	0.0507
1.10548	0.08817	1.10186	0.08463	1.10185	0.07725	1.10188	0.07281	1.10354	0.05123
1.10558	0.08815	1.10194	0.08455	1.10193	0.0774	1.10195	0.07283	1.10364	0.0513
1.10568	0.0881	1.10201	0.08439	1.102	0.07711	1.10201	0.07285	1.10375	0.05091
1.10579	0.08837	1.10208	0.08478	1.10206	0.07742	1.10207	0.07278	1.10386	0.05098
1.1059	0.08826	1.10215	0.08448	1.10213	0.07739	1.10213	0.07278	1.10397	0.05133
1.10601	0.08879	1.10222	0.08458	1.10219	0.07717	1.1022	0.07311	1.10408	0.05108
1.10612	0.08847	1.10229	0.08509	1.10226	0.07761	1.10227	0.07321	1.10418	0.05124
1.10623	0.08848	1.10236	0.08497	1.10233	0.07764	1.10235	0.07311	1.10427	0.05121
1.10632	0.08894	1.10243	0.08471	1.10241	0.07779	1.10243	0.07359	1.10436	0.05122
1.10642	0.08846	1.10251	0.085	1.10249	0.07779	1.10252	0.07316	1.10444	0.0511
1.1065	0.08867	1.1026	0.0855	1.10258	0.07764	1.10262	0.07363	1.10452	0.05148
1.10657	0.08884	1.10269	0.08546	1.10267	0.0779	1.10272	0.07355	1.10459	0.05141
1.10665	0.08863	1.10279	0.08562	1.10278	0.07825	1.10282	0.07352	1.10465	0.05071
1.10672	0.08879	1.10289	0.0854	1.10288	0.07799	1.10293	0.07359	1.10472	0.05126
1.10678	0.08903	1.10299	0.08526	1.10299	0.07835	1.10304	0.0737	1.10479	0.05109
1.10684	0.08885	1.10309	0.08592	1.10309	0.07827	1.10314	0.07385	1.10485	0.05138
1.10691	0.08926	1.10319	0.08567	1.10319	0.07848	1.10324	0.07399	1.10493	0.05149
1.10698	0.08907	1.10329	0.08534	1.10329	0.07816	1.10333	0.07367	1.105	0.05102
1.10706	0.08903	1.10338	0.08537	1.10338	0.07866	1.10341	0.07403	1.10509	0.0515
1.10714	0.08912	1.10347	0.08598	1.10346	0.07854	1.10349	0.07333	1.10517	0.05117
1.10722	0.08915	1.10355	0.08576	1.10354	0.07824	1.10356	0.07415	1.10526	0.05104
1.10732	0.08895	1.10362	0.08566	1.10361	0.07822	1.10362	0.07372	1.10535	0.05148
1.10742	0.08931	1.10369	0.08584	1.10368	0.07863	1.10369	0.07385	1.10546	0.05149
1.10753	0.08884	1.10376	0.086	1.10374	0.07883	1.10375	0.07383	1.10556	0.05153
1.10764	0.08951	1.10382	0.086	1.1038	0.07852	1.10381	0.07429	1.10567	0.05132
1.10775	0.08942	1.10389	0.08589	1.10387	0.07889	1.10387	0.07386	1.10578	0.05125
1.10786	0.08927	1.10395	0.08618	1.10393	0.07896	1.10394	0.07384	1.10588	0.05167
1.10796	0.08963	1.10402	0.0862	1.104	0.07851	1.10401	0.07359	1.10598	0.05153
1.10806	0.08976	1.10409	0.08607	1.10408	0.079	1.10409	0.07412	1.10607	0.0516
1.10815	0.08928	1.10417	0.08618	1.10415	0.07874	1.10418	0.07404	1.10615	0.0517
1.10823	0.08992	1.10424	0.08632	1.10423	0.07879	1.10427	0.07416	1.10623	0.05143
1.1083	0.0898	1.10433	0.08631	1.10433	0.07873	1.10437	0.07409	1.1063	0.05162
1.10837	0.08998	1.10443	0.08636	1.10442	0.07881	1.10448	0.07449	1.10636	0.05181
1.10843	0.09029	1.10452	0.08635	1.10452	0.07902	1.10458	0.07456	1.10642	0.05168
1.1085	0.09028	1.10462	0.08666	1.10463	0.07935	1.10468	0.07415	1.10648	0.0516
1.10856	0.09011	1.10472	0.0862	1.10473	0.07892	1.10478	0.07437	1.10655	0.05168
1.10862	0.09002	1.10482	0.08666	1.10483	0.07899	1.10488	0.07441	1.10661	0.05195
1.10869	0.09016	1.10491	0.0867	1.10492	0.07917	1.10496	0.07467	1.10668	0.05206
1.10876	0.09083	1.105	0.08693	1.10501	0.07911	1.10504	0.07458	1.10675	0.05227
1.10884	0.09043	1.10508	0.08668	1.10509	0.07922	1.10512	0.07448	1.10683	0.05235
1.10892	0.09072	1.10517	0.08696	1.10517	0.07965	1.10519	0.07475	1.10692	0.05224
1.10902	0.09065	1.10524	0.0867	1.10524	0.07968	1.10526	0.07486	1.10702	0.05208
1.10912	0.09091	1.10532	0.08713	1.10531	0.07978	1.10532	0.0746	1.10712	0.05254
1.10923	0.09065	1.1054	0.08714	1.10538	0.07958	1.10539	0.07518	1.10723	0.05252
1.10934	0.09085	1.10547	0.08686	1.10545	0.07976	1.10545	0.07496	1.10734	0.05258
1.10945	0.0911	1.10554	0.08696	1.10551	0.07969	1.10552	0.07515	1.10745	0.05227
1.10956	0.0909	1.10561	0.08762	1.10558	0.07993	1.1056	0.07498	1.10755	0.05268
1.10967	0.09132	1.10568	0.0873	1.10566	0.07983	1.10567	0.07488	1.10765	0.05229
1.10976	0.09118	1.10576	0.08742	1.10573	0.08026	1.10576	0.07526	1.10775	0.05235
1.10986	0.09107	1.10584	0.08747	1.10582	0.07979	1.10585	0.0752	1.10783	0.05224
1.10994	0.09141	1.10592	0.08743	1.1059	0.07982	1.10594	0.07552	1.10791	0.05198
1.11001	0.09125	1.10601	0.08781	1.106	0.0801	1.10604	0.07576	1.10797	0.05243
1.11008	0.09142	1.10611	0.08747	1.10609	0.08043	1.10615	0.0754	1.10804	0.05234
1.11015	0.09083	1.10621	0.08778	1.1062	0.08028	1.10626	0.07565	1.10811	0.05253
1.11022	0.09079	1.10631	0.0881	1.1063	0.08025	1.10636	0.07579	1.10817	0.05229
1.11029	0.09174	1.10641	0.08802	1.10641	0.08018	1.10646	0.07548	1.10823	0.05251
1.11035	0.09105	1.10651	0.08783	1.10651	0.08049	1.10656	0.07565	1.10831	0.05277
1.11043	0.09126	1.10661	0.08805	1.10661	0.08051	1.10665	0.07598	1.10838	0.05308
1.1105	0.09164	1.1067	0.08825	1.1067	0.08048	1.10673	0.07568	1.10846	0.05283
1.11058	0.09163	1.10679	0.08793	1.10679	0.08006	1.10681	0.07585	1.10854	0.05251
1.11067	0.09181	1.10688	0.08795	1.10686	0.08059	1.10688	0.07576	1.10864	0.05288
1.11076	0.09184	1.10695	0.08829	1.10694	0.08079	1.10695	0.07578	1.10873	0.05299
1.11086	0.09186	1.10702	0.08828	1.107	0.08053	1.10701	0.07595	1.10883	0.05284
1.11096	0.09177	1.10709	0.08814	1.10707	0.08077	1.10707	0.07575	1.10894	0.05259
1.11108	0.09241	1.10715	0.08871	1.10713	0.08077	1.10714	0.07636	1.10905	0.05282
1.11118	0.09232	1.10721	0.08833	1.10719	0.08064	1.1072	0.07633	1.10916	0.05278
1.11129	0.09157	1.10727	0.08872	1.10726	0.08054	1.10727	0.07608	1.10926	0.05273
1.1114	0.09221	1.10734	0.08842	1.10732	0.08098	1.10734	0.07605	1.10936	0.05307
1.1115	0.0924	1.10742	0.08853	1.1074	0.08085	1.10742	0.07622	1.10944	0.05305
1.11159	0.09247	1.10749	0.08892	1.10748	0.08075	1.10751	0.07584	1.10953	0.05245
1.11167	0.09251	1.10757	0.08879	1.10757	0.0806	1.1076	0.07615	1.1096	0.05239
1.11175	0.09245	1.10766	0.08868	1.10766	0.08106	1.1077	0.07594	1.10967	0.05276
1.11182	0.09247	1.10775	0.08844	1.10775	0.08121	1.1078	0.07605	1.10973	0.05265
1.11188	0.09232	1.10785	0.08876	1.10785	0.08116	1.10791	0.07621	1.1098	0.05326
1.11194	0.09257	1.10795	0.08861	1.10796	0.08123	1.10801	0.07653	1.10986	0.05289
1.11201	0.09287	1.10805	0.08906	1.10806	0.08092	1.10812	0.07634	1.10992	0.05282
1.11207	0.09236	1.10816	0.08901	1.10817	0.08139	1.10822	0.07642	1.10998	0.05314
1.11213	0.09287	1.10825	0.08893	1.10826	0.08131	1.10831	0.07678	1.11005	0.05332
1.1122	0.09363	1.10834	0.08923	1.10835	0.08153	1.10839	0.07668	1.11013	0.05358
1.11228	0.09297	1.10843	0.08921	1.10843	0.08179	1.10846	0.07683	1.11021	0.05357
1.11236	0.09338	1.10851	0.08928	1.10851	0.08155	1.10853	0.0768	1.1103	0.05324
1.11246	0.09301	1.10859	0.08958	1.10858	0.08167	1.1086	0.07694	1.1104	0.05363
1.11255	0.09342	1.10866	0.08954	1.10865	0.08181	1.10866	0.07675	1.11051	0.05343
1.11266	0.09359	1.10873	0.08938	1.10871	0.08205	1.10872	0.07674	1.11062	0.0533
1.11277	0.09379	1.1088	0.08902	1.10878	0.08183	1.10879	0.07691	1.11072	0.05391
1.11288	0.09332	1.10887	0.08892	1.10884	0.08213	1.10885	0.07696	1.11083	0.05373
1.113	0.09359	1.10893	0.08965	1.10891	0.08199	1.10892	0.07709	1.11093	0.05392
1.1131	0.09333	1.10901	0.08956	1.10898	0.08226	1.109	0.07723	1.11103	0.05374
1.1132	0.09373	1.10908	0.08947	1.10906	0.08193	1.10908	0.07725	1.11112	0.05364
1.11329	0.09364	1.10916	0.08955	1.10913	0.08195	1.10917	0.07722	1.11121	0.05393
1.11338	0.0936	1.10924	0.08937	1.10922	0.0825	1.10926	0.07746	1.11128	0.05388
1.11345	0.09365	1.10933	0.09007	1.10932	0.08224	1.10936	0.07731	1.11135	0.05381
1.11352	0.09372	1.10943	0.08991	1.10942	0.08198	1.10947	0.07721	1.11142	0.05336
1.11359	0.09374	1.10953	0.08989	1.10952	0.08239	1.10958	0.07751	1.11148	0.05403
1.11366	0.09416	1.10963	0.08996	1.10963	0.08234	1.10969	0.0774	1.11155	0.05398
1.11373	0.09412	1.10974	0.09016	1.10974	0.08255	1.10979	0.07787	1.11162	0.05392
1.1138	0.09398	1.10984	0.0901	1.10983	0.08244	1.10989	0.07753	1.11169	0.05405
1.11387	0.09367	1.10994	0.08994	1.10993	0.08245	1.10998	0.07775	1.11176	0.05418
1.11394	0.09407	1.11002	0.09025	1.11003	0.08251	1.11006	0.07764	1.11184	0.05402
1.11401	0.0939	1.11011	0.09053	1.11011	0.08278	1.11014	0.07765	1.11193	0.05402
1.1141	0.09436	1.1102	0.09044	1.11019	0.08265	1.11021	0.07795	1.11202	0.05419
1.1142	0.09421	1.11027	0.09013	1.11026	0.08261	1.11028	0.07775	1.11212	0.05424
1.1143	0.0941	1.11034	0.09037	1.11033	0.08297	1.11034	0.07769	1.11222	0.05407
1.1144	0.09433	1.11041	0.09056	1.11039	0.08259	1.1104	0.07778	1.11232	0.05397
1.11451	0.09454	1.11047	0.09047	1.11046	0.08301	1.11046	0.07776	1.11243	0.05395
1.11462	0.09441	1.11053	0.09015	1.11052	0.0829	1.11052	0.07779	1.11254	0.05407
1.11473	0.09433	1.1106	0.09034	1.11058	0.08312	1.11059	0.07806	1.11264	0.05345
1.11484	0.09512	1.11066	0.09054	1.11064	0.08294	1.11066	0.07819	1.11274	0.05391
1.11494	0.09438	1.11073	0.09069	1.11071	0.08347	1.11074	0.07802	1.11283	0.05392
1.11503	0.09479	1.11081	0.09049	1.11079	0.08326	1.11083	0.07803	1.11291	0.054
1.11511	0.09485	1.11089	0.09038	1.11088	0.08306	1.11092	0.0782	1.11299	0.05404
1.11518	0.09491	1.11098	0.09057	1.11097	0.08328	1.11102	0.07835	1.11306	0.05419
1.11525	0.0948	1.11107	0.09083	1.11107	0.08317	1.11113	0.07804	1.11313	0.05416
1.11531	0.09506	1.11116	0.09083	1.11117	0.08327	1.11122	0.07862	1.11319	0.05427
1.11538	0.09513	1.11127	0.09074	1.11126	0.08372	1.11133	0.07856	1.11325	0.05418
1.11544	0.09515	1.11136	0.0911	1.11137	0.08312	1.11143	0.07843	1.11331	0.05405
1.1155	0.09479	1.11146	0.09106	1.11147	0.08325	1.11152	0.0786	1.11338	0.05447
1.11557	0.09562	1.11155	0.09106	1.11156	0.08356	1.11161	0.07877	1.11344	0.05425
1.11564	0.09488	1.11165	0.09113	1.11165	0.08367	1.1117	0.07838	1.11352	0.0547
1.11572	0.0956	1.11173	0.09141	1.11173	0.08378	1.11177	0.07877	1.1136	0.05455
1.1158	0.09525	1.11182	0.09119	1.11181	0.08377	1.11184	0.07876	1.11368	0.05448
1.1159	0.0952	1.1119	0.09191	1.11189	0.08393	1.11191	0.07855	1.11378	0.05461
1.116	0.09498	1.11197	0.0915	1.11196	0.08383	1.11198	0.07897	1.11388	0.05487
1.11611	0.09535	1.11204	0.09172	1.11203	0.08428	1.11204	0.07882	1.11399	0.05455
1.11622	0.09557	1.11212	0.09167	1.11209	0.08394	1.11211	0.07897	1.1141	0.05478
1.11633	0.0957	1.11219	0.09121	1.11216	0.08447	1.11217	0.07884	1.1142	0.05464
1.11644	0.09599	1.11226	0.09165	1.11223	0.08422	1.11225	0.07905	1.11431	0.05498
1.11654	0.09587	1.11233	0.09164	1.1123	0.08413	1.11232	0.07929	1.11441	0.0553
1.11664	0.09586	1.1124	0.09181	1.11238	0.08448	1.1124	0.07931	1.1145	0.0548
1.11673	0.09577	1.11248	0.09158	1.11246	0.08429	1.1125	0.07955	1.11459	0.05501
1.11682	0.09537	1.11257	0.09206	1.11255	0.08453	1.11259	0.07918	1.11467	0.05538
1.11689	0.09579	1.11266	0.09194	1.11264	0.08483	1.11269	0.07926	1.11474	0.05528
1.11696	0.09614	1.11275	0.09175	1.11274	0.08456	1.11279	0.07901	1.1148	0.05545
1.11703	0.09599	1.11285	0.09208	1.11284	0.0849	1.1129	0.07944	1.11487	0.05535
1.1171	0.0962	1.11295	0.09214	1.11294	0.08476	1.11301	0.07919	1.11493	0.05507
1.11716	0.09581	1.11305	0.09237	1.11305	0.08474	1.11311	0.07962	1.115	0.05483
1.11724	0.09651	1.11315	0.09242	1.11315	0.08491	1.11321	0.07969	1.11507	0.05522
1.11731	0.0961	1.11325	0.09202	1.11325	0.085	1.1133	0.07979	1.11514	0.0551
1.11739	0.09632	1.11335	0.09245	1.11334	0.08485	1.11338	0.07977	1.11522	0.05505
1.11746	0.09607	1.11344	0.09235	1.11343	0.08523	1.11346	0.07998	1.1153	0.05482
1.11755	0.09627	1.11352	0.09277	1.11351	0.08504	1.11353	0.08025	1.11539	0.05523
1.11764	0.0968	1.1136	0.09264	1.11358	0.08504	1.1136	0.07997	1.11549	0.05489
1.11774	0.09651	1.11367	0.09263	1.11365	0.08522	1.11367	0.07998	1.1156	0.05506
1.11784	0.09655	1.11374	0.09275	1.11372	0.08512	1.11373	0.07981	1.1157	0.05515
1.11795	0.0965	1.1138	0.09259	1.11378	0.0855	1.11379	0.07969	1.11581	0.0549
1.11806	0.09665	1.11386	0.0928	1.11384	0.08535	1.11385	0.0799	1.11592	0.05523
1.11817	0.09659	1.11392	0.09283	1.1139	0.08558	1.11391	0.08018	1.11602	0.05533
1.11827	0.09684	1.11399	0.09291	1.11397	0.08534	1.11399	0.0802	1.11612	0.05559
1.11838	0.09712	1.11406	0.09275	1.11404	0.08515	1.11406	0.08036	1.11621	0.05569
1.11847	0.09726	1.11413	0.09275	1.11412	0.08533	1.11415	0.08016	1.11629	0.05567
1.11855	0.09698	1.11422	0.0928	1.1142	0.08533	1.11425	0.08012	1.11636	0.05599
1.11863	0.0972	1.11431	0.0929	1.1143	0.08566	1.11435	0.08047	1.11644	0.0567
1.1187	0.09665	1.1144	0.09302	1.11439	0.08553	1.11445	0.08024	1.1165	0.05645
1.11877	0.09716	1.1145	0.09316	1.11449	0.08582	1.11456	0.08015	1.11656	0.05628
1.11883	0.09717	1.11459	0.09359	1.1146	0.08593	1.11466	0.08001	1.11662	0.05616
1.11889	0.09721	1.11469	0.09361	1.1147	0.08586	1.11477	0.08064	1.11669	0.05612
1.11895	0.09731	1.1148	0.09345	1.1148	0.08609	1.11487	0.08026	1.11675	0.05654
1.11901	0.09785	1.1149	0.0933	1.1149	0.08589	1.11495	0.08096	1.11682	0.05663
1.11908	0.09766	1.11499	0.0933	1.11499	0.08607	1.11504	0.08055	1.1169	0.05645
1.11916	0.09825	1.11507	0.09359	1.11507	0.08581	1.11511	0.08092	1.11698	0.0567
1.11924	0.09806	1.11515	0.09324	1.11515	0.08619	1.11518	0.08095	1.11706	0.05651
1.11933	0.09786	1.11523	0.09378	1.11522	0.08637	1.11525	0.08074	1.11716	0.05688
1.11943	0.09787	1.11531	0.09368	1.11529	0.08617	1.11531	0.08059	1.11726	0.05676
1.11954	0.09731	1.11538	0.09376	1.11536	0.08622	1.11537	0.08109	1.11738	0.0568
1.11965	0.09792	1.11544	0.09397	1.11542	0.08582	1.11543	0.08078	1.11749	0.05685
1.11976	0.09826	1.11551	0.09398	1.11548	0.0867	1.1155	0.08074	1.11759	0.05748
1.11987	0.09801	1.11558	0.0939	1.11555	0.08628	1.11557	0.08117	1.11769	0.05671
1.11998	0.09783	1.11565	0.09414	1.11562	0.08665	1.11564	0.08144	1.11779	0.05741
1.12008	0.09796	1.11572	0.09404	1.11569	0.08671	1.11572	0.081	1.11788	0.05732
1.12017	0.0984	1.1158	0.09436	1.11578	0.08649	1.11581	0.08134	1.11797	0.0572
1.12026	0.09839	1.11588	0.09446	1.11586	0.08701	1.1159	0.08127	1.11805	0.05725
1.12034	0.09816	1.11598	0.09431	1.11595	0.08647	1.11601	0.08132	1.11812	0.05758
1.12041	0.09814	1.11607	0.09442	1.11606	0.08689	1.11611	0.08144	1.11819	0.05736
1.12048	0.0982	1.11617	0.09417	1.11616	0.0868	1.11622	0.08162	1.11825	0.05752
1.12054	0.09831	1.11627	0.09431	1.11626	0.0872	1.11633	0.08142	1.11832	0.0576
1.12061	0.09865	1.11638	0.09466	1.11637	0.08701	1.11644	0.08163	1.11839	0.0575
1.12067	0.09881	1.11648	0.09453	1.11647	0.08698	1.11653	0.08169	1.11846	0.05741
1.12075	0.09844	1.11658	0.09454	1.11657	0.08704	1.11662	0.08181	1.11853	0.05728
1.12082	0.09876	1.11667	0.09458	1.11667	0.08697	1.11671	0.08153	1.11861	0.05706
1.1209	0.09855	1.11676	0.095	1.11675	0.08757	1.11678	0.08218	1.11869	0.05716
1.12099	0.09828	1.11684	0.09497	1.11683	0.0874	1.11686	0.0817	1.11878	0.05782
1.12107	0.09931	1.11692	0.09468	1.1169	0.08709	1.11693	0.08191	1.11888	0.05773
1.12117	0.09853	1.11699	0.0949	1.11697	0.08713	1.11699	0.0818	1.11899	0.05786
1.12127	0.09909	1.11706	0.09483	1.11703	0.08735	1.11705	0.08155	1.11909	0.05765
1.12138	0.09918	1.11712	0.09482	1.1171	0.08755	1.11711	0.08212	1.1192	0.05765
1.12149	0.09929	1.11719	0.09501	1.11716	0.08763	1.11717	0.08198	1.1193	0.05766
1.12161	0.09955	1.11725	0.0951	1.11722	0.08726	1.11723	0.08232	1.1194	0.05772
1.12171	0.09927	1.11731	0.09512	1.11729	0.08732	1.1173	0.082	1.1195	0.05781
1.12181	0.09931	1.11738	0.09527	1.11736	0.08764	1.11738	0.08203	1.1196	0.05831
1.1219	0.09954	1.11746	0.09525	1.11743	0.08751	1.11747	0.08218	1.11968	0.05853
1.12199	0.09934	1.11753	0.0954	1.11752	0.08736	1.11756	0.08251	1.11976	0.05822
1.12206	0.09929	1.11762	0.09568	1.11761	0.0874	1.11767	0.08242	1.11983	0.0586
1.12212	0.0994	1.11772	0.09515	1.11771	0.0878	1.11777	0.08252	1.1199	0.05878
1.1222	0.09935	1.11782	0.09488	1.11781	0.08795	1.11787	0.08229	1.11996	0.05868
1.12226	0.09934	1.11791	0.09568	1.11791	0.0878	1.11797	0.08231	1.12002	0.05873
1.12232	0.09968	1.11801	0.09561	1.11801	0.08756	1.11808	0.08245	1.12008	0.05916
1.12238	0.09976	1.11811	0.09578	1.11811	0.08809	1.11817	0.08263	1.12015	0.05885
1.12245	0.10015	1.1182	0.09555	1.1182	0.08804	1.11826	0.08268	1.12021	0.05899
1.12252	0.09999	1.11829	0.09569	1.1183	0.08814	1.11834	0.08267	1.12029	0.05913
1.1226	0.10031	1.11838	0.09594	1.11838	0.08825	1.11842	0.0824	1.12036	0.05932
1.12268	0.09994	1.11846	0.09624	1.11846	0.08813	1.11849	0.08261	1.12045	0.05884
1.12277	0.09989	1.11854	0.09586	1.11853	0.08801	1.11856	0.08248	1.12054	0.05954
1.12287	0.10015	1.11862	0.09601	1.1186	0.0884	1.11862	0.08284	1.12065	0.05882
1.12298	0.10086	1.11869	0.09632	1.11867	0.08843	1.11869	0.08282	1.12075	0.05866
1.1231	0.10082	1.11877	0.09609	1.11874	0.0887	1.11875	0.08279	1.12086	0.0593
1.1232	0.10065	1.11884	0.09628	1.1188	0.0884	1.11882	0.083	1.12097	0.05896
1.12331	0.10055	1.11891	0.09639	1.11887	0.08876	1.11889	0.08276	1.12107	0.05924
1.12342	0.10045	1.11898	0.09605	1.11895	0.08867	1.11897	0.08323	1.12117	0.05936
1.12352	0.10039	1.11905	0.09634	1.11902	0.0886	1.11905	0.08303	1.12127	0.05929
1.12361	0.10082	1.11913	0.09625	1.1191	0.08869	1.11914	0.0831	1.12135	0.0594
1.1237	0.10067	1.11921	0.09653	1.11919	0.08934	1.11923	0.08325	1.12143	0.0591
1.12377	0.10036	1.1193	0.09634	1.11927	0.08928	1.11933	0.08354	1.1215	0.05907
1.12384	0.10098	1.1194	0.09656	1.11937	0.08873	1.11943	0.08321	1.12157	0.05898
1.12391	0.10042	1.11949	0.09664	1.11948	0.08903	1.11954	0.08358	1.12163	0.05942
1.12398	0.10088	1.11959	0.09641	1.11958	0.08902	1.11965	0.08362	1.1217	0.05969
1.12404	0.10084	1.11969	0.09657	1.11969	0.08915	1.11975	0.08328	1.12176	0.05963
1.12411	0.10051	1.1198	0.09689	1.11979	0.08934	1.11985	0.08355	1.12183	0.05911
1.12418	0.10092	1.1199	0.0967	1.11989	0.0894	1.11994	0.08345	1.1219	0.05936
1.12426	0.10104	1.11999	0.09689	1.11998	0.08922	1.12003	0.08359	1.12198	0.05905
1.12434	0.10112	1.12008	0.09669	1.12007	0.08936	1.12011	0.08405	1.12206	0.0595
1.12443	0.10147	1.12017	0.09716	1.12015	0.08942	1.12018	0.0837	1.12215	0.05928
1.12452	0.10126	1.12024	0.09699	1.12023	0.08951	1.12025	0.08356	1.12225	0.05898
1.12461	0.10128	1.12031	0.09706	1.1203	0.08957	1.12031	0.08361	1.12235	0.05884
1.12471	0.10136	1.12038	0.09715	1.12036	0.08968	1.12038	0.08364	1.12246	0.05911
1.12482	0.10139	1.12045	0.09692	1.12043	0.0894	1.12044	0.08395	1.12257	0.05904
1.12493	0.10143	1.12051	0.09725	1.12048	0.08987	1.1205	0.08385	1.12268	0.05907
1.12504	0.1019	1.12057	0.09714	1.12055	0.08968	1.12056	0.08381	1.12278	0.05929
1.12515	0.10236	1.12063	0.09761	1.12061	0.08978	1.12063	0.08416	1.12288	0.0595
1.12525	0.10144	1.1207	0.09745	1.12068	0.08958	1.12071	0.08383	1.12297	0.05968
1.12534	0.10197	1.12078	0.09719	1.12076	0.08959	1.12079	0.08359	1.12305	0.06017
1.12543	0.10192	1.12086	0.09725	1.12084	0.08989	1.12089	0.08449	1.12313	0.06021
1.12551	0.10182	1.12094	0.09804	1.12093	0.09011	1.12099	0.08387	1.1232	0.06032
1.12558	0.10196	1.12104	0.09762	1.12103	0.09008	1.1211	0.08403	1.12327	0.06032
1.12565	0.10229	1.12114	0.09755	1.12114	0.09015	1.1212	0.08432	1.12333	0.05985
1.12571	0.10221	1.12124	0.09753	1.12124	0.08994	1.12131	0.08416	1.12339	0.0602
1.12577	0.1025	1.12134	0.09742	1.12134	0.08996	1.12141	0.08436	1.12345	0.06055
1.12583	0.10186	1.12144	0.09822	1.12144	0.08993	1.12151	0.08458	1.12352	0.0603
1.1259	0.10256	1.12154	0.09805	1.12154	0.09022	1.1216	0.08451	1.12358	0.06023
1.12596	0.10274	1.12163	0.09785	1.12163	0.09043	1.12169	0.08442	1.12366	0.06009
1.12604	0.1025	1.12172	0.09782	1.12172	0.09035	1.12176	0.08459	1.12374	0.05999
1.12612	0.10264	1.1218	0.09793	1.12179	0.09051	1.12183	0.08465	1.12383	0.06058
1.12621	0.10277	1.12188	0.09853	1.12187	0.09026	1.1219	0.08487	1.12392	0.0606
1.12631	0.10301	1.12196	0.09827	1.12194	0.09038	1.12196	0.08476	1.12402	0.06054
1.12641	0.10263	1.12202	0.0983	1.122	0.09055	1.12203	0.08463	1.12414	0.06048
1.12652	0.10252	1.12209	0.09845	1.12207	0.09083	1.12209	0.08488	1.12424	0.06024
1.12664	0.10325	1.12216	0.09826	1.12213	0.09086	1.12215	0.08494	1.12435	0.06018
1.12675	0.10324	1.12223	0.09796	1.1222	0.09088	1.12222	0.08477	1.12445	0.05988
1.12685	0.10319	1.1223	0.09882	1.12227	0.09035	1.12229	0.08512	1.12456	0.06048
1.12695	0.10327	1.12237	0.09854	1.12234	0.09091	1.12237	0.08526	1.12465	0.06001
1.12705	0.10303	1.12245	0.09857	1.12242	0.09109	1.12246	0.08518	1.12473	0.06028
1.12714	0.10265	1.12253	0.09857	1.1225	0.09119	1.12255	0.08517	1.12481	0.06066
1.12721	0.10292	1.12262	0.0988	1.12259	0.09098	1.12265	0.08528	1.12489	0.06032
1.12729	0.1029	1.12271	0.09889	1.12269	0.09131	1.12275	0.08526	1.12495	0.0609
1.12735	0.10263	1.12282	0.09873	1.1228	0.09126	1.12286	0.08523	1.12502	0.06103
1.12742	0.10272	1.12292	0.09893	1.1229	0.09112	1.12298	0.08514	1.12509	0.06037
1.12749	0.10322	1.12302	0.09915	1.12301	0.09133	1.12308	0.08527	1.12515	0.05965
1.12755	0.10347	1.12313	0.09925	1.12311	0.09148	1.12318	0.08567	1.12522	0.0606
1.12762	0.1033	1.12323	0.09931	1.12321	0.09124	1.12327	0.08561	1.1253	0.06024
1.12769	0.10332	1.12332	0.09935	1.1233	0.09149	1.12336	0.08588	1.12537	0.06021
1.12777	0.10331	1.12341	0.09942	1.12339	0.09149	1.12343	0.08557	1.12545	0.0602
1.12786	0.10336	1.12349	0.09917	1.12347	0.09154	1.12351	0.08558	1.12554	0.06079
1.12795	0.10354	1.12357	0.09933	1.12355	0.0916	1.12358	0.08599	1.12564	0.06065
1.12805	0.10361	1.12364	0.09907	1.12362	0.0912	1.12364	0.08577	1.12574	0.06134
1.12815	0.10355	1.12371	0.09964	1.12368	0.09184	1.1237	0.08552	1.12584	0.06098
1.12826	0.10396	1.12377	0.09933	1.12375	0.09164	1.12376	0.08581	1.12596	0.06083
1.12837	0.10386	1.12384	0.09924	1.12381	0.09153	1.12382	0.08612	1.12606	0.06121
1.12848	0.10382	1.1239	0.09947	1.12387	0.09165	1.12389	0.08607	1.12617	0.06145
1.12859	0.10356	1.12396	0.09968	1.12393	0.09147	1.12396	0.08596	1.12626	0.0613
1.12869	0.10334	1.12403	0.0997	1.124	0.09171	1.12403	0.08554	1.12636	0.06151
1.12878	0.10381	1.12411	0.09923	1.12408	0.09176	1.12411	0.08602	1.12644	0.0616
1.12887	0.10375	1.12418	0.09974	1.12416	0.09201	1.12421	0.08592	1.12652	0.06147
1.12894	0.10386	1.12427	0.09974	1.12425	0.09166	1.12431	0.08605	1.1266	0.06124
1.12901	0.10397	1.12436	0.09978	1.12435	0.09178	1.12441	0.08629	1.12666	0.06122
1.12908	0.10406	1.12446	0.09988	1.12445	0.09249	1.12452	0.08616	1.12673	0.06168
1.12914	0.10435	1.12456	0.09978	1.12455	0.09241	1.12462	0.08612	1.12679	0.06146
1.1292	0.10424	1.12466	0.09947	1.12466	0.0922	1.12473	0.08634	1.12685	0.06183
1.12926	0.10439	1.12475	0.09985	1.12476	0.0923	1.12482	0.0862	1.12691	0.06169
1.12933	0.10423	1.12485	0.09987	1.12485	0.09234	1.12491	0.08658	1.12698	0.06162
1.1294	0.10486	1.12494	0.10003	1.12494	0.09271	1.125	0.0865	1.12705	0.06194
1.12947	0.1046	1.12503	0.10015	1.12502	0.09246	1.12507	0.08679	1.12713	0.06146
1.12956	0.10467	1.12511	0.1004	1.1251	0.09238	1.12514	0.08689	1.12721	0.06185
1.12965	0.10495	1.12519	0.10024	1.12518	0.09233	1.12521	0.08665	1.1273	0.06134
1.12975	0.10475	1.12527	0.10037	1.12525	0.09271	1.12528	0.08674	1.1274	0.06184
1.12985	0.10505	1.12534	0.10007	1.12532	0.09295	1.12534	0.08651	1.12751	0.06191
1.12997	0.10515	1.12542	0.10021	1.12539	0.09292	1.12541	0.08648	1.12762	0.06153
1.13007	0.10487	1.12549	0.10058	1.12545	0.09288	1.12547	0.0868	1.12773	0.06167
1.13018	0.10505	1.12556	0.10022	1.12552	0.09304	1.12555	0.08691	1.12783	0.06156
1.13029	0.1052	1.12563	0.10051	1.12559	0.09302	1.12562	0.08682	1.12793	0.06209
1.1304	0.10521	1.1257	0.10081	1.12567	0.09261	1.1257	0.0868	1.12803	0.0623
1.13049	0.10513	1.12578	0.10052	1.12575	0.09317	1.12579	0.08718	1.12812	0.06222
1.13057	0.10517	1.12586	0.10069	1.12583	0.09303	1.12588	0.08727	1.1282	0.06212
1.13065	0.10526	1.12595	0.10049	1.12592	0.09323	1.12598	0.08729	1.12827	0.06249
1.13072	0.10529	1.12604	0.10073	1.12602	0.09315	1.12608	0.0874	1.12834	0.06241
1.13079	0.10532	1.12614	0.1011	1.12612	0.09334	1.12618	0.08729	1.1284	0.06256
1.13086	0.10539	1.12624	0.10097	1.12622	0.09339	1.12629	0.08724	1.12846	0.06244
1.13093	0.105	1.12634	0.10099	1.12633	0.0933	1.1264	0.08731	1.12853	0.06272
1.13099	0.10506	1.12644	0.10134	1.12643	0.09387	1.1265	0.0874	1.1286	0.06195
1.13107	0.10619	1.12654	0.10125	1.12653	0.09357	1.12659	0.08759	1.12867	0.06307
1.13114	0.10587	1.12664	0.10125	1.12663	0.09375	1.12668	0.08775	1.12875	0.06274
1.13122	0.10603	1.12673	0.10134	1.12672	0.09354	1.12676	0.08776	1.12882	0.06224
1.13131	0.10612	1.12681	0.10126	1.12679	0.09356	1.12684	0.08782	1.12891	0.0624
1.1314	0.10557	1.12689	0.10101	1.12687	0.09378	1.1269	0.08782	1.12901	0.06168
1.1315	0.10599	1.12697	0.10124	1.12695	0.09394	1.12697	0.08763	1.12911	0.06186
1.1316	0.10592	1.12703	0.10165	1.12701	0.09384	1.12703	0.08782	1.12921	0.062
1.1317	0.10617	1.1271	0.10182	1.12707	0.09413	1.12709	0.0877	1.12933	0.06212
1.13181	0.10635	1.12716	0.1016	1.12714	0.09405	1.12715	0.08747	1.12943	0.0622
1.13192	0.1063	1.12723	0.10148	1.1272	0.09407	1.12722	0.08795	1.12954	0.06207
1.13203	0.10602	1.12729	0.10173	1.12726	0.09381	1.12729	0.08788	1.12964	0.06195
1.13213	0.10675	1.12736	0.10149	1.12733	0.09419	1.12736	0.08773	1.12973	0.0622
1.13222	0.10637	1.12743	0.10169	1.1274	0.09394	1.12745	0.08808	1.12981	0.06277
1.13231	0.10631	1.12751	0.10172	1.12749	0.09438	1.12754	0.0879	1.1299	0.06272
1.13239	0.1063	1.12759	0.10176	1.12758	0.09389	1.12763	0.08802	1.12997	0.06263
1.13246	0.10626	1.12768	0.10163	1.12767	0.09433	1.12774	0.08817	1.13003	0.06329
1.13253	0.10648	1.12778	0.10209	1.12777	0.0942	1.12785	0.08817	1.1301	0.06289
1.13259	0.10646	1.12789	0.10196	1.12788	0.09484	1.12795	0.08818	1.13016	0.0627
1.13266	0.10685	1.128	0.10176	1.12798	0.09467	1.12806	0.08836	1.13022	0.0632
1.13272	0.10677	1.12809	0.1021	1.12809	0.09423	1.12816	0.08858	1.13029	0.06266
1.13278	0.10689	1.12819	0.10198	1.12819	0.09464	1.12825	0.08849	1.13035	0.06293
1.13285	0.107	1.12828	0.10231	1.12828	0.09446	1.12833	0.08858	1.13042	0.06304
1.13292	0.1067	1.12837	0.10227	1.12837	0.09481	1.12841	0.08888	1.1305	0.06244
1.133	0.10747	1.12845	0.10206	1.12844	0.09497	1.12849	0.08876	1.13059	0.06298
1.13309	0.1074	1.12853	0.10235	1.12852	0.09452	1.12855	0.08861	1.13068	0.06288
1.13318	0.10756	1.12861	0.10257	1.12859	0.09479	1.12862	0.08904	1.13079	0.06288
1.13329	0.10769	1.12868	0.10238	1.12865	0.09473	1.12868	0.08888	1.13089	0.06253
1.1334	0.10729	1.12874	0.10273	1.12872	0.09499	1.12874	0.08892	1.13101	0.06266
1.13351	0.10759	1.12881	0.10266	1.12878	0.09502	1.1288	0.08922	1.13111	0.0626
1.13362	0.10776	1.12888	0.10274	1.12884	0.0947	1.12887	0.08878	1.13122	0.06238
1.13373	0.10784	1.12895	0.10274	1.12891	0.0952	1.12894	0.08898	1.13132	0.0632
1.13383	0.10757	1.12902	0.10298	1.12899	0.09554	1.12902	0.08898	1.13141	0.06279
1.13393	0.10741	1.1291	0.10296	1.12906	0.09524	1.12911	0.08912	1.13149	0.06301
1.13402	0.10735	1.12918	0.10297	1.12914	0.09544	1.1292	0.08954	1.13158	0.0628
1.1341	0.10799	1.12926	0.10346	1.12924	0.09525	1.12929	0.08914	1.13165	0.06272
1.13417	0.10739	1.12936	0.10294	1.12934	0.09532	1.1294	0.08933	1.13172	0.06274
1.13423	0.10754	1.12946	0.10338	1.12944	0.09559	1.12951	0.08933	1.13178	0.06316
1.1343	0.10799	1.12956	0.10321	1.12954	0.09567	1.12962	0.08952	1.13185	0.06296
1.13437	0.10835	1.12967	0.10311	1.12966	0.09568	1.12972	0.08939	1.13192	0.06297
1.13443	0.10827	1.12977	0.10353	1.12976	0.0957	1.12982	0.08975	1.13199	0.06318
1.1345	0.10791	1.12987	0.10331	1.12986	0.09588	1.12992	0.0898	1.13206	0.06285
1.13458	0.10813	1.12997	0.1033	1.12995	0.09557	1.13001	0.08979	1.13214	0.06289
1.13465	0.10798	1.13005	0.10346	1.13004	0.0957	1.13008	0.08966	1.13222	0.0629
1.13473	0.10802	1.13014	0.10314	1.13012	0.09556	1.13016	0.08965	1.13231	0.06292
1.13482	0.1084	1.13022	0.10375	1.1302	0.09599	1.13023	0.08961	1.13239	0.06279
1.13493	0.10796	1.13029	0.10368	1.13026	0.09564	1.13029	0.08939	1.1325	0.06271
1.13503	0.10823	1.13036	0.1039	1.13033	0.09623	1.13036	0.08961	1.1326	0.0629
1.13514	0.10854	1.13042	0.10382	1.1304	0.09596	1.13042	0.08983	1.13271	0.06289
1.13525	0.10856	1.13049	0.10404	1.13046	0.09604	1.13048	0.08966	1.13282	0.06344
1.13535	0.10872	1.13055	0.10382	1.13052	0.09604	1.13054	0.08995	1.13293	0.06309
1.13546	0.1089	1.13061	0.10394	1.13058	0.09614	1.13061	0.09005	1.13303	0.06288
1.13557	0.10868	1.13068	0.10422	1.13065	0.09595	1.13068	0.08969	1.13312	0.06306
1.13566	0.10831	1.13075	0.10395	1.13072	0.09617	1.13077	0.09014	1.13321	0.06326
1.13574	0.1088	1.13083	0.10408	1.13081	0.09625	1.13086	0.09004	1.13329	0.06346
1.13582	0.10885	1.13091	0.10435	1.13089	0.09632	1.13096	0.09009	1.13336	0.06329
1.1359	0.10903	1.131	0.1039	1.13099	0.0963	1.13106	0.08998	1.13343	0.06334
1.13596	0.10901	1.1311	0.10413	1.13109	0.09666	1.13117	0.09054	1.13349	0.06334
1.13603	0.10904	1.1312	0.10437	1.13119	0.09648	1.13127	0.09037	1.13356	0.06357
1.13609	0.10918	1.1313	0.10429	1.1313	0.09652	1.13138	0.09027	1.13361	0.06368
1.13615	0.10954	1.1314	0.10431	1.1314	0.09644	1.13147	0.09029	1.13368	0.06364
1.13621	0.10972	1.1315	0.1043	1.1315	0.09646	1.13157	0.0903	1.13374	0.06369
1.13628	0.10932	1.13159	0.10457	1.13159	0.09677	1.13165	0.09045	1.13381	0.06362
1.13636	0.10918	1.13168	0.10476	1.13167	0.09692	1.13172	0.0905	1.13389	0.06355
1.13644	0.10958	1.13176	0.10468	1.13175	0.09657	1.13179	0.0905	1.13397	0.06381
1.13652	0.10989	1.13184	0.10471	1.13182	0.09661	1.13187	0.09025	1.13406	0.06393
1.13663	0.10963	1.13192	0.10487	1.1319	0.09673	1.13193	0.09009	1.13416	0.06417
1.13673	0.10986	1.13199	0.10484	1.13196	0.09724	1.132	0.09025	1.13427	0.06472
1.13684	0.10968	1.13206	0.1047	1.13203	0.09697	1.13206	0.09069	1.13437	0.06421
1.13696	0.10994	1.13213	0.10487	1.1321	0.09695	1.13213	0.09052	1.13448	0.06387
1.13706	0.11035	1.13221	0.10495	1.13217	0.09732	1.1322	0.09094	1.13459	0.06323
1.13717	0.11003	1.13228	0.10547	1.13224	0.09703	1.13227	0.0908	1.13469	0.06406
1.13727	0.11004	1.13235	0.10531	1.13231	0.09711	1.13235	0.09098	1.13479	0.06421
1.13736	0.11029	1.13242	0.10537	1.13239	0.09741	1.13243	0.0911	1.13488	0.06398
1.13745	0.11022	1.13251	0.10542	1.13247	0.09732	1.13252	0.09069	1.13496	0.06412
1.13753	0.11002	1.13259	0.10544	1.13256	0.09728	1.13262	0.09116	1.13503	0.06397
1.13761	0.11006	1.13268	0.10555	1.13266	0.09728	1.13273	0.09134	1.1351	0.06408
1.13768	0.11042	1.13278	0.10563	1.13276	0.09777	1.13283	0.09149	1.13516	0.06423
1.13775	0.11017	1.13288	0.10614	1.13286	0.0976	1.13294	0.09139	1.13523	0.06443
1.13781	0.11053	1.13298	0.10609	1.13297	0.09764	1.13305	0.09112	1.13529	0.06476
1.13788	0.11004	1.13309	0.10564	1.13308	0.09782	1.13314	0.09139	1.13536	0.06413
1.13795	0.11008	1.13318	0.10578	1.13317	0.0979	1.13324	0.09154	1.13543	0.06411
1.13802	0.1103	1.13328	0.10572	1.13327	0.09785	1.13333	0.09136	1.1355	0.06403
1.1381	0.11046	1.13337	0.10579	1.13336	0.09871	1.13341	0.09153	1.13559	0.06474
1.13818	0.11031	1.13346	0.10612	1.13344	0.09792	1.13349	0.09159	1.13567	0.06444
1.13827	0.11047	1.13354	0.10583	1.13352	0.09823	1.13356	0.09171	1.13577	0.06456
1.13837	0.11104	1.13361	0.1058	1.13359	0.09843	1.13362	0.09147	1.13586	0.06453
1.13848	0.11086	1.13368	0.10636	1.13366	0.0983	1.13368	0.09156	1.13597	0.06467
1.13858	0.11073	1.13375	0.10613	1.13372	0.09813	1.13375	0.0916	1.13608	0.06421
1.1387	0.11109	1.13381	0.10595	1.13379	0.09837	1.13381	0.09173	1.13619	0.06461
1.1388	0.11065	1.13387	0.1063	1.13385	0.09815	1.13387	0.0919	1.1363	0.0646
1.13891	0.1112	1.13394	0.10605	1.13391	0.0983	1.13394	0.09189	1.1364	0.06461
1.13901	0.11175	1.134	0.10626	1.13398	0.09816	1.13401	0.09149	1.1365	0.06482
1.13911	0.11142	1.13408	0.10671	1.13405	0.0984	1.1341	0.09217	1.13658	0.06501
1.1392	0.1108	1.13415	0.10662	1.13414	0.09848	1.13419	0.09203	1.13666	0.06514
1.13927	0.11114	1.13424	0.10658	1.13422	0.0985	1.13428	0.09184	1.13673	0.06532
1.13935	0.11142	1.13433	0.10676	1.13431	0.09853	1.13438	0.09177	1.1368	0.06454
1.13942	0.1112	1.13442	0.10658	1.13441	0.09893	1.13449	0.09189	1.13686	0.06508
1.13948	0.11159	1.13452	0.1069	1.13452	0.09904	1.1346	0.09181	1.13692	0.06543
1.13954	0.11145	1.13463	0.10677	1.13462	0.09854	1.1347	0.09212	1.13699	0.06553
1.13961	0.1117	1.13474	0.10656	1.13473	0.09877	1.13481	0.09201	1.13705	0.06534
1.13967	0.11195	1.13484	0.10697	1.13484	0.099	1.1349	0.09243	1.13711	0.0657
1.13974	0.11168	1.13493	0.10706	1.13493	0.09917	1.13499	0.09271	1.13718	0.06523
1.13981	0.11151	1.13502	0.10704	1.13501	0.0989	1.13506	0.09228	1.13726	0.06571
1.13989	0.11228	1.1351	0.10702	1.13509	0.09868	1.13513	0.09217	1.13735	0.0661
1.13997	0.11183	1.13518	0.10696	1.13517	0.09902	1.1352	0.09293	1.13744	0.06576
1.14007	0.11214	1.13525	0.10743	1.13523	0.0992	1.13527	0.09238	1.13754	0.06609
1.14017	0.11202	1.13532	0.10727	1.1353	0.09955	1.13533	0.09254	1.13765	0.06592
1.14027	0.11182	1.13539	0.10729	1.13537	0.09935	1.13539	0.09268	1.13776	0.06579
1.14039	0.11239	1.13546	0.10724	1.13543	0.09971	1.13545	0.09234	1.13787	0.06553
1.1405	0.11248	1.13553	0.10748	1.13549	0.09952	1.13552	0.09254	1.13797	0.06568
1.14061	0.11248	1.1356	0.10699	1.13556	0.09988	1.13559	0.09287	1.13807	0.06626
1.14071	0.11241	1.13567	0.10739	1.13563	0.09941	1.13567	0.09267	1.13817	0.06586
1.14081	0.11205	1.13574	0.10761	1.13571	0.09968	1.13575	0.09314	1.13826	0.06587
1.1409	0.11239	1.13582	0.10737	1.13579	0.09974	1.13584	0.09284	1.13833	0.06582
1.14098	0.11281	1.13591	0.10764	1.13588	0.09956	1.13594	0.09308	1.13841	0.06611
1.14105	0.11278	1.136	0.10733	1.13597	0.09961	1.13604	0.09321	1.13848	0.06594
1.14112	0.11242	1.1361	0.1076	1.13608	0.10015	1.13615	0.09286	1.13855	0.06552
1.14119	0.11261	1.1362	0.10795	1.13618	0.10005	1.13627	0.09317	1.13861	0.06548
1.14125	0.11256	1.1363	0.10728	1.13629	0.09958	1.13637	0.09332	1.13868	0.06559
1.14132	0.11259	1.13641	0.10757	1.1364	0.09999	1.13647	0.09332	1.13875	0.06552
1.14139	0.11273	1.13651	0.10827	1.1365	0.10017	1.13656	0.09377	1.13882	0.06529
1.14146	0.11247	1.13661	0.10813	1.13659	0.1004	1.13665	0.0934	1.13889	0.06496
1.14154	0.11293	1.1367	0.1079	1.13668	0.10006	1.13674	0.09307	1.13897	0.0655
1.14161	0.11277	1.13678	0.10789	1.13676	0.09986	1.13681	0.09305	1.13906	0.06567
1.14171	0.11276	1.13686	0.10835	1.13684	0.10023	1.13688	0.09345	1.13916	0.06573
1.1418	0.11281	1.13694	0.10848	1.13691	0.10008	1.13695	0.09364	1.13925	0.06543
1.1419	0.11276	1.13701	0.10805	1.13698	0.10032	1.13701	0.09312	1.13935	0.06575
1.14201	0.11273	1.13707	0.10825	1.13705	0.10074	1.13707	0.0932	1.13946	0.06553
1.14213	0.11328	1.13714	0.10801	1.13711	0.10037	1.13713	0.0936	1.13957	0.06592
1.14223	0.11349	1.1372	0.10846	1.13717	0.10036	1.13719	0.09371	1.13968	0.06555
1.14234	0.11359	1.13726	0.10838	1.13723	0.1008	1.13726	0.09358	1.13978	0.0656
1.14244	0.11392	1.13733	0.10819	1.1373	0.10054	1.13734	0.09367	1.13988	0.06565
1.14254	0.11343	1.1374	0.10873	1.13737	0.10058	1.13741	0.0937	1.13997	0.06557
1.14263	0.11322	1.13748	0.10849	1.13745	0.10079	1.13751	0.09394	1.14005	0.06595
1.14271	0.11364	1.13756	0.10875	1.13754	0.10043	1.1376	0.09394	1.14012	0.06589
1.14278	0.11349	1.13765	0.10845	1.13763	0.10111	1.13771	0.09399	1.14019	0.06596
1.14285	0.11375	1.13774	0.10849	1.13774	0.10069	1.13781	0.09372	1.14025	0.06582
1.14291	0.11393	1.13784	0.10846	1.13784	0.10111	1.13791	0.09392	1.14032	0.06603
1.14297	0.11364	1.13794	0.1087	1.13794	0.10133	1.13801	0.09436	1.14038	0.06665
1.14303	0.114	1.13804	0.10888	1.13804	0.10079	1.13812	0.09407	1.14044	0.06605
1.1431	0.11386	1.13814	0.10899	1.13814	0.10109	1.13821	0.09436	1.1405	0.06629
1.14316	0.11411	1.13824	0.10857	1.13823	0.10129	1.1383	0.09426	1.14057	0.06605
1.14324	0.11427	1.13833	0.10869	1.13832	0.10123	1.13838	0.09444	1.14065	0.06645
1.14332	0.11455	1.1384	0.10916	1.1384	0.10114	1.13844	0.09416	1.14073	0.06594
1.14341	0.11403	1.13848	0.1094	1.13847	0.10127	1.13851	0.0945	1.14082	0.06629
1.1435	0.1145	1.13856	0.10961	1.13855	0.10159	1.13858	0.09411	1.14092	0.06688
1.14361	0.11425	1.13864	0.10915	1.13861	0.10164	1.13864	0.09412	1.14102	0.06643
1.14372	0.11492	1.13871	0.10959	1.13868	0.10172	1.13871	0.09418	1.14112	0.06648
1.14383	0.11433	1.13878	0.1094	1.13874	0.10127	1.13877	0.09449	1.14124	0.06658
1.14394	0.11477	1.13885	0.10951	1.13881	0.1015	1.13884	0.0946	1.14134	0.06655
1.14405	0.11491	1.13892	0.10959	1.13889	0.10168	1.13892	0.09491	1.14145	0.06666
1.14415	0.1152	1.13899	0.10966	1.13896	0.10143	1.139	0.09491	1.14154	0.06634
1.14425	0.11529	1.13907	0.10931	1.13904	0.10173	1.13908	0.09471	1.14163	0.06646
1.14433	0.1145	1.13915	0.10972	1.13912	0.10148	1.13917	0.09484	1.14172	0.06654
1.14441	0.11504	1.13923	0.10957	1.13921	0.1017	1.13927	0.09485	1.14179	0.06708
1.14449	0.11454	1.13932	0.10977	1.1393	0.10181	1.13937	0.09502	1.14186	0.06689
1.14456	0.1152	1.13942	0.10979	1.1394	0.10156	1.13947	0.095	1.14192	0.06681
1.14463	0.11459	1.13952	0.10988	1.13951	0.1017	1.13958	0.09505	1.14199	0.06695
1.14469	0.11462	1.13962	0.11029	1.13961	0.10211	1.13969	0.09533	1.14206	0.06653
1.14476	0.11556	1.13973	0.10997	1.13971	0.10164	1.13979	0.09519	1.14212	0.06654
1.14483	0.11491	1.13982	0.11038	1.13981	0.10239	1.13988	0.09542	1.14219	0.06653
1.1449	0.11538	1.13992	0.11037	1.13991	0.10245	1.13997	0.09529	1.14226	0.06649
1.14498	0.11533	1.14001	0.11026	1.14	0.10259	1.14005	0.09511	1.14234	0.06663
1.14506	0.11466	1.1401	0.11014	1.14009	0.10279	1.14013	0.09529	1.14243	0.06654
1.14515	0.11566	1.14018	0.11019	1.14017	0.10242	1.14021	0.0953	1.14252	0.06668
1.14525	0.11528	1.14026	0.11038	1.14024	0.10227	1.14027	0.09533	1.14262	0.06674
1.14535	0.11542	1.14033	0.10988	1.14031	0.1023	1.14033	0.09536	1.14272	0.06706
1.14546	0.11564	1.1404	0.11043	1.14037	0.10227	1.14039	0.09555	1.14283	0.06667
1.14557	0.11574	1.14046	0.1104	1.14043	0.10243	1.14046	0.09532	1.14294	0.06656
1.14568	0.11594	1.14053	0.11033	1.1405	0.10297	1.14052	0.09521	1.14305	0.06656
1.14579	0.11569	1.14059	0.11013	1.14056	0.10233	1.14059	0.09537	1.14316	0.0668
1.14588	0.11589	1.14065	0.11059	1.14063	0.10262	1.14066	0.09585	1.14326	0.06653
1.14598	0.11584	1.14072	0.1104	1.1407	0.10277	1.14074	0.09576	1.14335	0.06714
1.14607	0.1157	1.1408	0.11086	1.14078	0.10282	1.14083	0.09589	1.14342	0.0669
1.14616	0.11629	1.14088	0.11061	1.14087	0.10272	1.14092	0.09613	1.1435	0.06719
1.14623	0.11597	1.14097	0.11059	1.14096	0.10264	1.14103	0.09587	1.14356	0.06696
1.1463	0.11595	1.14107	0.1111	1.14106	0.10267	1.14113	0.09599	1.14363	0.06719
1.14636	0.11635	1.14117	0.11094	1.14116	0.10269	1.14124	0.09598	1.14369	0.06748
1.14643	0.11605	1.14127	0.11096	1.14126	0.10289	1.14135	0.09614	1.14375	0.06671
1.14649	0.11633	1.14137	0.11106	1.14137	0.10336	1.14145	0.0966	1.14381	0.06722
1.14655	0.11639	1.14148	0.11123	1.14147	0.10306	1.14155	0.09633	1.14387	0.06713
1.14662	0.11611	1.14157	0.1111	1.14157	0.10306	1.14164	0.09618	1.14395	0.0676
1.14669	0.11733	1.14167	0.11105	1.14167	0.10309	1.14172	0.09638	1.14402	0.0675
1.14677	0.11717	1.14175	0.11136	1.14174	0.10288	1.14179	0.09604	1.1441	0.06724
1.14685	0.11671	1.14183	0.11146	1.14182	0.1034	1.14186	0.09653	1.1442	0.06767
1.14694	0.11669	1.1419	0.11123	1.14188	0.10353	1.14192	0.09652	1.1443	0.06746
1.14705	0.11698	1.14197	0.11161	1.14195	0.10378	1.14198	0.09628	1.1444	0.06764
1.14715	0.11702	1.14204	0.11179	1.14202	0.10361	1.14204	0.09643	1.14451	0.06775
1.14727	0.11718	1.14211	0.11141	1.14208	0.10397	1.14211	0.09674	1.14462	0.06746
1.14737	0.11733	1.14217	0.11174	1.14214	0.10378	1.14217	0.09643	1.14472	0.06801
1.14748	0.11702	1.14224	0.11182	1.14221	0.10372	1.14224	0.09675	1.14483	0.0675
1.14759	0.11735	1.14232	0.11182	1.14228	0.10395	1.14232	0.09659	1.14493	0.0679
1.14768	0.11808	1.14239	0.11164	1.14236	0.10391	1.1424	0.0965	1.14501	0.06789
1.14777	0.11759	1.14247	0.1119	1.14244	0.10396	1.14249	0.09686	1.14509	0.06816
1.14786	0.11725	1.14255	0.11222	1.14252	0.10413	1.14259	0.09707	1.14517	0.06786
1.14793	0.11755	1.14265	0.11188	1.14262	0.10405	1.14269	0.09698	1.14524	0.06745
1.148	0.11769	1.14275	0.11218	1.14272	0.10413	1.1428	0.09713	1.14531	0.06803
1.14807	0.11731	1.14285	0.11203	1.14283	0.1041	1.14291	0.09722	1.14537	0.0677
1.14813	0.11738	1.14295	0.11214	1.14293	0.10404	1.14301	0.09704	1.14544	0.06782
1.1482	0.11728	1.14306	0.1121	1.14305	0.10429	1.14312	0.09697	1.14551	0.06773
1.14827	0.11753	1.14316	0.11238	1.14314	0.1042	1.14321	0.09742	1.14558	0.0679
1.14834	0.1175	1.14325	0.11234	1.14324	0.10461	1.1433	0.09747	1.14565	0.06758
1.14841	0.11772	1.14335	0.11256	1.14333	0.10453	1.14338	0.09718	1.14574	0.06805
1.14849	0.11815	1.14343	0.11193	1.14341	0.10476	1.14346	0.09751	1.14582	0.06777
1.14858	0.11779	1.14351	0.11239	1.14349	0.10433	1.14353	0.09748	1.14591	0.06861
1.14867	0.11795	1.14359	0.11234	1.14357	0.10428	1.1436	0.09725	1.14601	0.06851
1.14878	0.11804	1.14366	0.11272	1.14363	0.10443	1.14366	0.09728	1.14611	0.06865
1.14888	0.11837	1.14372	0.1127	1.1437	0.10475	1.14372	0.09745	1.14622	0.06886
1.14899	0.11813	1.14379	0.11254	1.14376	0.10461	1.14378	0.09717	1.14633	0.06879
1.14911	0.11833	1.14385	0.11261	1.14382	0.10483	1.14385	0.09769	1.14643	0.06916
1.14922	0.11805	1.14391	0.11278	1.14389	0.10485	1.14391	0.09753	1.14654	0.06872
1.14932	0.11844	1.14398	0.1129	1.14395	0.10496	1.14398	0.09787	1.14664	0.06886
1.14942	0.11857	1.14405	0.11286	1.14403	0.10448	1.14406	0.09773	1.14673	0.06873
1.14951	0.11843	1.14413	0.113	1.1441	0.10518	1.14415	0.09756	1.14681	0.06875
1.14959	0.11829	1.14421	0.113	1.14419	0.10481	1.14425	0.09786	1.14689	0.06876
1.14966	0.11834	1.14429	0.11284	1.14428	0.10496	1.14435	0.09784	1.14696	0.0688
1.14973	0.11869	1.14439	0.11322	1.14438	0.10469	1.14445	0.09768	1.14702	0.06879
1.14979	0.11857	1.14448	0.11312	1.14448	0.10512	1.14455	0.09804	1.14708	0.06901
1.14986	0.1186	1.14459	0.11305	1.14458	0.10488	1.14465	0.09811	1.14714	0.06891
1.14992	0.11885	1.14468	0.11303	1.14468	0.10518	1.14476	0.09796	1.1472	0.06928
1.14998	0.11916	1.14478	0.11273	1.14478	0.10526	1.14485	0.09826	1.14727	0.06903
1.15005	0.11915	1.14488	0.1134	1.14487	0.10502	1.14494	0.09839	1.14734	0.06898
1.15012	0.1189	1.14497	0.11335	1.14497	0.10544	1.14502	0.09798	1.14741	0.06894
1.1502	0.11897	1.14506	0.11369	1.14505	0.10529	1.1451	0.0979	1.14749	0.06948
1.15028	0.11903	1.14514	0.11356	1.14513	0.10576	1.14517	0.09827	1.14758	0.0695
1.15038	0.11925	1.14521	0.11404	1.14519	0.10564	1.14523	0.0981	1.14768	0.06932
1.15048	0.11935	1.14528	0.11373	1.14526	0.10567	1.1453	0.09827	1.14778	0.06923
1.15059	0.11944	1.14536	0.11389	1.14533	0.10576	1.14536	0.09825	1.14789	0.06895
1.15071	0.11915	1.14542	0.11358	1.14539	0.10618	1.14543	0.09828	1.14799	0.06927
1.15082	0.11929	1.1455	0.11378	1.14546	0.10611	1.14549	0.09867	1.1481	0.06973
1.15092	0.11957	1.14557	0.11378	1.14553	0.10561	1.14557	0.09851	1.14821	0.06939
1.15102	0.11948	1.14564	0.11396	1.14561	0.10584	1.14564	0.09869	1.1483	0.06894
1.15112	0.11942	1.14571	0.11387	1.14568	0.10597	1.14572	0.0986	1.14839	0.0688
1.15122	0.11976	1.1458	0.11372	1.14576	0.10561	1.14581	0.09874	1.14848	0.06878
1.15129	0.11983	1.14588	0.11421	1.14585	0.10617	1.14591	0.09866	1.14855	0.06871
1.15137	0.11957	1.14597	0.11424	1.14594	0.10615	1.14601	0.09881	1.14862	0.06947
1.15144	0.11971	1.14606	0.1144	1.14604	0.10604	1.14611	0.09879	1.14869	0.06916
1.15151	0.12011	1.14616	0.11422	1.14615	0.10627	1.14622	0.09915	1.14875	0.06904
1.15158	0.12011	1.14627	0.11466	1.14625	0.10644	1.14633	0.09902	1.14882	0.06916
1.15164	0.12003	1.14637	0.11441	1.14636	0.10608	1.14643	0.09886	1.14888	0.06994
1.15171	0.12014	1.14647	0.11472	1.14646	0.10649	1.14653	0.09905	1.14895	0.06963
1.15178	0.11988	1.14657	0.11441	1.14656	0.10665	1.14662	0.09898	1.14903	0.06958
1.15186	0.12053	1.14666	0.11466	1.14665	0.10666	1.14671	0.09908	1.1491	0.07018
1.15194	0.12001	1.14675	0.11468	1.14673	0.10639	1.14678	0.0995	1.14919	0.07015
1.15203	0.12045	1.14683	0.11432	1.14682	0.10676	1.14686	0.09935	1.14928	0.06986
1.15212	0.12011	1.14691	0.11456	1.14689	0.10679	1.14692	0.09936	1.14938	0.07037
1.15222	0.12032	1.14698	0.11463	1.14696	0.10679	1.14699	0.09913	1.14948	0.07014
1.15233	0.12035	1.14705	0.1146	1.14702	0.10661	1.14705	0.09913	1.14959	0.07006
1.15244	0.12052	1.14711	0.11485	1.14709	0.10666	1.14711	0.09909	1.1497	0.07014
1.15255	0.12035	1.14718	0.11489	1.14715	0.1065	1.14717	0.09921	1.14981	0.07031
1.15266	0.12046	1.14724	0.11479	1.14721	0.10713	1.14724	0.0992	1.14991	0.07023
1.15277	0.1207	1.1473	0.11508	1.14728	0.10696	1.14731	0.09932	1.15001	0.07007
1.15286	0.12064	1.14737	0.11496	1.14735	0.10695	1.14739	0.09954	1.1501	0.07063
1.15295	0.12064	1.14745	0.11482	1.14743	0.10687	1.14748	0.09948	1.15019	0.07072
1.15303	0.12077	1.14753	0.11511	1.14751	0.10717	1.14757	0.09969	1.15026	0.07033
1.15311	0.1209	1.14762	0.11506	1.1476	0.1071	1.14767	0.09972	1.15033	0.07028
1.15318	0.12087	1.14772	0.11491	1.1477	0.10727	1.14778	0.09985	1.15039	0.07078
1.15325	0.12093	1.14782	0.11472	1.14781	0.10682	1.14788	0.09967	1.15045	0.07057
1.15331	0.12152	1.14792	0.11505	1.14791	0.10721	1.14799	0.09987	1.15051	0.07055
1.15337	0.1211	1.14802	0.11512	1.14802	0.10724	1.1481	0.09995	1.15057	0.07017
1.15343	0.12076	1.14812	0.11526	1.14812	0.10737	1.14819	0.10023	1.15064	0.07091
1.1535	0.12093	1.14822	0.11523	1.14821	0.10763	1.14828	0.0997	1.15071	0.07097
1.15357	0.12175	1.14831	0.11546	1.1483	0.10741	1.14837	0.09978	1.15078	0.07129
1.15364	0.12136	1.1484	0.1158	1.14839	0.10774	1.14844	0.10018	1.15086	0.07147
1.15372	0.12197	1.14848	0.11525	1.14847	0.10736	1.14851	0.10006	1.15096	0.07082
1.15382	0.12131	1.14855	0.11535	1.14854	0.10735	1.14858	0.10032	1.15105	0.07079
1.15392	0.1217	1.14862	0.11553	1.14861	0.10772	1.14863	0.10027	1.15116	0.07128
1.15402	0.12172	1.14869	0.11571	1.14867	0.10772	1.1487	0.10019	1.15127	0.0717
1.15413	0.12179	1.14876	0.11609	1.14873	0.10805	1.14876	0.10017	1.15138	0.07144
1.15424	0.12197	1.14883	0.11583	1.14879	0.10751	1.14882	0.10075	1.15149	0.07101
1.15435	0.12188	1.14889	0.116	1.14886	0.10801	1.14889	0.10066	1.15159	0.07106
1.15446	0.12164	1.14896	0.1157	1.14893	0.10793	1.14897	0.1009	1.15169	0.0715
1.15456	0.12216	1.14904	0.11608	1.14901	0.10815	1.14905	0.10089	1.15177	0.07138
1.15465	0.12188	1.14912	0.11619	1.14908	0.10837	1.14914	0.10092	1.15186	0.07163
1.15474	0.12204	1.1492	0.11628	1.14917	0.10792	1.14923	0.10092	1.15194	0.07089
1.15481	0.122	1.14929	0.11633	1.14927	0.10801	1.14934	0.10088	1.152	0.07099
1.15488	0.12179	1.14939	0.11608	1.14937	0.10816	1.14944	0.10111	1.15207	0.0711
1.15495	0.12198	1.14949	0.11641	1.14947	0.10843	1.14955	0.10129	1.15214	0.07107
1.15501	0.12207	1.1496	0.11665	1.14957	0.10863	1.14967	0.10121	1.1522	0.07099
1.15508	0.12184	1.1497	0.11647	1.14969	0.10866	1.14977	0.101	1.15227	0.07102
1.15514	0.12197	1.1498	0.11624	1.14979	0.10866	1.14986	0.10108	1.15234	0.07129
1.15522	0.12179	1.1499	0.11662	1.14989	0.10844	1.14995	0.1015	1.15242	0.07128
1.15529	0.12198	1.14999	0.11637	1.14998	0.10879	1.15004	0.10167	1.1525	0.07109
1.15537	0.12192	1.15008	0.11688	1.15006	0.10835	1.15011	0.10123	1.15258	0.07173
1.15545	0.12216	1.15016	0.11633	1.15014	0.10842	1.15018	0.10133	1.15267	0.07159
1.15554	0.1221	1.15024	0.1169	1.15021	0.10862	1.15025	0.10133	1.15277	0.0712
1.15564	0.12214	1.15031	0.11673	1.15028	0.10894	1.15031	0.10122	1.15287	0.071
1.15575	0.12286	1.15038	0.11696	1.15035	0.10892	1.15038	0.10131	1.15297	0.07147
1.15586	0.12231	1.15044	0.11662	1.15041	0.10897	1.15044	0.10149	1.15308	0.0717
1.15598	0.12275	1.1505	0.11685	1.15047	0.10877	1.1505	0.10145	1.15319	0.07167
1.15609	0.12258	1.15057	0.11697	1.15054	0.1088	1.15057	0.10151	1.1533	0.07141
1.1562	0.12307	1.15063	0.11689	1.1506	0.10881	1.15063	0.1016	1.15339	0.07141
1.15629	0.12344	1.1507	0.11744	1.15067	0.10885	1.15071	0.1017	1.15349	0.07142
1.15638	0.12333	1.15078	0.11737	1.15075	0.1087	1.1508	0.10145	1.15357	0.07148
1.15647	0.12288	1.15086	0.11688	1.15084	0.10935	1.1509	0.10165	1.15365	0.0718
1.15654	0.12293	1.15094	0.11687	1.15093	0.10916	1.15099	0.10172	1.15373	0.07194
1.15661	0.12312	1.15104	0.11695	1.15102	0.10934	1.1511	0.10174	1.15379	0.07149
1.15667	0.12291	1.15113	0.11737	1.15113	0.10924	1.1512	0.10202	1.15385	0.07196
1.15673	0.12314	1.15123	0.11737	1.15123	0.10892	1.1513	0.10204	1.15391	0.07197
1.1568	0.12315	1.15133	0.11711	1.15132	0.10928	1.1514	0.10198	1.15397	0.07172
1.15686	0.12355	1.15143	0.11722	1.15142	0.10927	1.1515	0.10173	1.15403	0.07209
1.15692	0.1232	1.15152	0.11749	1.15152	0.10936	1.15159	0.10187	1.1541	0.07213
1.157	0.12338	1.15161	0.11741	1.15161	0.10927	1.15167	0.10187	1.15417	0.07237
1.15707	0.12336	1.1517	0.11742	1.15169	0.1094	1.15174	0.10197	1.15425	0.07189
1.15716	0.12329	1.15179	0.11789	1.15177	0.10932	1.15182	0.10233	1.15434	0.07208
1.15725	0.12347	1.15186	0.11778	1.15185	0.1093	1.15189	0.10192	1.15444	0.07206
1.15736	0.12329	1.15194	0.11767	1.15191	0.1097	1.15195	0.10239	1.15454	0.07216
1.15746	0.12352	1.15201	0.11809	1.15198	0.11002	1.15201	0.10256	1.15465	0.07243
1.15758	0.12417	1.15208	0.11812	1.15205	0.1101	1.15207	0.10233	1.15475	0.07249
1.15769	0.12395	1.15215	0.11806	1.15211	0.10983	1.15214	0.10253	1.15486	0.07207
1.15779	0.12381	1.15222	0.11795	1.15218	0.11006	1.15221	0.1025	1.15496	0.07201
1.1579	0.12378	1.15229	0.1183	1.15225	0.10975	1.15229	0.10257	1.15507	0.07214
1.158	0.1243	1.15236	0.11847	1.15233	0.10976	1.15237	0.10261	1.15516	0.0725
1.15809	0.12394	1.15244	0.11841	1.15241	0.10991	1.15246	0.10254	1.15524	0.07237
1.15817	0.12428	1.15252	0.11822	1.15249	0.1102	1.15256	0.10262	1.15532	0.07211
1.15825	0.12418	1.15261	0.11844	1.15259	0.11034	1.15265	0.10273	1.15539	0.07202
1.15832	0.12426	1.15271	0.11807	1.15268	0.1106	1.15276	0.10287	1.15546	0.07232
1.15839	0.12455	1.15281	0.11856	1.15279	0.11022	1.15286	0.10295	1.15552	0.07188
1.15845	0.1247	1.15291	0.11858	1.15289	0.11007	1.15297	0.10263	1.15558	0.07234
1.15852	0.12401	1.15301	0.11874	1.153	0.11029	1.15307	0.1026	1.15565	0.07204
1.15859	0.12445	1.15312	0.11864	1.1531	0.11055	1.15317	0.10298	1.15572	0.07243
1.15866	0.12441	1.15321	0.11871	1.1532	0.11027	1.15326	0.10302	1.15579	0.0719
1.15874	0.12401	1.15331	0.11854	1.1533	0.11099	1.15335	0.10288	1.15587	0.07237
1.15882	0.12444	1.1534	0.11891	1.15338	0.11095	1.15343	0.10303	1.15596	0.07245
1.1589	0.12441	1.15348	0.11876	1.15346	0.11056	1.15351	0.10323	1.15604	0.07198
1.159	0.12465	1.15356	0.11854	1.15354	0.11093	1.15357	0.1029	1.15614	0.07332
1.1591	0.12421	1.15363	0.11869	1.15361	0.11083	1.15364	0.10328	1.15624	0.07187
1.1592	0.12447	1.1537	0.11905	1.15367	0.11083	1.1537	0.10298	1.15634	0.07311
1.15931	0.12491	1.15376	0.11898	1.15374	0.11069	1.15376	0.10296	1.15646	0.07269
1.15942	0.12494	1.15382	0.11871	1.1538	0.11103	1.15382	0.10316	1.15657	0.07256
1.15953	0.12507	1.15389	0.11901	1.15386	0.11114	1.15389	0.10336	1.15667	0.07233
1.15964	0.12485	1.15395	0.11897	1.15393	0.11091	1.15396	0.10315	1.15677	0.07277
1.15974	0.12545	1.15402	0.11908	1.154	0.11097	1.15404	0.10348	1.15686	0.0727
1.15983	0.12521	1.15409	0.119	1.15407	0.11097	1.15412	0.10323	1.15694	0.07334
1.15992	0.1249	1.15417	0.11901	1.15416	0.11126	1.15422	0.10319	1.15702	0.0723
1.15999	0.12483	1.15426	0.11901	1.15425	0.11102	1.15432	0.10348	1.15709	0.07325
1.16006	0.12522	1.15436	0.1197	1.15435	0.11132	1.15442	0.10334	1.15716	0.07259
1.16013	0.12527	1.15446	0.11969	1.15445	0.11108	1.15453	0.10354	1.15722	0.07329
1.16019	0.12552	1.15456	0.11974	1.15455	0.11122	1.15463	0.10361	1.15728	0.07313
1.16025	0.1252	1.15466	0.11947	1.15466	0.11164	1.15474	0.10354	1.15734	0.07323
1.16032	0.1255	1.15476	0.11943	1.15476	0.1114	1.15484	0.10391	1.1574	0.07296
1.16038	0.12569	1.15486	0.11948	1.15486	0.11107	1.15493	0.10387	1.15747	0.0732
1.16045	0.12509	1.15496	0.11972	1.15495	0.11146	1.15501	0.10378	1.15754	0.07321
1.16052	0.1256	1.15504	0.11973	1.15504	0.1112	1.15509	0.10331	1.15763	0.07334
1.16061	0.12543	1.15512	0.1197	1.15511	0.11165	1.15516	0.10387	1.15771	0.0738
1.16069	0.12554	1.1552	0.11996	1.15519	0.11206	1.15523	0.10413	1.15781	0.07317
1.16079	0.12577	1.15528	0.12005	1.15526	0.112	1.15529	0.10387	1.15791	0.0737
1.16089	0.12587	1.15534	0.11991	1.15532	0.1117	1.15535	0.10428	1.15803	0.07364
1.16101	0.12617	1.15541	0.12001	1.15538	0.11195	1.15541	0.10449	1.15814	0.07305
1.16112	0.12573	1.15548	0.12001	1.15544	0.11196	1.15547	0.10423	1.15824	0.07374
1.16123	0.12645	1.15554	0.12025	1.15551	0.11202	1.15554	0.10428	1.15835	0.07389
1.16133	0.12626	1.15561	0.12007	1.15558	0.11212	1.15562	0.10433	1.15844	0.07357
1.16143	0.12599	1.15569	0.12003	1.15565	0.11187	1.1557	0.10428	1.15853	0.07331
1.16153	0.12601	1.15576	0.12026	1.15573	0.11217	1.15579	0.10442	1.15862	0.07353
1.16161	0.12635	1.15584	0.12027	1.15581	0.11244	1.15588	0.10448	1.1587	0.07376
1.16169	0.12631	1.15593	0.12064	1.15591	0.11229	1.15598	0.10441	1.15877	0.07325
1.16176	0.12626	1.15603	0.12007	1.15601	0.11218	1.15608	0.10426	1.15883	0.07357
1.16183	0.1261	1.15613	0.12054	1.15611	0.11247	1.15619	0.10477	1.1589	0.07346
1.16189	0.12637	1.15623	0.12101	1.15622	0.11229	1.15631	0.10466	1.15897	0.07347
1.16196	0.126	1.15634	0.12091	1.15633	0.11263	1.15641	0.10456	1.15904	0.07355
1.16202	0.12663	1.15645	0.12099	1.15643	0.11269	1.15651	0.10466	1.1591	0.07353
1.16209	0.12629	1.15654	0.12042	1.15653	0.11282	1.1566	0.10489	1.15918	0.0734
1.16217	0.12617	1.15664	0.12117	1.15662	0.11229	1.15669	0.10464	1.15926	0.07375
1.16225	0.12685	1.15672	0.12077	1.15671	0.11263	1.15676	0.10494	1.15934	0.07377
1.16233	0.12643	1.15681	0.12101	1.15679	0.11273	1.15684	0.10492	1.15943	0.07359
1.16242	0.12673	1.15689	0.1209	1.15687	0.11288	1.1569	0.10488	1.15953	0.07395
1.16252	0.12646	1.15696	0.1207	1.15694	0.11264	1.15697	0.10479	1.15963	0.07432
1.16263	0.12714	1.15702	0.12115	1.157	0.11288	1.15703	0.10481	1.15973	0.07391
1.16274	0.12678	1.15709	0.12084	1.15706	0.11279	1.15709	0.10516	1.15984	0.07414
1.16285	0.12681	1.15715	0.12098	1.15713	0.11302	1.15715	0.10479	1.15995	0.07437
1.16296	0.12752	1.15722	0.12119	1.15719	0.11327	1.15722	0.10513	1.16006	0.07424
1.16307	0.12737	1.15728	0.12126	1.15725	0.11304	1.15729	0.10525	1.16015	0.07396
1.16317	0.12726	1.15735	0.12135	1.15732	0.1128	1.15736	0.10521	1.16025	0.07402
1.16326	0.12711	1.15742	0.12136	1.1574	0.11301	1.15745	0.10493	1.16033	0.07455
1.16335	0.12741	1.1575	0.12117	1.15748	0.11298	1.15754	0.10524	1.16041	0.07413
1.16342	0.12746	1.15758	0.12119	1.15757	0.11333	1.15764	0.105	1.16048	0.07426
1.16349	0.12754	1.15768	0.12145	1.15767	0.11304	1.15774	0.10512	1.16055	0.07449
1.16355	0.12758	1.15777	0.12148	1.15777	0.11349	1.15785	0.10568	1.16062	0.07407
1.16362	0.12815	1.15787	0.12178	1.15787	0.11313	1.15795	0.10548	1.16068	0.07417
1.16368	0.12753	1.15797	0.12155	1.15797	0.11337	1.15805	0.10563	1.16074	0.07489
1.16374	0.12796	1.15807	0.12169	1.15807	0.11304	1.15814	0.10528	1.1608	0.07438
1.16381	0.12761	1.15817	0.12147	1.15817	0.11356	1.15824	0.10521	1.16086	0.07461
1.16388	0.1282	1.15826	0.12148	1.15826	0.11344	1.15832	0.10561	1.16094	0.07488
1.16395	0.12809	1.15835	0.12179	1.15834	0.11338	1.15839	0.10561	1.16102	0.07452
1.16404	0.12772	1.15842	0.12168	1.15842	0.11354	1.15847	0.10547	1.1611	0.07507
1.16413	0.12847	1.15851	0.12194	1.15849	0.11374	1.15853	0.10563	1.1612	0.07516
1.16423	0.12836	1.15859	0.12193	1.15856	0.11347	1.1586	0.1057	1.16129	0.0744
1.16433	0.12785	1.15866	0.12191	1.15863	0.11392	1.15867	0.10552	1.1614	0.07474
1.16445	0.12785	1.15873	0.12223	1.1587	0.11358	1.15873	0.10556	1.16152	0.07499
1.16456	0.12826	1.1588	0.12179	1.15877	0.11407	1.1588	0.10624	1.16162	0.0749
1.16467	0.12858	1.15887	0.12229	1.15883	0.11391	1.15887	0.10602	1.16172	0.07527
1.16477	0.12823	1.15894	0.12239	1.1589	0.11432	1.15894	0.10569	1.16182	0.07538
1.16487	0.12831	1.15901	0.12239	1.15898	0.11408	1.15902	0.10604	1.16191	0.07532
1.16496	0.12859	1.15909	0.12239	1.15905	0.11375	1.15911	0.10601	1.16201	0.07508
1.16505	0.12859	1.15917	0.12227	1.15914	0.11428	1.1592	0.10612	1.16208	0.07463
1.16513	0.12841	1.15926	0.12291	1.15923	0.11403	1.1593	0.10611	1.16215	0.07503
1.1652	0.12877	1.15935	0.12226	1.15933	0.11436	1.1594	0.10631	1.16222	0.07526
1.16527	0.1282	1.15945	0.12226	1.15943	0.11421	1.15951	0.10644	1.16228	0.07477
1.16534	0.12877	1.15955	0.1226	1.15953	0.11456	1.15962	0.10612	1.16235	0.07478
1.1654	0.12904	1.15965	0.12285	1.15965	0.11471	1.15973	0.10618	1.16241	0.07502
1.16547	0.12923	1.15976	0.12304	1.15975	0.1145	1.15982	0.10654	1.16248	0.07532
1.16554	0.12869	1.15985	0.12322	1.15984	0.11476	1.15992	0.10656	1.16256	0.07514
1.16562	0.12918	1.15995	0.12299	1.15994	0.11459	1.16	0.10661	1.16263	0.07484
1.1657	0.12904	1.16004	0.12327	1.16003	0.11492	1.16008	0.10623	1.16272	0.07493
1.16578	0.12904	1.16013	0.12307	1.16011	0.11511	1.16016	0.10681	1.1628	0.07488
1.16587	0.12903	1.16021	0.1231	1.16019	0.11494	1.16023	0.10671	1.1629	0.07513
1.16597	0.12934	1.16028	0.12316	1.16026	0.11515	1.16029	0.10658	1.163	0.07518
1.16608	0.12907	1.16035	0.12288	1.16033	0.11503	1.16036	0.10631	1.1631	0.07521
1.16618	0.12948	1.16041	0.12287	1.16039	0.11512	1.16042	0.10679	1.16322	0.07569
1.16629	0.12956	1.16048	0.123	1.16045	0.11453	1.16048	0.10626	1.16332	0.07551
1.1664	0.1298	1.16054	0.12328	1.16051	0.115	1.16054	0.10695	1.16343	0.07564
1.16651	0.1296	1.1606	0.12321	1.16058	0.11524	1.16061	0.10678	1.16353	0.07546
1.16661	0.12953	1.16067	0.12307	1.16065	0.11514	1.16069	0.1069	1.16362	0.0754
1.16671	0.12957	1.16074	0.12322	1.16072	0.11533	1.16077	0.1067	1.1637	0.07541
1.1668	0.12994	1.16082	0.12328	1.1608	0.11531	1.16087	0.10687	1.16378	0.07545
1.16688	0.13	1.16091	0.12327	1.16089	0.11539	1.16096	0.10671	1.16385	0.0757
1.16694	0.12962	1.161	0.12375	1.16098	0.11522	1.16107	0.10702	1.16392	0.07602
1.16701	0.12951	1.1611	0.12343	1.16109	0.11523	1.16118	0.10723	1.16398	0.07534
1.16707	0.12993	1.1612	0.12331	1.1612	0.11552	1.16128	0.10711	1.16405	0.07561
1.16713	0.12975	1.1613	0.12342	1.1613	0.11542	1.16139	0.10702	1.16411	0.07557
1.16719	0.12973	1.16141	0.12392	1.1614	0.11521	1.16149	0.10739	1.16417	0.07608
1.16726	0.13043	1.16151	0.12365	1.1615	0.1157	1.16158	0.10706	1.16424	0.07579
1.16733	0.13022	1.1616	0.12384	1.1616	0.11539	1.16166	0.10741	1.16431	0.07589
1.1674	0.12994	1.16169	0.12382	1.16168	0.11541	1.16174	0.10729	1.16439	0.07613
1.16748	0.13044	1.16177	0.12375	1.16176	0.11586	1.16181	0.10733	1.16447	0.07615
1.16757	0.13027	1.16185	0.12409	1.16183	0.11558	1.16188	0.10749	1.16457	0.07605
1.16767	0.13038	1.16192	0.124	1.1619	0.1156	1.16194	0.10761	1.16467	0.07625
1.16777	0.13016	1.16199	0.12418	1.16197	0.11595	1.16201	0.10768	1.16478	0.07659
1.16788	0.13064	1.16206	0.12399	1.16204	0.11625	1.16207	0.10756	1.1649	0.07662
1.16799	0.13063	1.16213	0.12412	1.1621	0.11618	1.16213	0.10754	1.165	0.07621
1.1681	0.13073	1.16219	0.12374	1.16216	0.11618	1.1622	0.10748	1.1651	0.07618
1.16821	0.13078	1.16226	0.12426	1.16223	0.11587	1.16227	0.10789	1.16521	0.07652
1.16831	0.13075	1.16233	0.12466	1.1623	0.11599	1.16235	0.1078	1.1653	0.07647
1.1684	0.13112	1.16241	0.12447	1.16238	0.11613	1.16243	0.10777	1.16538	0.0764
1.16849	0.13094	1.16249	0.12429	1.16247	0.11669	1.16252	0.10796	1.16546	0.07676
1.16857	0.13118	1.16258	0.1247	1.16255	0.11606	1.16262	0.10804	1.16553	0.0761
1.16864	0.13109	1.16267	0.12474	1.16265	0.11652	1.16273	0.10828	1.1656	0.07627
1.16871	0.13069	1.16278	0.12449	1.16276	0.11663	1.16284	0.10831	1.16567	0.07676
1.16877	0.13069	1.16288	0.12414	1.16286	0.11667	1.16295	0.10798	1.16573	0.07572
1.16884	0.13101	1.16298	0.12461	1.16298	0.11636	1.16306	0.10841	1.1658	0.07633
1.1689	0.13063	1.16309	0.12489	1.16308	0.11673	1.16315	0.1084	1.16587	0.07661
1.16897	0.13075	1.16319	0.12487	1.16317	0.11713	1.16325	0.10841	1.16594	0.07538
1.16905	0.1314	1.16328	0.12457	1.16327	0.11693	1.16333	0.10836	1.16602	0.07739
1.16912	0.13097	1.16337	0.12475	1.16335	0.1168	1.16341	0.10861	1.16611	0.07639
1.16921	0.13117	1.16345	0.12476	1.16344	0.11644	1.16348	0.10837	1.1662	0.07535
1.1693	0.1312	1.16353	0.1247	1.16352	0.11713	1.16355	0.10836	1.16629	0.07659
1.1694	0.13137	1.16361	0.12479	1.16358	0.11701	1.16362	0.10858	1.16639	0.07943
1.1695	0.13155	1.16368	0.12546	1.16365	0.11683	1.16368	0.10846	1.16649	0.07692
1.16961	0.13157	1.16374	0.12526	1.16371	0.11678	1.16374	0.10854	1.1666	0.07446
1.16973	0.1316	1.1638	0.12523	1.16377	0.11696	1.1638	0.10849	1.1667	0.07711
1.16984	0.1315	1.16386	0.12543	1.16384	0.11701	1.16387	0.10846	1.16681	0.07875
1.16994	0.13175	1.16393	0.12527	1.1639	0.11704	1.16394	0.10843	1.16692	0.0751
1.17004	0.13189	1.16399	0.12539	1.16397	0.11683	1.16401	0.10859	1.16701	0.07637
1.17014	0.1317	1.16407	0.12552	1.16404	0.11701	1.16409	0.10874	1.16709	0.07729
1.17023	0.1309	1.16415	0.1254	1.16412	0.11712	1.16419	0.1087	1.16717	0.0769
1.1703	0.13161	1.16423	0.12528	1.16422	0.11708	1.16428	0.1089	1.16725	0.07605
1.17038	0.13202	1.16432	0.12502	1.16431	0.11727	1.16439	0.10878	1.16732	0.07631
1.17044	0.13176	1.16442	0.12537	1.16441	0.11721	1.16449	0.10872	1.16738	0.0786
1.1705	0.13225	1.16452	0.12525	1.16452	0.11748	1.16459	0.109	1.16744	0.07668
1.17056	0.1318	1.16462	0.1255	1.16461	0.11765	1.1647	0.10892	1.16751	0.07608
1.17062	0.13215	1.16472	0.12573	1.16472	0.11778	1.16479	0.1091	1.16757	0.07708
1.17069	0.13237	1.16481	0.12598	1.16481	0.11732	1.16488	0.10903	1.16764	0.07812
1.17075	0.1322	1.1649	0.12568	1.1649	0.1175	1.16497	0.10908	1.16771	0.07676
1.17083	0.132	1.16499	0.12572	1.16499	0.11774	1.16504	0.10923	1.16778	0.07645
1.17091	0.13245	1.16507	0.12618	1.16507	0.11763	1.16512	0.10906	1.16787	0.07791
1.171	0.13274	1.16515	0.12592	1.16514	0.11753	1.16518	0.10958	1.16795	0.07788
1.1711	0.133	1.16523	0.12608	1.16521	0.11787	1.16525	0.10932	1.16805	0.07727
1.1712	0.13257	1.1653	0.12645	1.16528	0.11776	1.16531	0.10933	1.16816	0.07743
1.17132	0.13322	1.16537	0.1264	1.16534	0.11805	1.16538	0.10942	1.16827	0.07861
1.17143	0.13256	1.16545	0.12627	1.16541	0.11816	1.16545	0.1095	1.16838	0.07724
1.17154	0.13311	1.16552	0.12648	1.16548	0.11779	1.16552	0.1094	1.16848	0.0765
1.17164	0.13325	1.16559	0.12658	1.16556	0.11829	1.1656	0.10942	1.16859	0.07739
[truncated: 22,002 more rows]

## Sheet: Figure 2j
Time (h)	Pristine PDMS		GNPE 5.0
0	0		0
0.1667	6.5		9.14
0.5	34.9		15.97
1	58.2		24.48
2	69.65		31.93
4	77.9		37.58
8	77.77		36.3
