# Supplementary material for: Height-renderable morphable tactile display enabled by programmable modulation of local stiffness in photothermally active polymer
Source: Nat Commun. 2024 Mar 22;15:2554. doi: 10.1038/s41467-024-46709-7 (PMC10959967; doi:10.1038/s41467-024-46709-7)
Supplement: Supplementary file 7 — Source Data [file 41467_2024_46709_MOESM7_ESM.zip › Raw data_Nature Communication_Figure 3.xlsx]

## Sheet: Figure 3a
Temperature (OC)	Storage modulus (MPa)
27.01	618.702
31.39	502.318
35.3	412.448
39.2	321.783
43.1	206.462
47.3	26.7576
51.2	3.24408
54.2	1.12007
58.1	0.46774
62.29	0.22985
66.2	0.12252
70.38	0.06914
74.29	0.04365
78.38	0.03238
82.29	0.02349
86.19	0.01822
91.09	0.01433
95.99	0.01151
100.79	0.00907
106.19	0.00706
111	0.00594
116.2	0.00486
120.1	0.00398
124.3	0.00337
128.18	0.00296
132.08	0.00276
136	0.00249
140.21	0.0023
145.09	0.00218
150.16	0.00217

## Sheet: Figure 3b
Temperature (50OC)		Temperature (70OC)		Temperature (150OC)
Stretch ratio(l)	Stress (MPa)	Stretch ratio(l)	Stress (MPa)	Stretch ratio(l)	Stress (MPa)
1	0.00373	1	0.00039578	1	0.00198
1.00001	0.00747	1	0.00437	1.00008	0.00319
1.00003	0.02044	1	0.00348	1.0002	0.00321
1.00014	0.04905	1.00002	0.00356	1.00032	0.00303
1.00026	0.06471	1.00011	0.00351	1.00042	0.00358
1.00038	0.07097	1.00022	0.00457	1.00052	0.00254
1.00049	0.0713	1.00031	0.00385	1.00061	0.00312
1.00059	0.07002	1.00038	0.00448	1.0007	0.00273
1.00069	0.06951	1.00046	0.004	1.00078	0.00315
1.00077	0.06798	1.00052	0.00452	1.00085	0.0031
1.00085	0.06563	1.00059	0.00461	1.00092	0.00338
1.00093	0.06449	1.00066	0.00436	1.001	0.00279
1.001	0.06396	1.00073	0.0045	1.00107	0.00331
1.00107	0.06479	1.00081	0.00596	1.00115	0.00305
1.00114	0.06645	1.00089	0.00497	1.00123	0.00297
1.00122	0.06938	1.00098	0.00505	1.00132	0.00319
1.00131	0.07254	1.00108	0.00547	1.00142	0.00351
1.0014	0.07702	1.00119	0.00608	1.00152	0.00327
1.00149	0.08178	1.00131	0.00608	1.00162	0.00299
1.00159	0.08785	1.00144	0.00679	1.00175	0.00332
1.0017	0.09379	1.00156	0.00579	1.00187	0.00374
1.00181	0.09714	1.00168	0.00513	1.00199	0.00371
1.00194	0.10018	1.00179	0.00626	1.0021	0.00401
1.00206	0.10246	1.0019	0.00595	1.00222	0.0033
1.00219	0.10465	1.002	0.00578	1.00233	0.00348
1.00231	0.10402	1.00209	0.00585	1.00242	0.00413
1.00242	0.10274	1.00217	0.00504	1.00251	0.00367
1.00253	0.10041	1.00225	0.00646	1.0026	0.00376
1.00263	0.09773	1.00232	0.00617	1.00268	0.00432
1.00272	0.09381	1.0024	0.00597	1.00275	0.00348
1.0028	0.0901	1.00247	0.00499	1.00283	0.00434
1.00288	0.08759	1.00254	0.00604	1.0029	0.00419
1.00295	0.0858	1.00261	0.00627	1.00298	0.00424
1.00302	0.08482	1.0027	0.00547	1.00306	0.00454
1.0031	0.08521	1.00279	0.00671	1.00315	0.00416
1.00317	0.08705	1.00289	0.00608	1.00324	0.00382
1.00325	0.0902	1.00299	0.00734	1.00333	0.00363
1.00334	0.09295	1.0031	0.00673	1.00344	0.00387
1.00344	0.09669	1.00322	0.00617	1.00355	0.00332
1.00354	0.10015	1.00335	0.00644	1.00366	0.00399
1.00366	0.10398	1.00347	0.00674	1.00377	0.0036
1.00377	0.10789	1.00359	0.00545	1.0039	0.00394
1.0039	0.11288	1.00371	0.00527	1.00402	0.00376
1.00403	0.11419	1.00382	0.00602	1.00414	0.00375
1.00415	0.11322	1.00392	0.00665	1.00425	0.0034
1.00427	0.11168	1.00401	0.00563	1.00435	0.00407
1.00438	0.10972	1.0041	0.0075	1.00444	0.00383
1.00448	0.10668	1.00418	0.00634	1.00453	0.0037
1.00458	0.10265	1.00425	0.0066	1.00461	0.0038
1.00467	0.0995	1.00432	0.00634	1.00469	0.00339
1.00475	0.09697	1.00439	0.00646	1.00477	0.00394
1.00482	0.09396	1.00446	0.00669	1.00484	0.00321
1.0049	0.09214	1.00454	0.00811	1.00492	0.00373
1.00497	0.0916	1.00462	0.00776	1.00499	0.00383
1.00505	0.09241	1.00471	0.00695	1.00507	0.00403
1.00512	0.09406	1.0048	0.00659	1.00516	0.00416
1.00521	0.09693	1.00491	0.00669	1.00525	0.00466
1.0053	0.10083	1.00502	0.00708	1.00535	0.00415
1.0054	0.10577	1.00514	0.00675	1.00545	0.00433
1.0055	0.11121	1.00526	0.00703	1.00557	0.00456
1.00561	0.11649	1.00539	0.00616	1.00569	0.00383
1.00572	0.12024	1.00551	0.00749	1.00581	0.00464
1.00584	0.12267	1.00562	0.00623	1.00593	0.00431
1.00597	0.1245	1.00573	0.00683	1.00605	0.00439
1.00609	0.12503	1.00582	0.00738	1.00616	0.00512
1.00621	0.12432	1.00592	0.00947	1.00626	0.00393
1.00634	0.12288	1.006	0.00795	1.00635	0.00448
1.00644	0.12042	1.00608	0.0071	1.00644	0.00395
1.00655	0.1162	1.00615	0.00734	1.00652	0.00455
1.00664	0.11241	1.00622	0.00689	1.0066	0.00439
1.00672	0.1089	1.0063	0.007	1.00667	0.0043
1.0068	0.10561	1.00637	0.00632	1.00675	0.00456
1.00688	0.10304	1.00645	0.00681	1.00682	0.0042
1.00695	0.10196	1.00654	0.00718	1.0069	0.004
1.00702	0.10246	1.00662	0.00747	1.00698	0.00408
1.0071	0.10375	1.00672	0.00736	1.00707	0.00441
1.00717	0.10591	1.00682	0.00755	1.00717	0.00471
1.00726	0.10909	1.00694	0.00732	1.00727	0.00471
1.00735	0.11229	1.00706	0.00746	1.00738	0.00414
1.00745	0.11594	1.00717	0.00779	1.0075	0.00409
1.00756	0.11955	1.0073	0.00708	1.00761	0.00427
1.00768	0.1237	1.00742	0.00688	1.00773	0.0041
1.00781	0.12843	1.00754	0.00705	1.00785	0.00441
1.00793	0.12923	1.00766	0.00773	1.00797	0.00432
1.00805	0.12796	1.00776	0.00788	1.00809	0.00452
1.00817	0.12681	1.00786	0.00806	1.00819	0.00437
1.00829	0.12433	1.00794	0.00797	1.00829	0.00423
1.0084	0.121	1.00802	0.00654	1.00837	0.0043
1.00849	0.11776	1.0081	0.0071	1.00845	0.00389
1.00858	0.11405	1.00817	0.00691	1.00853	0.00448
1.00866	0.11051	1.00824	0.00755	1.0086	0.00466
1.00874	0.10793	1.00831	0.00776	1.00867	0.00447
1.00881	0.10629	1.00839	0.00794	1.00875	0.00464
1.00889	0.10599	1.00847	0.00863	1.00882	0.00482
1.00896	0.10632	1.00855	0.00824	1.0089	0.00501
1.00904	0.10766	1.00864	0.00836	1.00899	0.00474
1.00912	0.11035	1.00874	0.00744	1.00908	0.00517
1.00921	0.11416	1.00885	0.00857	1.00919	0.00447
1.0093	0.11916	1.00897	0.00838	1.0093	0.00484
1.00941	0.12442	1.00909	0.00738	1.00941	0.00445
1.00952	0.12966	1.00922	0.00733	1.00953	0.00475
1.00963	0.13266	1.00933	0.00824	1.00966	0.00457
1.00975	0.13451	1.00945	0.00752	1.00977	0.00452
1.00987	0.13729	1.00956	0.00734	1.00989	0.00483
1.01	0.13806	1.00966	0.00751	1.01	0.005
1.01012	0.13699	1.00976	0.00879	1.0101	0.00471
1.01024	0.13466	1.00984	0.00721	1.01019	0.00483
1.01034	0.13161	1.00992	0.00889	1.01028	0.00471
1.01045	0.12784	1.00999	0.00851	1.01035	0.00549
1.01053	0.12359	1.01006	0.00785	1.01043	0.00431
1.01062	0.11977	1.01014	0.00728	1.0105	0.00514
1.0107	0.11706	1.01021	0.00778	1.01058	0.00494
1.01077	0.11524	1.01028	0.0078	1.01066	0.00502
1.01084	0.11481	1.01037	0.00823	1.01074	0.00476
1.01091	0.11458	1.01046	0.00814	1.01082	0.00472
1.01099	0.11559	1.01055	0.00781	1.01091	0.00482
1.01107	0.11782	1.01066	0.00785	1.01101	0.00505
1.01116	0.12022	1.01076	0.00918	1.01111	0.00443
1.01125	0.1236	1.01088	0.00904	1.01122	0.00501
1.01135	0.1277	1.011	0.0098	1.01134	0.00529
1.01147	0.13159	1.01112	0.009	1.01145	0.00497
1.01159	0.13379	1.01125	0.00921	1.01157	0.00546
1.01171	0.13868	1.01137	0.00811	1.01169	0.00506
1.01184	0.13943	1.01148	0.00946	1.0118	0.00513
1.01196	0.13916	1.01158	0.00939	1.01192	0.00526
1.01208	0.13786	1.01168	0.00745	1.01203	0.00459
1.01219	0.13533	1.01177	0.00933	1.01212	0.00485
1.01229	0.13293	1.01184	0.00852	1.01221	0.00495
1.01239	0.12944	1.01192	0.00853	1.01229	0.00528
1.01248	0.12521	1.01199	0.00839	1.01237	0.00553
1.01256	0.12126	1.01206	0.009	1.01245	0.00517
1.01264	0.11845	1.01213	0.0091	1.01252	0.00532
1.01272	0.11604	1.0122	0.00853	1.01259	0.00527
1.01279	0.11586	1.01228	0.00906	1.01267	0.00627
1.01286	0.11674	1.01237	0.00903	1.01275	0.00571
1.01294	0.11816	1.01247	0.00818	1.01283	0.00589
1.01303	0.121	1.01257	0.00889	1.01292	0.00551
1.01311	0.12519	1.01268	0.00888	1.01302	0.0053
1.01321	0.12952	1.0128	0.00884	1.01313	0.0053
1.01331	0.13422	1.01292	0.00915	1.01324	0.00584
1.01342	0.13873	1.01305	0.00971	1.01336	0.0057
1.01354	0.14304	1.01316	0.00948	1.01348	0.00547
1.01366	0.14474	1.01328	0.00813	1.0136	0.00506
1.01377	0.14657	1.01339	0.00908	1.01371	0.00538
1.0139	0.14775	1.01348	0.00928	1.01383	0.00566
1.01403	0.14705	1.01358	0.0096	1.01393	0.00491
1.01415	0.14544	1.01367	0.00947	1.01403	0.00574
1.01426	0.14208	1.01374	0.00921	1.01412	0.00577
1.01436	0.13753	1.01382	0.0088	1.0142	0.00581
1.01445	0.13393	1.01389	0.00954	1.01428	0.00497
1.01454	0.1297	1.01396	0.00808	1.01435	0.00556
1.01462	0.12675	1.01403	0.00792	1.01442	0.00584
1.0147	0.12451	1.01412	0.00867	1.0145	0.00523
1.01477	0.123	1.0142	0.00952	1.01458	0.00507
1.01484	0.12196	1.01429	0.00879	1.01466	0.00546
1.01492	0.12341	1.01438	0.00909	1.01475	0.00583
1.01499	0.12567	1.01449	0.00956	1.01484	0.00545
1.01508	0.12824	1.0146	0.01027	1.01495	0.00595
1.01516	0.13127	1.01471	0.00958	1.01505	0.00565
1.01526	0.13544	1.01483	0.0091	1.01517	0.00548
1.01538	0.14011	1.01495	0.00948	1.01528	0.00585
1.01549	0.14331	1.01508	0.01054	1.0154	0.00601
1.01561	0.14686	1.01519	0.00966	1.01552	0.00558
1.01574	0.14751	1.01531	0.00967	1.01564	0.00567
1.01586	0.14744	1.01541	0.00879	1.01575	0.00517
1.01598	0.1464	1.01551	0.00928	1.01586	0.00537
1.0161	0.14353	1.0156	0.00892	1.01596	0.00544
1.01621	0.14093	1.01569	0.0096	1.01605	0.00557
1.01631	0.13741	1.01576	0.00961	1.01613	0.00561
1.0164	0.13292	1.01583	0.00911	1.0162	0.00592
1.01648	0.12896	1.01591	0.01068	1.01627	0.00564
1.01656	0.12521	1.01597	0.01026	1.01635	0.0059
1.01663	0.12348	1.01605	0.00967	1.01642	0.00587
1.01671	0.12397	1.01613	0.00979	1.0165	0.00526
1.01678	0.12407	1.01621	0.00979	1.01658	0.00634
1.01686	0.12482	1.0163	0.01001	1.01666	0.00586
1.01694	0.12719	1.0164	0.00915	1.01675	0.00623
1.01702	0.13017	1.01651	0.01078	1.01686	0.00593
1.01711	0.13406	1.01662	0.00962	1.01696	0.00593
1.01721	0.13916	1.01675	0.01028	1.01707	0.00575
1.01733	0.14372	1.01687	0.00977	1.0172	0.0061
1.01745	0.1478	1.01698	0.00936	1.01732	0.00624
1.01756	0.14913	1.01711	0.00968	1.01744	0.00676
1.01768	0.15173	1.01722	0.01003	1.01756	0.00689
1.01781	0.1527	1.01732	0.00928	1.01767	0.00698
1.01793	0.15199	1.01742	0.00957	1.01777	0.00609
1.01805	0.14998	1.0175	0.00887	1.01786	0.00616
1.01816	0.14751	1.01758	0.01018	1.01795	0.00609
1.01826	0.14397	1.01766	0.01105	1.01803	0.00623
1.01835	0.14002	1.01773	0.00971	1.0181	0.00627
1.01844	0.13628	1.0178	0.01018	1.01818	0.00571
1.01851	0.13278	1.01787	0.00963	1.01825	0.00657
1.01859	0.13096	1.01795	0.00977	1.01833	0.00658
1.01866	0.1289	1.01803	0.00921	1.01841	0.00739
1.01874	0.12883	1.01811	0.01048	1.01849	0.00683
1.01881	0.12917	1.01821	0.01026	1.01858	0.0063
1.01889	0.13136	1.01831	0.01095	1.01868	0.00633
1.01897	0.13374	1.01842	0.01034	1.01878	0.00603
1.01906	0.13703	1.01854	0.0099	1.01889	0.00604
1.01917	0.14154	1.01865	0.01009	1.01901	0.00683
1.01928	0.14596	1.01878	0.00996	1.01911	0.00647
1.0194	0.1485	1.0189	0.01091	1.01923	0.00687
1.01952	0.15223	1.01902	0.00985	1.01936	0.0062
1.01965	0.15436	1.01914	0.01001	1.01947	0.00634
1.01976	0.15453	1.01924	0.01064	1.01958	0.00625
1.01989	0.15325	1.01934	0.01088	1.01968	0.00627
1.02	0.15091	1.01943	0.01117	1.01979	0.00615
1.0201	0.14775	1.0195	0.01054	1.01988	0.00647
1.02021	0.14345	1.01958	0.0105	1.01996	0.00635
1.0203	0.14002	1.01965	0.01066	1.02005	0.00572
1.02038	0.136	1.01973	0.01074	1.02012	0.00667
1.02046	0.13359	1.0198	0.01042	1.02019	0.00646
1.02053	0.13161	1.01987	0.00966	1.02026	0.0061
1.02061	0.13022	1.01995	0.01071	1.02034	0.00674
1.02068	0.12977	1.02003	0.01179	1.02042	0.00665
1.02076	0.13166	1.02012	0.01101	1.0205	0.00629
1.02084	0.13392	1.02022	0.01221	1.02059	0.00677
1.02093	0.13789	1.02034	0.0116	1.02069	0.00675
1.02102	0.1423	1.02046	0.01235	1.02079	0.00659
1.02112	0.14621	1.02058	0.01189	1.0209	0.00708
1.02123	0.15161	1.0207	0.01122	1.02102	0.00631
1.02135	0.15532	1.02082	0.01164	1.02114	0.00687
1.02146	0.15732	1.02093	0.01085	1.02126	0.00736
1.02159	0.15906	1.02104	0.01038	1.02138	0.00754
1.02171	0.16052	1.02114	0.01054	1.02149	0.007
1.02183	0.15991	1.02124	0.01116	1.0216	0.0068
1.02196	0.15742	1.02133	0.01097	1.0217	0.00719
1.02207	0.15333	1.02141	0.01094	1.02178	0.00654
1.02217	0.15038	1.02148	0.00977	1.02187	0.00721
1.02227	0.14631	1.02156	0.01195	1.02195	0.00755
1.02235	0.14262	1.02163	0.01102	1.02202	0.00665
1.02244	0.13908	1.0217	0.01104	1.02209	0.00657
1.02251	0.13708	1.02178	0.01018	1.02217	0.00728
1.02258	0.13548	1.02186	0.01192	1.02225	0.00685
1.02266	0.13547	1.02195	0.01115	1.02233	0.00657
1.02273	0.13606	1.02204	0.01071	1.02242	0.0068
1.02281	0.13768	1.02214	0.01069	1.02251	0.00716
1.02289	0.14052	1.02226	0.01089	1.02261	0.00664
1.02298	0.14337	1.02236	0.01145	1.02272	0.00659
1.02307	0.14768	1.02248	0.01143	1.02283	0.00643
1.02318	0.15152	1.0226	0.012	1.02294	0.00697
1.02329	0.15558	1.02273	0.01173	1.02306	0.00664
1.02342	0.15876	1.02285	0.01196	1.02318	0.00674
1.02354	0.16014	1.02297	0.01136	1.0233	0.00673
1.02367	0.15953	1.02308	0.01208	1.02341	0.00763
1.02379	0.15909	1.02318	0.01263	1.02352	0.00667
1.0239	0.15723	1.02326	0.01143	1.02362	0.00712
1.02401	0.15398	1.02335	0.01181	1.02371	0.00686
1.02412	0.14987	1.02343	0.01128	1.0238	0.00682
1.02421	0.14637	1.0235	0.01165	1.02388	0.00698
1.0243	0.14346	1.02357	0.01179	1.02395	0.0067
1.02437	0.14053	1.02364	0.01113	1.02402	0.00767
1.02445	0.13821	1.02371	0.0115	1.02409	0.00631
1.02452	0.13757	1.02379	0.01162	1.02417	0.0068
1.0246	0.13722	1.02387	0.01283	1.02425	0.00725
1.02467	0.1387	1.02396	0.01185	1.02433	0.00734
1.02475	0.14063	1.02405	0.01256	1.02442	0.00714
1.02483	0.14277	1.02416	0.01159	1.02452	0.00763
1.02493	0.14661	1.02428	0.01292	1.02463	0.00716
1.02502	0.15113	1.0244	0.01275	1.02474	0.00731
1.02513	0.15544	1.02453	0.0131	1.02486	0.00736
1.02524	0.15907	1.02464	0.0121	1.02499	0.00711
1.02536	0.16156	1.02476	0.01263	1.0251	0.00721
1.02549	0.16288	1.02487	0.01243	1.02521	0.0076
1.02561	0.1649	1.02498	0.0128	1.02533	0.00778
1.02573	0.16415	1.02507	0.01237	1.02543	0.00687
1.02586	0.16231	1.02516	0.01149	1.02553	0.00729
1.02596	0.15951	1.02524	0.01153	1.02561	0.00701
1.02607	0.15578	1.02532	0.01252	1.0257	0.00685
1.02617	0.15258	1.02539	0.01265	1.02577	0.00713
1.02625	0.14919	1.02546	0.01149	1.02585	0.0073
1.02633	0.1459	1.02554	0.01182	1.02592	0.00712
1.02641	0.14341	1.02561	0.01213	1.026	0.00731
1.02648	0.14176	1.02569	0.01169	1.02608	0.00764
1.02655	0.13992	1.02577	0.01228	1.02616	0.00782
1.02663	0.14085	1.02587	0.01187	1.02625	0.00792
1.0267	0.14254	1.02596	0.01169	1.02635	0.00738
1.02678	0.14535	1.02607	0.0122	1.02645	0.0077
1.02688	0.14876	1.02619	0.01282	1.02655	0.00759
1.02698	0.15241	1.02631	0.0122	1.02666	0.007
1.02708	0.15541	1.02643	0.01216	1.02677	0.00782
1.0272	0.15887	1.02655	0.0117	1.02689	0.0075
1.02732	0.16156	1.02668	0.0127	1.02701	0.00724
1.02745	0.16426	1.02679	0.01249	1.02713	0.00793
1.02757	0.1639	1.0269	0.01197	1.02724	0.00825
1.02769	0.16252	1.027	0.01303	1.02735	0.00781
1.02781	0.161	1.02709	0.01238	1.02745	0.00729
1.02792	0.15867	1.02717	0.01292	1.02754	0.00757
1.02802	0.15541	1.02725	0.01269	1.02763	0.00751
1.02811	0.15087	1.02732	0.01273	1.02771	0.00708
1.02819	0.14744	1.02739	0.01334	1.02779	0.00747
1.02827	0.14436	1.02746	0.01229	1.02787	0.00751
1.02835	0.14213	1.02753	0.01232	1.02794	0.00791
1.02842	0.14125	1.02761	0.01332	1.02801	0.00799
1.0285	0.14089	1.02769	0.01284	1.02809	0.00722
1.02857	0.14156	1.02778	0.01249	1.02817	0.00793
1.02866	0.1435	1.02788	0.01286	1.02826	0.00737
1.02874	0.1466	1.02799	0.01265	1.02835	0.0071
1.02884	0.15171	1.02811	0.01315	1.02846	0.00777
1.02893	0.15537	1.02824	0.01291	1.02856	0.00766
1.02904	0.16013	1.02836	0.01284	1.02868	0.0082
1.02915	0.16345	1.02848	0.0124	1.0288	0.00739
1.02926	0.16465	1.02859	0.01275	1.02892	0.00785
1.02939	0.16651	1.0287	0.01326	1.02904	0.00743
1.02952	0.16776	1.0288	0.0129	1.02915	0.0076
1.02964	0.16756	1.0289	0.01282	1.02926	0.00769
1.02976	0.16593	1.02899	0.0122	1.02936	0.00821
1.02987	0.16359	1.02907	0.01301	1.02945	0.00819
1.02997	0.16024	1.02915	0.01203	1.02954	0.0078
1.03007	0.15744	1.02922	0.01239	1.02961	0.00714
1.03017	0.15436	1.02929	0.01336	1.02969	0.00774
1.03025	0.15017	1.02937	0.01307	1.02976	0.00737
1.03032	0.14811	1.02944	0.01313	1.02984	0.00749
1.0304	0.14648	1.02953	0.01226	1.02991	0.00782
1.03047	0.14605	1.02961	0.0128	1.02999	0.00784
1.03054	0.14658	1.0297	0.0131	1.03008	0.00738
1.03062	0.14804	1.0298	0.01314	1.03018	0.00773
1.0307	0.15025	1.02991	0.0139	1.03028	0.00749
1.03079	0.15303	1.03002	0.01268	1.03038	0.00797
1.03089	0.15684	1.03014	0.01308	1.03049	0.00778
1.03098	0.16104	1.03026	0.01348	1.03061	0.00837
1.0311	0.1646	1.03038	0.0134	1.03073	0.00832
1.03122	0.16694	1.0305	0.01353	1.03085	0.00792
1.03134	0.16979	1.03062	0.01186	1.03097	0.00786
1.03147	0.16855	1.03073	0.01268	1.03108	0.00788
1.03159	0.16725	1.03083	0.01283	1.03119	0.00783
1.03171	0.16616	1.03092	0.01313	1.03129	0.00807
1.03182	0.1631	1.03101	0.01358	1.03138	0.00776
1.03192	0.15983	1.03109	0.01261	1.03146	0.00772
1.03202	0.15577	1.03116	0.01394	1.03154	0.00808
1.03211	0.15235	1.03123	0.01289	1.03162	0.00742
1.03219	0.1498	1.0313	0.01405	1.0317	0.00765
1.03226	0.14723	1.03137	0.01312	1.03177	0.00785
1.03234	0.14632	1.03145	0.0131	1.03184	0.00779
1.03241	0.14586	1.03153	0.01469	1.03192	0.00703
1.03249	0.14642	1.03162	0.01399	1.032	0.00769
1.03256	0.14759	1.03171	0.01421	1.03209	0.00821
1.03265	0.15082	1.03181	0.01346	1.03219	0.00796
1.03274	0.1547	1.03193	0.0137	1.03229	0.00816
1.03284	0.15864	1.03205	0.0127	1.0324	0.00696
1.03294	0.16348	1.03217	0.01379	1.03253	0.00844
1.03305	0.16699	1.0323	0.0143	1.03265	0.00876
1.03317	0.16976	1.03242	0.01318	1.03276	0.00821
1.03329	0.17121	1.03253	0.01302	1.03288	0.00792
1.03342	0.17265	1.03264	0.01449	1.03299	0.00829
1.03355	0.17247	1.03274	0.01354	1.0331	0.00772
1.03367	0.17078	1.03283	0.01377	1.03319	0.00764
1.03378	0.16887	1.03291	0.01297	1.03328	0.00812
1.03388	0.16559	1.03298	0.01296	1.03337	0.00764
1.03397	0.16156	1.03306	0.01206	1.03345	0.00759
1.03407	0.15803	1.03313	0.01343	1.03352	0.00765
1.03415	0.15473	1.0332	0.01373	1.03359	0.007
1.03423	0.15255	1.03328	0.01424	1.03367	0.0078
1.0343	0.15081	1.03336	0.01326	1.03375	0.00803
1.03437	0.15031	1.03344	0.01319	1.03383	0.00754
1.03444	0.15023	1.03353	0.0132	1.03392	0.00785
1.03452	0.15115	1.03363	0.01435	1.03401	0.00835
1.0346	0.15369	1.03373	0.01428	1.03412	0.00771
1.03469	0.15758	1.03384	0.01343	1.03422	0.00794
1.03479	0.16052	1.03397	0.01372	1.03433	0.00853
1.03489	0.16489	1.03409	0.01377	1.03444	0.00867
1.03501	0.16733	1.03421	0.01263	1.03456	0.00851
1.03513	0.17042	1.03433	0.01422	1.03468	0.00781
1.03526	0.17378	1.03445	0.0137	1.0348	0.00821
1.03538	0.17255	1.03456	0.01355	1.03491	0.00818
1.0355	0.17122	1.03466	0.01363	1.03502	0.00806
1.03562	0.16998	1.03476	0.01367	1.03512	0.00748
1.03573	0.16732	1.03484	0.0129	1.03521	0.00765
1.03583	0.16461	1.03491	0.01354	1.0353	0.00767
1.03593	0.16079	1.03499	0.01487	1.03538	0.00827
1.03601	0.15722	1.03506	0.01339	1.03546	0.00829
1.03609	0.15413	1.03513	0.01432	1.03554	0.00812
1.03617	0.15207	1.0352	0.01418	1.03562	0.00831
1.03624	0.15086	1.03528	0.01434	1.03569	0.00791
1.03632	0.15131	1.03536	0.014	1.03576	0.00762
1.03639	0.15214	1.03545	0.01433	1.03584	0.00804
1.03648	0.15349	1.03554	0.01495	1.03593	0.00831
1.03656	0.15705	1.03565	0.01522	1.03603	0.00766
1.03665	0.16026	1.03576	0.01534	1.03612	0.00797
1.03675	0.16457	1.03589	0.0147	1.03623	0.0085
1.03686	0.16931	1.03601	0.01498	1.03635	0.00771
1.03697	0.17317	1.03613	0.01365	1.03647	0.00875
1.03708	0.17496	1.03625	0.01416	1.03659	0.00852
1.03719	0.1764	1.03637	0.01432	1.0367	0.00867
1.03733	0.17849	1.03647	0.01457	1.03682	0.00848
1.03745	0.17793	1.03657	0.01514	1.03693	0.00917
1.03757	0.17656	1.03666	0.01437	1.03703	0.00807
1.03769	0.17317	1.03674	0.0146	1.03712	0.00906
1.03779	0.16982	1.03681	0.01358	1.03721	0.00888
1.03789	0.16653	1.03689	0.01414	1.03729	0.00878
1.03798	0.16284	1.03696	0.01366	1.03736	0.00869
1.03807	0.15976	1.03703	0.01519	1.03744	0.00934
1.03814	0.15751	1.03711	0.01469	1.03751	0.00961
1.03822	0.1561	1.03719	0.0129	1.03759	0.00975
1.03829	0.15545	1.03728	0.01472	1.03766	0.00942
1.03837	0.15524	1.03737	0.01462	1.03775	0.00969
1.03844	0.1571	1.03747	0.01433	1.03785	0.00872
1.03852	0.15864	1.03758	0.01412	1.03794	0.00863
1.03861	0.16132	1.03768	0.01513	1.03805	0.00895
1.0387	0.16482	1.0378	0.01611	1.03816	0.00974
1.03879	0.1682	1.03792	0.01455	1.03827	0.00873
1.03891	0.17164	1.03804	0.015	1.03839	0.00835
1.03903	0.17467	1.03816	0.0145	1.03851	0.00831
1.03915	0.17725	1.03828	0.01509	1.03863	0.00887
1.03928	0.17697	1.03839	0.01453	1.03874	0.00857
1.0394	0.17582	1.03849	0.01475	1.03886	0.00961
1.03952	0.1745	1.03859	0.01451	1.03896	0.00893
1.03963	0.17181	1.03867	0.01459	1.03905	0.0087
1.03974	0.16863	1.03875	0.01471	1.03913	0.00889
1.03984	0.16585	1.03883	0.0145	1.03922	0.00887
1.03992	0.16172	1.0389	0.01555	1.03929	0.00914
1.04	0.15937	1.03897	0.01541	1.03936	0.00862
1.04008	0.15671	1.03904	0.01455	1.03944	0.00907
1.04016	0.15503	1.03912	0.0154	1.03952	0.00959
1.04023	0.15405	1.0392	0.01494	1.0396	0.00846
1.0403	0.15432	1.03928	0.0166	1.03968	0.00967
1.04038	0.15678	1.03937	0.01589	1.03976	0.00959
1.04047	0.15914	1.03947	0.01461	1.03986	0.00939
1.04056	0.16248	1.03958	0.0159	1.03996	0.00977
1.04065	0.16671	1.0397	0.01632	1.04007	0.00891
1.04075	0.17102	1.03983	0.01714	1.04019	0.00939
1.04087	0.17437	1.03995	0.01661	1.04031	0.00957
1.04098	0.17709	1.04007	0.01473	1.04043	0.00984
1.0411	0.17936	1.04019	0.01482	1.04055	0.01005
1.04123	0.1812	1.0403	0.01502	1.04066	0.00956
1.04135	0.18045	1.04039	0.01575	1.04076	0.00918
1.04148	0.17872	1.04049	0.01601	1.04086	0.00967
1.0416	0.17693	1.04057	0.01611	1.04095	0.00943
1.0417	0.17417	1.04065	0.01635	1.04104	0.00963
1.04179	0.16972	1.04072	0.0157	1.04112	0.00934
1.04188	0.16737	1.04079	0.01552	1.04119	0.00965
1.04196	0.16497	1.04087	0.01436	1.04126	0.00913
1.04204	0.16204	1.04094	0.01401	1.04134	0.00941
1.04212	0.16014	1.04102	0.01537	1.04142	0.00902
1.04219	0.1598	1.0411	0.01612	1.0415	0.0099
1.04226	0.15986	1.04119	0.01519	1.04159	0.01063
1.04234	0.16069	1.04129	0.01499	1.04168	0.01022
1.04242	0.1635	1.0414	0.01453	1.04178	0.01006
1.04251	0.16576	1.04151	0.01536	1.04189	0.00945
1.0426	0.16902	1.04162	0.01531	1.042	0.00953
1.04271	0.17249	1.04174	0.01651	1.04211	0.00945
1.04282	0.17541	1.04186	0.01635	1.04223	0.00982
1.04294	0.17811	1.04199	0.01525	1.04235	0.01008
1.04306	0.18144	1.04211	0.01547	1.04246	0.0096
1.04319	0.18183	1.04222	0.01632	1.04257	0.00978
1.04331	0.18104	1.04232	0.01585	1.04269	0.00981
1.04343	0.17913	1.04241	0.01543	1.04279	0.00899
1.04354	0.17631	1.0425	0.01645	1.04288	0.00965
1.04364	0.17279	1.04258	0.01615	1.04297	0.00999
1.04374	0.16978	1.04265	0.016	1.04305	0.00957
1.04383	0.16555	1.04272	0.01576	1.04313	0.0099
1.04391	0.16348	1.04279	0.01447	1.04321	0.01023
1.04399	0.16001	1.04286	0.0154	1.04328	0.01019
1.04406	0.15866	1.04294	0.01556	1.04335	0.01045
1.04414	0.15855	1.04302	0.01636	1.04344	0.01014
1.04421	0.15865	1.04311	0.01524	1.04352	0.00987
1.04429	0.16035	1.0432	0.01547	1.04361	0.01001
1.04438	0.16297	1.0433	0.01537	1.0437	0.01018
1.04447	0.16655	1.04342	0.01629	1.04379	0.01049
1.04456	0.17078	1.04353	0.01637	1.0439	0.01029
1.04467	0.17502	1.04366	0.01557	1.04401	0.00997
1.04478	0.17825	1.04379	0.01643	1.04413	0.01021
1.04489	0.18176	1.0439	0.01677	1.04425	0.01012
1.045	0.18328	1.04402	0.01643	1.04437	0.01063
1.04513	0.18474	1.04413	0.01629	1.04448	0.01
1.04525	0.18526	1.04423	0.01634	1.04459	0.00963
1.04537	0.1834	1.04432	0.01551	1.0447	0.00951
1.0455	0.18115	1.0444	0.01581	1.04479	0.00994
1.0456	0.17844	1.04447	0.01654	1.04487	0.00987
1.0457	0.17559	1.04455	0.017	1.04496	0.01045
1.04579	0.17186	1.04462	0.01674	1.04503	0.01024
1.04588	0.16808	1.0447	0.01571	1.0451	0.01001
1.04596	0.16564	1.04477	0.01656	1.04518	0.00997
1.04603	0.16419	1.04485	0.01648	1.04526	0.00999
1.04611	0.16462	1.04494	0.0162	1.04534	0.0098
1.04618	0.16369	1.04503	0.01597	1.04542	0.01024
1.04625	0.16503	1.04512	0.01781	1.04551	0.01059
1.04633	0.16689	1.04523	0.0178	1.04561	0.01027
1.04642	0.16927	1.04533	0.01716	1.04572	0.01008
1.04651	0.1727	1.04545	0.01641	1.04582	0.00968
1.04661	0.17606	1.04557	0.01663	1.04594	0.01037
1.04671	0.1788	1.04569	0.01634	1.04605	0.01042
1.04684	0.1812	1.04581	0.01603	1.04617	0.01047
1.04696	0.18469	1.04593	0.01592	1.0463	0.01026
1.04708	0.18463	1.04605	0.01694	1.04641	0.01003
1.04721	0.18424	1.04615	0.01734	1.04652	0.01021
1.04732	0.18357	1.04625	0.01628	1.04662	0.01004
1.04744	0.18054	1.04633	0.01635	1.04672	0.00914
1.04755	0.1773	1.04642	0.01668	1.0468	0.00996
1.04765	0.17386	1.04649	0.01643	1.04689	0.00976
1.04774	0.17056	1.04656	0.01639	1.04696	0.01043
1.04782	0.1673	1.04664	0.01702	1.04704	0.01008
1.0479	0.16453	1.0467	0.01673	1.04711	0.01015
1.04797	0.16209	1.04678	0.01677	1.04719	0.01021
1.04805	0.16158	1.04686	0.01725	1.04726	0.01013
1.04812	0.16215	1.04694	0.01673	1.04735	0.01038
1.0482	0.16356	1.04703	0.01693	1.04744	0.01025
1.04828	0.16604	1.04713	0.01712	1.04753	0.01078
1.04837	0.16996	1.04724	0.01613	1.04763	0.01021
1.04846	0.17344	1.04736	0.017	1.04774	0.0109
1.04857	0.17718	1.04748	0.01642	1.04785	0.01061
1.04867	0.18122	1.0476	0.01735	1.04797	0.01068
1.04879	0.18415	1.04772	0.01796	1.04809	0.0104
1.0489	0.18591	1.04784	0.01657	1.04821	0.01048
1.04903	0.18829	1.04796	0.01686	1.04832	0.01078
1.04916	0.18816	1.04806	0.01741	1.04843	0.01035
1.04928	0.18746	1.04816	0.01664	1.04853	0.01049
1.0494	0.1847	1.04824	0.01776	1.04862	0.0101
1.04951	0.18181	1.04831	0.01732	1.0487	0.01026
1.04961	0.17838	1.04839	0.01657	1.04879	0.0104
1.0497	0.17484	1.04846	0.01767	1.04886	0.01069
1.04978	0.17145	1.04853	0.01726	1.04894	0.01061
1.04986	0.1695	1.0486	0.01662	1.04901	0.01069
1.04993	0.16731	1.04868	0.01702	1.04909	0.01119
1.05001	0.16585	1.04876	0.01896	1.04917	0.01112
1.05008	0.16588	1.04885	0.01754	1.04926	0.01146
1.05015	0.16679	1.04895	0.01824	1.04935	0.01093
1.05023	0.16897	1.04905	0.01828	1.04945	0.01117
1.05032	0.17185	1.04916	0.01764	1.04955	0.0109
1.05042	0.17483	1.04928	0.01733	1.04966	0.01092
1.05052	0.17809	1.04939	0.0176	1.04978	0.01117
1.05063	0.18151	1.04952	0.01823	1.04989	0.01067
1.05074	0.18387	1.04964	0.01825	1.05001	0.01076
1.05087	0.18703	1.04976	0.01794	1.05013	0.01051
1.05099	0.18708	1.04988	0.01762	1.05024	0.01101
1.05111	0.18698	1.04998	0.0175	1.05035	0.01083
1.05123	0.18529	1.05007	0.01821	1.05046	0.01062
1.05135	0.18371	1.05016	0.01752	1.05055	0.01055
1.05145	0.17999	1.05024	0.01788	1.05064	0.01049
1.05155	0.17708	1.05032	0.01779	1.05073	0.01048
1.05164	0.17316	1.05039	0.01878	1.0508	0.01064
1.05172	0.16998	1.05046	0.01841	1.05088	0.01102
1.0518	0.16796	1.05053	0.0181	1.05095	0.01091
1.05187	0.16704	1.0506	0.01857	1.05103	0.01104
1.05195	0.16616	1.05068	0.01898	1.05111	0.01051
1.05202	0.16661	1.05076	0.01896	1.05119	0.01098
1.0521	0.16808	1.05086	0.018	1.05128	0.01109
1.05218	0.17004	1.05096	0.01807	1.05137	0.01158
1.05228	0.17259	1.05107	0.01856	1.05147	0.01115
1.05237	0.17696	1.05119	0.01824	1.05157	0.01116
1.05248	0.18091	1.05132	0.01844	1.05168	0.01123
1.05258	0.18491	1.05144	0.01984	1.0518	0.01086
1.05269	0.18799	1.05156	0.01917	1.05192	0.01134
1.05281	0.18947	1.05167	0.01711	1.05203	0.01153
1.05293	0.19118	1.05178	0.01807	1.05215	0.01115
1.05306	0.1923	1.05189	0.01836	1.05226	0.0115
1.05318	0.19044	1.05198	0.01829	1.05236	0.01136
1.0533	0.1883	1.05207	0.01819	1.05245	0.01071
1.05341	0.18534	1.05214	0.01945	1.05254	0.01066
1.05351	0.18149	1.05222	0.01863	1.05262	0.01073
1.05361	0.17781	1.05229	0.01753	1.0527	0.01073
1.0537	0.17503	1.05236	0.01909	1.05278	0.01113
1.05377	0.1729	1.05244	0.01833	1.05285	0.01071
1.05385	0.17114	1.05251	0.0184	1.05293	0.01086
1.05392	0.16986	1.0526	0.01837	1.053	0.01079
1.05399	0.16907	1.05269	0.01827	1.05309	0.01103
1.05407	0.17018	1.05278	0.01812	1.05318	0.01145
1.05415	0.17245	1.05289	0.0182	1.05328	0.01114
1.05423	0.17508	1.053	0.01962	1.05338	0.0109
1.05432	0.1778	1.05311	0.01817	1.05349	0.01167
1.05441	0.1814	1.05322	0.01898	1.0536	0.01166
1.05452	0.18434	1.05334	0.01874	1.05371	0.01154
1.05464	0.18621	1.05347	0.01724	1.05383	0.0118
1.05476	0.19031	1.05359	0.01798	1.05395	0.01159
1.05489	0.19037	1.05371	0.02005	1.05407	0.01128
1.05501	0.18971	1.05381	0.01906	1.05418	0.01136
1.05513	0.18869	1.05391	0.01968	1.05429	0.01139
1.05525	0.18629	1.054	0.01853	1.05438	0.01102
1.05536	0.18306	1.05408	0.01821	1.05447	0.01111
1.05546	0.18005	1.05416	0.0189	1.05456	0.01097
1.05555	0.17668	1.05423	0.01942	1.05464	0.01108
1.05564	0.17366	1.0543	0.01886	1.05471	0.01131
1.05571	0.17167	1.05437	0.0182	1.05478	0.0112
1.05579	0.16928	1.05444	0.02014	1.05486	0.01173
1.05586	0.16848	1.05452	0.02003	1.05493	0.0113
1.05594	0.16866	1.05461	0.01947	1.05501	0.01138
1.05601	0.16961	1.05469	0.01926	1.0551	0.01148
1.05609	0.17225	1.05479	0.01961	1.05519	0.01126
1.05618	0.17532	1.0549	0.01962	1.05529	0.01142
1.05628	0.17942	1.05501	0.02018	1.0554	0.01167
1.05637	0.18373	1.05514	0.02031	1.05552	0.01174
1.05648	0.18743	1.05526	0.01906	1.05564	0.01149
1.0566	0.19035	1.05538	0.01965	1.05575	0.01162
1.05671	0.19084	1.0555	0.0183	1.05588	0.01197
1.05684	0.19384	1.05561	0.02015	1.05599	0.01138
1.05696	0.19407	1.05572	0.01878	1.05609	0.01154
1.05709	0.19325	1.05582	0.01994	1.05619	0.01181
1.0572	0.19164	1.05591	0.01961	1.05629	0.01167
1.05732	0.18871	1.05599	0.01924	1.05637	0.01177
1.05742	0.18459	1.05606	0.01936	1.05646	0.01168
1.05751	0.18179	1.05613	0.01937	1.05653	0.01153
1.0576	0.17863	1.0562	0.01966	1.05661	0.01135
1.05768	0.17517	1.05627	0.01869	1.05668	0.01199
1.05775	0.17312	1.05635	0.01883	1.05676	0.01141
1.05782	0.17269	1.05643	0.01909	1.05684	0.01182
1.05789	0.17151	1.05652	0.01938	1.05693	0.01157
1.05797	0.17264	1.05661	0.01954	1.05702	0.01217
1.05805	0.17406	1.05671	0.02	1.05712	0.01193
1.05813	0.17717	1.05682	0.01957	1.05722	0.01166
1.05822	0.18038	1.05694	0.01924	1.05733	0.01187
1.05832	0.184	1.05705	0.02123	1.05744	0.01178
1.05843	0.18684	1.05718	0.01939	1.05755	0.0122
1.05855	0.18949	1.0573	0.01965	1.05767	0.01251
1.05868	0.19291	1.05742	0.01932	1.05779	0.01223
1.0588	0.19297	1.05754	0.01892	1.0579	0.01191
1.05892	0.19304	1.05764	0.02014	1.05802	0.01199
1.05904	0.19195	1.05774	0.0198	1.05812	0.01194
1.05915	0.18951	1.05783	0.02052	1.05822	0.01194
1.05926	0.18645	1.05791	0.02	1.05831	0.01122
1.05936	0.18314	1.05799	0.01947	1.0584	0.01171
1.05946	0.17937	1.05806	0.02109	1.05848	0.012
1.05954	0.17642	1.05813	0.01975	1.05855	0.01236
1.05962	0.17355	1.0582	0.01977	1.05863	0.01146
1.05969	0.17214	1.05827	0.02103	1.0587	0.01192
1.05977	0.17132	1.05835	0.0209	1.05878	0.01269
1.05984	0.17123	1.05843	0.0204	1.05886	0.01198
1.05992	0.17229	1.05853	0.02185	1.05894	0.01243
1.06	0.17446	1.05863	0.02053	1.05903	0.01235
1.06009	0.17775	1.05874	0.02066	1.05913	0.01247
1.06019	0.18195	1.05885	0.02022	1.05924	0.01153
1.06029	0.18599	1.05898	0.02101	1.05934	0.01218
1.0604	0.18924	1.0591	0.02175	1.05947	0.01239
1.06051	0.19289	1.05921	0.02125	1.05958	0.01213
1.06062	0.19371	1.05934	0.02139	1.0597	0.01296
1.06074	0.19553	1.05944	0.02098	1.05981	0.01281
1.06087	0.19586	1.05955	0.02115	1.05992	0.01264
1.06099	0.19532	1.05964	0.02147	1.06002	0.01197
1.06111	0.19311	1.05973	0.02071	1.06012	0.01205
1.06121	0.1908	1.05982	0.02121	1.06021	0.01183
1.06132	0.18737	1.05989	0.02085	1.06029	0.01206
1.06142	0.18421	1.05996	0.02129	1.06037	0.01182
1.06151	0.18027	1.06003	0.02085	1.06044	0.0119
1.06159	0.17797	1.0601	0.0204	1.06052	0.01217
1.06167	0.17635	1.06018	0.02054	1.06059	0.01193
1.06174	0.17525	1.06026	0.02144	1.06067	0.01243
1.06181	0.17546	1.06036	0.02104	1.06076	0.01201
1.06188	0.17643	1.06045	0.02111	1.06084	0.0125
1.06196	0.17818	1.06055	0.0218	1.06094	0.01195
1.06205	0.18059	1.06066	0.02141	1.06105	0.0125
1.06214	0.18385	1.06077	0.02191	1.06115	0.01238
1.06223	0.18724	1.06089	0.02091	1.06126	0.01207
1.06233	0.19076	1.06101	0.02175	1.06137	0.01264
1.06245	0.19355	1.06113	0.02073	1.0615	0.01267
1.06257	0.19645	1.06125	0.02196	1.06161	0.01246
1.06269	0.19755	1.06137	0.02013	1.06174	0.01288
1.06282	0.19662	1.06148	0.02279	1.06184	0.01252
1.06294	0.19579	1.06157	0.02055	1.06195	0.01311
1.06306	0.19427	1.06167	0.02126	1.06205	0.01295
1.06317	0.1913	1.06175	0.02224	1.06214	0.01205
1.06328	0.18787	1.06183	0.02183	1.06222	0.01159
1.06337	0.1843	1.0619	0.02126	1.06231	0.01212
1.06345	0.18048	1.06197	0.02133	1.06238	0.012
1.06353	0.17897	1.06204	0.02069	1.06245	0.01204
1.06361	0.17671	1.06211	0.02211	1.06253	0.01264
1.06368	0.17553	1.06219	0.02199	1.06261	0.01203
1.06376	0.17533	1.06228	0.02222	1.06268	0.01206
1.06383	0.17601	1.06236	0.0221	1.06277	0.01277
1.06391	0.17839	1.06246	0.02221	1.06286	0.01283
1.064	0.18166	1.06256	0.02209	1.06296	0.01272
1.06409	0.18487	1.06268	0.02295	1.06306	0.01256
1.06419	0.18923	1.0628	0.02233	1.06318	0.01304
1.0643	0.19244	1.06292	0.02126	1.0633	0.01297
1.06441	0.19618	1.06304	0.02223	1.06342	0.01307
1.06453	0.19778	1.06316	0.02201	1.06354	0.01294
1.06465	0.19904	1.06327	0.02239	1.06364	0.01267
1.06478	0.19955	1.06338	0.02246	1.06375	0.01282
1.0649	0.19934	1.06348	0.02204	1.06386	0.01303
1.06502	0.19754	1.06357	0.02205	1.06395	0.01285
1.06513	0.1937	1.06365	0.02246	1.06404	0.01251
1.06523	0.19115	1.06373	0.02231	1.06412	0.01274
1.06532	0.18814	1.0638	0.0234	1.0642	0.01244
1.06541	0.18501	1.06387	0.02302	1.06428	0.0127
1.0655	0.18148	1.06394	0.02159	1.06435	0.01227
1.06558	0.1801	1.06402	0.02191	1.06443	0.0127
1.06565	0.17881	1.0641	0.02221	1.06451	0.01338
1.06572	0.17855	1.06418	0.02259	1.06459	0.01309
1.06579	0.17886	1.06427	0.0231	1.06469	0.01296
1.06587	0.18082	1.06437	0.02254	1.06479	0.0126
1.06596	0.1826	1.06448	0.02296	1.06489	0.01265
1.06605	0.18545	1.06459	0.02259	1.065	0.01258
1.06615	0.18888	1.06472	0.02278	1.06511	0.01317
1.06625	0.19183	1.06483	0.02238	1.06522	0.01317
1.06637	0.19471	1.06496	0.02223	1.06534	0.01298
1.06649	0.19757	1.06508	0.02251	1.06546	0.01241
1.06661	0.1983	1.0652	0.02224	1.06557	0.01272
1.06674	0.19816	1.0653	0.0221	1.06568	0.01266
1.06686	0.19661	1.0654	0.02235	1.06579	0.01279
1.06697	0.19465	1.06549	0.0231	1.06589	0.01274
1.06708	0.19166	1.06558	0.02234	1.06598	0.01242
1.06718	0.18968	1.06565	0.02268	1.06606	0.01304
1.06727	0.1859	1.06573	0.02224	1.06614	0.01271
1.06736	0.18281	1.0658	0.023	1.06622	0.0133
1.06744	0.17995	1.06587	0.02331	1.0663	0.01238
1.06751	0.17866	1.06594	0.0229	1.06637	0.01264
1.06759	0.17816	1.06602	0.02181	1.06645	0.01328
1.06766	0.17802	1.0661	0.02299	1.06653	0.01348
1.06774	0.17949	1.06619	0.02224	1.06661	0.01325
1.06782	0.1816	1.06629	0.02311	1.0667	0.01301
1.06791	0.18499	1.06639	0.0229	1.0668	0.01308
1.068	0.18897	1.06651	0.02369	1.0669	0.0128
1.0681	0.19332	1.06663	0.02353	1.067	0.01317
1.06821	0.19673	1.06676	0.02303	1.06713	0.01343
1.06832	0.19956	1.06688	0.02235	1.06725	0.01315
1.06844	0.20075	1.06699	0.02351	1.06736	0.01348
1.06855	0.20273	1.06711	0.02429	1.06747	0.01291
1.06868	0.20415	1.06721	0.02311	1.06758	0.01267
1.0688	0.20277	1.0673	0.02218	1.06769	0.01269
1.06893	0.20105	1.0674	0.02363	1.06779	0.0134
1.06904	0.19795	1.06747	0.02309	1.06788	0.01285
1.06914	0.19523	1.06755	0.02298	1.06796	0.01357
1.06924	0.19211	1.06763	0.02309	1.06804	0.0131
1.06933	0.1883	1.06771	0.02351	1.06812	0.01299
1.06941	0.18581	1.06778	0.02323	1.06819	0.01327
1.06949	0.18352	1.06785	0.02338	1.06827	0.01348
1.06957	0.18247	1.06793	0.02289	1.06834	0.0132
1.06965	0.18254	1.06802	0.02261	1.06843	0.01368
1.06972	0.18262	1.06812	0.02399	1.06852	0.01333
1.06979	0.18338	1.06822	0.0235	1.06861	0.01349
1.06987	0.18607	1.06832	0.02395	1.06871	0.01301
1.06996	0.18888	1.06844	0.02489	1.06882	0.01365
1.07005	0.19194	1.06855	0.02399	1.06893	0.01387
1.07016	0.19556	1.06867	0.02274	1.06904	0.01411
1.07027	0.19895	1.06879	0.02252	1.06916	0.0134
1.07039	0.20185	1.06892	0.02384	1.06928	0.01328
1.07051	0.20309	1.06903	0.02312	1.0694	0.01329
1.07063	0.20182	1.06914	0.02257	1.06952	0.01342
1.07075	0.20084	1.06924	0.02497	1.06962	0.01373
1.07088	0.19911	1.06933	0.02463	1.06972	0.01334
1.07099	0.19687	1.06942	0.02506	1.06981	0.01291
1.07109	0.19473	1.0695	0.02527	1.0699	0.01329
1.07119	0.19118	1.06957	0.02435	1.06998	0.01275
1.07128	0.18722	1.06964	0.02425	1.07006	0.01316
1.07136	0.18422	1.06971	0.02383	1.07013	0.01288
1.07143	0.18245	1.06979	0.02453	1.0702	0.01288
1.0715	0.18115	1.06986	0.02306	1.07028	0.01305
1.07158	0.18137	1.06995	0.02262	1.07036	0.01372
1.07166	0.18245	1.07003	0.0253	1.07044	0.01412
1.07174	0.18447	1.07013	0.02492	1.07053	0.01453
1.07182	0.1869	1.07023	0.02412	1.07063	0.01323
1.07191	0.19039	1.07034	0.0232	1.07073	0.01345
1.07201	0.19333	1.07046	0.02315	1.07084	0.01377
1.07212	0.19803	1.07058	0.02454	1.07097	0.01356
1.07223	0.20117	1.0707	0.02428	1.07109	0.01362
1.07234	0.20238	1.07082	0.02409	1.07121	0.01345
1.07246	0.20397	1.07094	0.02418	1.07132	0.01383
1.07259	0.20524	1.07105	0.02388	1.07142	0.01364
1.07271	0.20532	1.07114	0.02259	1.07153	0.0134
1.07283	0.20455	1.07123	0.02403	1.07162	0.01349
1.07294	0.20122	1.07131	0.0241	1.07171	0.01383
1.07305	0.19734	1.07139	0.0231	1.0718	0.01334
1.07315	0.19403	1.07147	0.02418	1.07188	0.01344
1.07324	0.19085	1.07154	0.02381	1.07195	0.01342
1.07332	0.18828	1.07162	0.02359	1.07203	0.01347
1.07339	0.18618	1.07169	0.0238	1.0721	0.01332
1.07347	0.18401	1.07177	0.02436	1.07218	0.01323
1.07355	0.1837	1.07185	0.02415	1.07227	0.01383
1.07363	0.18517	1.07194	0.02443	1.07236	0.01347
1.0737	0.18658	1.07204	0.02429	1.07246	0.01384
1.07378	0.18809	1.07214	0.02531	1.07255	0.01418
1.07387	0.19122	1.07226	0.02356	1.07267	0.014
1.07396	0.19455	1.07237	0.02401	1.07277	0.01398
1.07407	0.19677	1.0725	0.02474	1.07288	0.01373
1.07418	0.19901	1.07262	0.02411	1.073	0.0137
1.0743	0.20217	1.07274	0.02509	1.07312	0.0147
1.07443	0.20423	1.07286	0.0238	1.07324	0.01392
1.07455	0.20405	1.07297	0.02356	1.07335	0.01362
1.07467	0.20281	1.07307	0.02455	1.07345	0.0139
1.07479	0.20139	1.07317	0.02447	1.07356	0.01365
1.0749	0.19883	1.07325	0.02436	1.07365	0.01336
1.075	0.19644	1.07333	0.02497	1.07373	0.0127
1.07509	0.19336	1.0734	0.02453	1.07382	0.01351
1.07518	0.18983	1.07347	0.0248	1.07389	0.01377
1.07526	0.18664	1.07354	0.02364	1.07397	0.01358
1.07534	0.18481	1.07362	0.02512	1.07404	0.01382
1.07541	0.18396	1.07369	0.02588	1.07412	0.0139
1.07549	0.18358	1.07377	0.02477	1.0742	0.01395
1.07557	0.18565	1.07386	0.02496	1.07428	0.01418
1.07565	0.18745	1.07396	0.02502	1.07437	0.01413
1.07573	0.19021	1.07406	0.02505	1.07446	0.01395
1.07583	0.19333	1.07418	0.02422	1.07457	0.01428
1.07593	0.19737	1.0743	0.02552	1.07467	0.0143
1.07603	0.20077	1.07442	0.02443	1.07479	0.01417
1.07614	0.20439	1.07454	0.02548	1.07491	0.01425
1.07626	0.20597	1.07466	0.02517	1.07503	0.01396
1.07637	0.20722	1.07477	0.02532	1.07514	0.01334
1.0765	0.20805	1.07488	0.02592	1.07525	0.01449
1.07662	0.20712	1.07497	0.02409	1.07535	0.01431
1.07674	0.2059	1.07506	0.02535	1.07546	0.01505
1.07686	0.20264	1.07514	0.02497	1.07555	0.01482
1.07696	0.19874	1.07522	0.02483	1.07563	0.01441
1.07706	0.19613	1.0753	0.0243	1.07572	0.01415
1.07715	0.19303	1.07537	0.02369	1.07579	0.01406
1.07724	0.19123	1.07545	0.02528	1.07586	0.01405
1.07731	0.18903	1.07553	0.0246	1.07594	0.01397
1.07739	0.18798	1.07561	0.02448	1.07602	0.01402
1.07747	0.18705	1.0757	0.02395	1.0761	0.01432
1.07754	0.18748	1.07579	0.02474	1.07618	0.01465
1.07762	0.18857	1.07588	0.02436	1.07628	0.01477
1.0777	0.19095	1.07599	0.0265	1.07638	0.01488
1.07779	0.19304	1.0761	0.02522	1.07649	0.01417
1.07788	0.19636	1.07622	0.02491	1.0766	0.01447
1.07798	0.20006	1.07634	0.02482	1.07671	0.0139
1.07809	0.20337	1.07646	0.02488	1.07683	0.01494
1.0782	0.20601	1.07658	0.02624	1.07695	0.01451
1.07832	0.20807	1.0767	0.02559	1.07707	0.01399
1.07845	0.20804	1.07681	0.02476	1.07718	0.01434
1.07857	0.20664	1.07691	0.02441	1.07729	0.01459
1.07869	0.20429	1.07701	0.0249	1.07739	0.01471
1.0788	0.20103	1.07709	0.0252	1.07749	0.01405
1.07891	0.19894	1.07717	0.02489	1.07757	0.01445
1.079	0.19586	1.07725	0.02512	1.07766	0.01466
1.0791	0.19263	1.07732	0.02448	1.07773	0.01414
1.07918	0.19007	1.07739	0.02456	1.07781	0.01441
1.07925	0.18704	1.07747	0.02486	1.07788	0.01468
1.07933	0.1857	1.07754	0.02506	1.07796	0.01459
1.0794	0.1855	1.07762	0.02478	1.07803	0.01517
1.07948	0.18625	1.0777	0.02598	1.07811	0.01469
1.07956	0.18836	1.0778	0.02645	1.07821	0.01409
1.07964	0.19132	1.0779	0.02564	1.0783	0.01444
1.07973	0.19503	1.07801	0.026	1.0784	0.0149
1.07983	0.19811	1.07812	0.02534	1.07851	0.01413
1.07993	0.2022	1.07825	0.02491	1.07863	0.01459
1.08004	0.20575	1.07837	0.02552	1.07875	0.01448
1.08016	0.20737	1.07848	0.02514	1.07888	0.01421
1.08028	0.20877	1.07861	0.02554	1.07899	0.01421
1.0804	0.2098	1.07871	0.0264	1.0791	0.01487
1.08052	0.20956	1.07881	0.02557	1.0792	0.01461
1.08065	0.20756	1.0789	0.02577	1.0793	0.01448
1.08076	0.20527	1.07899	0.02651	1.07939	0.01468
1.08087	0.20256	1.07906	0.02539	1.07947	0.01469
1.08097	0.19942	1.07914	0.02507	1.07955	0.01423
1.08106	0.19689	1.07921	0.02541	1.07963	0.01418
1.08114	0.19417	1.07928	0.02486	1.07971	0.01485
1.08122	0.19165	1.07936	0.02553	1.07978	0.01496
1.08129	0.19164	1.07944	0.02606	1.07986	0.0149
1.08137	0.19036	1.07952	0.02503	1.07995	0.01475
1.08144	0.18979	1.07962	0.02529	1.08003	0.01418
1.08152	0.19114	1.07971	0.02554	1.08013	0.01485
1.08161	0.19263	1.07981	0.02538	1.08023	0.01492
1.0817	0.19565	1.07992	0.02587	1.08034	0.01451
1.08179	0.19928	1.08004	0.02585	1.08045	0.01516
1.08189	0.2027	1.08016	0.02569	1.08056	0.015
1.082	0.20487	1.08028	0.02581	1.08067	0.0145
1.08212	0.20715	1.08041	0.02505	1.08079	0.01458
1.08224	0.20958	1.08053	0.02628	1.08091	0.01471
1.08237	0.20974	1.08064	0.02599	1.08102	0.0153
1.08248	0.20802	1.08074	0.02691	1.08113	0.01525
1.0826	0.20669	1.08083	0.02588	1.08123	0.01477
1.08271	0.2035	1.08092	0.02555	1.08133	0.0151
1.08282	0.20054	1.081	0.026	1.08141	0.01452
1.08291	0.19742	1.08108	0.02518	1.08149	0.01429
1.083	0.19476	1.08115	0.02616	1.08157	0.01545
1.08308	0.19188	1.08122	0.02559	1.08165	0.0148
1.08316	0.18996	1.08129	0.02736	1.08173	0.01469
1.08324	0.1896	1.08136	0.02636	1.0818	0.01479
1.08331	0.18956	1.08145	0.0258	1.08188	0.01419
1.08339	0.1896	1.08153	0.02638	1.08196	0.01491
1.08347	0.19115	1.08163	0.02654	1.08205	0.01493
1.08356	0.19358	1.08173	0.02646	1.08214	0.01544
1.08365	0.19731	1.08185	0.02657	1.08224	0.01487
1.08375	0.20128	1.08197	0.0262	1.08235	0.01497
1.08385	0.20461	1.08209	0.02656	1.08246	0.01492
1.08396	0.20783	1.0822	0.02716	1.08258	0.01451
1.08407	0.21009	1.08232	0.02641	1.0827	0.01505
1.08419	0.21167	1.08244	0.02608	1.08281	0.01541
1.08431	0.21314	1.08255	0.0263	1.08293	0.01472
1.08444	0.21345	1.08264	0.02748	1.08304	0.01527
1.08456	0.21098	1.08274	0.02814	1.08313	0.01464
1.08467	0.20856	1.08282	0.02723	1.08323	0.01547
1.08478	0.20624	1.0829	0.02784	1.08331	0.01559
1.08488	0.20311	1.08297	0.02625	1.08339	0.01463
1.08497	0.19939	1.08305	0.02614	1.08347	0.0147
1.08506	0.19641	1.08312	0.02753	1.08354	0.01533
1.08514	0.1942	1.0832	0.02781	1.08362	0.01568
1.08521	0.19296	1.08328	0.02791	1.08369	0.01514
1.08529	0.19282	1.08337	0.02659	1.08378	0.01498
1.08537	0.19271	1.08347	0.02683	1.08386	0.01537
1.08544	0.19381	1.08356	0.02691	1.08396	0.01496
1.08552	0.19624	1.08366	0.02723	1.08406	0.01554
1.08561	0.19904	1.08377	0.02646	1.08416	0.01531
1.0857	0.20219	1.08388	0.02679	1.08428	0.01569
1.0858	0.2045	1.084	0.02663	1.08438	0.01603
1.0859	0.20758	1.08413	0.02692	1.0845	0.01549
1.08602	0.20974	1.08425	0.02776	1.08462	0.01508
1.08614	0.21241	1.08437	0.02713	1.08474	0.01524
1.08627	0.21159	1.08448	0.0286	1.08486	0.01511
1.08639	0.2106	1.08458	0.02769	1.08497	0.01529
1.0865	0.20948	1.08468	0.0269	1.08507	0.01521
1.08662	0.20671	1.08477	0.02691	1.08517	0.01558
1.08673	0.20343	1.08484	0.02645	1.08525	0.01525
1.08682	0.20101	1.08493	0.02732	1.08533	0.01535
1.08692	0.19792	1.085	0.02633	1.08541	0.01537
1.087	0.19509	1.08507	0.02702	1.08548	0.01563
1.08707	0.19237	1.08514	0.02728	1.08556	0.01526
1.08715	0.19225	1.08521	0.02608	1.08563	0.01536
1.08722	0.19179	1.08529	0.02712	1.08571	0.01502
1.0873	0.19213	1.08537	0.02692	1.08579	0.01523
1.08738	0.19367	1.08547	0.0264	1.08588	0.01497
1.08746	0.19558	1.08557	0.02808	1.08597	0.01552
1.08755	0.1987	1.08567	0.02763	1.08607	0.01572
1.08765	0.20284	1.08579	0.02826	1.08618	0.0162
1.08775	0.20625	1.08591	0.02829	1.0863	0.0161
1.08786	0.20984	1.08603	0.02749	1.08642	0.01601
1.08797	0.21197	1.08615	0.02675	1.08654	0.01502
1.08809	0.21282	1.08626	0.02677	1.08666	0.01597
1.08821	0.21452	1.08638	0.02773	1.08677	0.01528
1.08834	0.21527	1.08648	0.0274	1.08688	0.01534
1.08846	0.21399	1.08657	0.02741	1.08698	0.01544
1.08858	0.21247	1.08666	0.02756	1.08707	0.01539
1.08869	0.20945	1.08674	0.02658	1.08715	0.01616
1.08879	0.20665	1.08681	0.0265	1.08723	0.01575
1.08888	0.20263	1.08689	0.02688	1.08731	0.01553
1.08896	0.19977	1.08696	0.02654	1.08738	0.01544
1.08904	0.197	1.08703	0.02814	1.08746	0.01565
1.08912	0.19618	1.08711	0.02915	1.08754	0.01562
1.08919	0.19463	1.08719	0.02744	1.08762	0.01577
1.08927	0.19511	1.08728	0.02757	1.08771	0.0158
1.08934	0.19642	1.08738	0.02698	1.0878	0.01548
1.08942	0.19801	1.08749	0.02749	1.08791	0.01594
1.08951	0.2006	1.0876	0.0268	1.08801	0.01615
1.08961	0.20357	1.08771	0.02645	1.08812	0.01597
1.08971	0.20774	1.08782	0.0281	1.08823	0.01598
1.08982	0.20998	1.08795	0.02775	1.08834	0.0161
1.08993	0.2118	1.08807	0.02734	1.08847	0.01618
1.09006	0.21371	1.08819	0.02949	1.08858	0.01636
1.09018	0.21396	1.08831	0.02848	1.0887	0.01613
1.0903	0.21229	1.08841	0.0283	1.08881	0.01529
1.09041	0.21089	1.0885	0.02835	1.0889	0.01625
1.09052	0.20883	1.08859	0.02898	1.089	0.01547
1.09063	0.2064	1.08868	0.02773	1.08909	0.01528
1.09073	0.20244	1.08875	0.02855	1.08917	0.01566
1.09082	0.19981	1.08882	0.0282	1.08925	0.01655
1.0909	0.19714	1.08889	0.0289	1.08933	0.01652
1.09098	0.19496	1.08896	0.02829	1.0894	0.01665
1.09106	0.19404	1.08904	0.02742	1.08948	0.01623
1.09113	0.19375	1.08912	0.02881	1.08956	0.01581
1.09121	0.19433	1.0892	0.02851	1.08964	0.01561
1.09129	0.19622	1.0893	0.02903	1.08972	0.01639
1.09137	0.19843	1.0894	0.02862	1.08981	0.01619
1.09147	0.2014	1.08951	0.02923	1.08991	0.01603
1.09156	0.20567	1.08962	0.02809	1.09002	0.01596
1.09167	0.20909	1.08975	0.02851	1.09013	0.01623
1.09178	0.21191	1.08987	0.02761	1.09025	0.01618
1.09189	0.21442	1.08999	0.02872	1.09036	0.01598
1.09201	0.21582	1.0901	0.02902	1.09048	0.01569
1.09213	0.21716	1.09021	0.02847	1.09059	0.01664
1.09225	0.21696	1.09031	0.02906	1.0907	0.01604
1.09237	0.2157	1.09041	0.02868	1.09081	0.01588
1.09249	0.21332	1.09049	0.02771	1.09091	0.01577
1.0926	0.2096	1.09057	0.02973	1.09099	0.01609
1.0927	0.20786	1.09065	0.02837	1.09107	0.01559
1.09279	0.20455	1.09072	0.02848	1.09115	0.01616
1.09288	0.20142	1.0908	0.02933	1.09122	0.01617
1.09296	0.19891	1.09087	0.02791	1.09129	0.016
1.09304	0.19744	1.09095	0.02917	1.09137	0.01536
1.09311	0.19689	1.09104	0.03009	1.09146	0.01646
1.09319	0.19724	1.09113	0.02999	1.09154	0.016
1.09327	0.19871	1.09123	0.02912	1.09163	0.01606
1.09334	0.20042	1.09134	0.02814	1.09173	0.01532
1.09343	0.20258	1.09145	0.02818	1.09183	0.01618
1.09352	0.205	1.09156	0.02796	1.09194	0.0167
1.09362	0.20772	1.09167	0.02987	1.09206	0.01671
1.09372	0.21039	1.09179	0.02819	1.09217	0.01628
1.09383	0.21345	1.09192	0.02811	1.09229	0.01653
1.09396	0.21629	1.09204	0.02997	1.09241	0.01663
1.09408	0.21632	1.09215	0.02932	1.09252	0.01672
1.0942	0.21553	1.09225	0.02959	1.09264	0.0166
1.09432	0.21427	1.09235	0.02844	1.09274	0.01611
1.09443	0.21227	1.09244	0.0297	1.09283	0.01621
1.09454	0.20872	1.09252	0.0287	1.09292	0.01633
1.09464	0.20558	1.0926	0.02923	1.09301	0.01586
1.09473	0.20284	1.09267	0.0284	1.09308	0.01626
1.09482	0.20001	1.09274	0.02857	1.09316	0.01616
1.0949	0.19764	1.09281	0.029	1.09323	0.01567
1.09497	0.19662	1.09289	0.02911	1.09331	0.01562
1.09504	0.19579	1.09296	0.02826	1.09338	0.016
1.09512	0.19619	1.09305	0.02867	1.09347	0.0167
1.0952	0.19802	1.09314	0.02887	1.09355	0.01606
1.09528	0.20024	1.09324	0.02997	1.09364	0.01645
1.09537	0.20279	1.09334	0.03072	1.09374	0.0165
1.09546	0.20709	1.09345	0.02896	1.09385	0.01629
1.09557	0.21082	1.09358	0.02928	1.09396	0.01694
1.09567	0.21352	1.0937	0.02938	1.09408	0.0166
1.09579	0.216	1.09381	0.02965	1.0942	0.01682
1.0959	0.21717	1.09393	0.02981	1.09432	0.01661
1.09602	0.21865	1.09404	0.02845	1.09443	0.01738
1.09615	0.21934	1.09414	0.02848	1.09453	0.01632
1.09627	0.21837	1.09424	0.02852	1.09464	0.01629
1.09639	0.2157	1.09433	0.02948	1.09474	0.01595
1.0965	0.21311	1.09441	0.02872	1.09482	0.01598
1.0966	0.2104	1.09448	0.02958	1.0949	0.01631
1.0967	0.20697	1.09455	0.02894	1.09498	0.01588
1.09679	0.20418	1.09462	0.02968	1.09505	0.01641
1.09686	0.20165	1.0947	0.02827	1.09513	0.01665
1.09694	0.20047	1.09478	0.029	1.09521	0.01612
1.09702	0.19884	1.09486	0.02903	1.09529	0.01713
1.09709	0.19866	1.09495	0.02949	1.09538	0.01616
1.09717	0.19971	1.09504	0.02956	1.09547	0.01664
1.09724	0.20125	1.09515	0.0296	1.09557	0.01634
1.09733	0.20408	1.09526	0.02974	1.09568	0.01693
1.09742	0.20731	1.09538	0.02975	1.09579	0.0168
1.09752	0.21022	1.0955	0.02911	1.0959	0.01679
1.09763	0.21205	1.09562	0.02994	1.09601	0.01638
1.09776	0.21454	1.09573	0.02972	1.09613	0.01685
1.09788	0.21795	1.09586	0.03054	1.09625	0.01648
1.098	0.21808	1.09597	0.02957	1.09636	0.01677
1.09811	0.21673	1.09608	0.02921	1.09647	0.01661
1.09823	0.21558	1.09618	0.03043	1.09657	0.01691
1.09835	0.21367	1.09627	0.02942	1.09667	0.01652
1.09845	0.21018	1.09635	0.03053	1.09676	0.01637
1.09855	0.20776	1.09642	0.0296	1.09684	0.0164
1.09864	0.20579	1.0965	0.03022	1.09692	0.01694
1.09873	0.20291	1.09657	0.03009	1.097	0.01612
1.0988	0.20126	1.09664	0.02997	1.09708	0.01663
1.09888	0.1999	1.09671	0.02925	1.09715	0.01676
1.09896	0.19908	1.09679	0.03055	1.09723	0.0174
1.09903	0.19892	1.09687	0.03046	1.09731	0.01749
1.09912	0.20013	1.09696	0.03078	1.09739	0.01687
1.0992	0.20242	1.09706	0.03084	1.09748	0.01712
1.09929	0.20525	1.09717	0.02991	1.09758	0.0169
1.09939	0.20869	1.09729	0.02993	1.09768	0.01731
1.09949	0.21266	1.09741	0.02994	1.09779	0.01699
1.0996	0.21629	1.09754	0.03171	1.09792	0.01678
1.09971	0.21868	1.09765	0.03186	1.09803	0.01728
1.09982	0.21974	1.09776	0.03081	1.09814	0.01698
1.09994	0.22094	1.09788	0.03092	1.09826	0.01662
1.10007	0.22135	1.09798	0.03043	1.09837	0.01655
1.10019	0.21975	1.09807	0.02868	1.09847	0.01647
1.10031	0.21799	1.09816	0.02932	1.09857	0.01687
1.10042	0.21521	1.09824	0.02945	1.09866	0.01686
1.10052	0.21188	1.09832	0.02998	1.09874	0.01678
1.10062	0.20837	1.09839	0.03007	1.09882	0.01628
1.1007	0.20546	1.09846	0.03115	1.09889	0.01684
1.10079	0.20306	1.09854	0.02915	1.09897	0.01723
1.10086	0.20236	1.09862	0.02891	1.09905	0.01715
1.10094	0.2012	1.09871	0.03074	1.09913	0.01646
1.10101	0.20117	1.0988	0.029	1.09921	0.01712
1.10109	0.20246	1.0989	0.02915	1.0993	0.01672
1.10117	0.20398	1.09899	0.02987	1.0994	0.01723
1.10125	0.2055	1.09911	0.03046	1.0995	0.01697
1.10134	0.20888	1.09923	0.03061	1.09961	0.01705
1.10143	0.21195	1.09934	0.03112	1.09972	0.01701
1.10153	0.21447	1.09946	0.03057	1.09983	0.01671
1.10165	0.21593	1.09958	0.03044	1.09996	0.01713
1.10178	0.21978	1.09969	0.03047	1.10008	0.01688
1.1019	0.22006	1.09981	0.02975	1.10019	0.01737
1.10202	0.21976	1.09992	0.03012	1.1003	0.01765
1.10213	0.21814	1.10001	0.03058	1.10041	0.01762
1.10225	0.21659	1.10011	0.0298	1.1005	0.01717
1.10236	0.21381	1.10019	0.03038	1.10059	0.01674
1.10246	0.21032	1.10027	0.02993	1.10067	0.01695
1.10255	0.20719	1.10034	0.02955	1.10075	0.01692
1.10264	0.20443	1.10041	0.02959	1.10083	0.01634
1.10272	0.20265	1.10049	0.0301	1.10091	0.01733
1.1028	0.20067	1.10056	0.03141	1.10098	0.01732
1.10287	0.20035	1.10063	0.03065	1.10105	0.01736
1.10295	0.2009	1.10071	0.03008	1.10114	0.01741
1.10302	0.20146	1.10081	0.03149	1.10122	0.01703
1.1031	0.203	1.1009	0.03005	1.10131	0.01717
1.10319	0.20595	1.101	0.03064	1.10141	0.01713
1.10329	0.2088	1.10112	0.02978	1.10152	0.01725
1.10339	0.21329	1.10124	0.03121	1.10163	0.01762
1.10349	0.21676	1.10136	0.03082	1.10175	0.01769
1.10361	0.21892	1.10148	0.0304	1.10187	0.01737
1.10372	0.22097	1.1016	0.0303	1.10199	0.01752
1.10384	0.22233	1.10171	0.03053	1.10209	0.01769
1.10397	0.22262	1.10181	0.03124	1.10221	0.01746
1.10409	0.22242	1.10191	0.02958	1.10231	0.01761
1.10421	0.21989	1.102	0.02915	1.10241	0.01744
1.10432	0.21721	1.10208	0.03059	1.1025	0.01738
1.10443	0.21486	1.10216	0.03137	1.10258	0.01751
1.10452	0.21143	1.10223	0.03083	1.10266	0.01736
1.10461	0.20875	1.1023	0.03148	1.10274	0.01792
1.10469	0.20609	1.10238	0.03118	1.10281	0.01749
1.10477	0.20457	1.10245	0.0317	1.10289	0.01743
1.10484	0.20435	1.10253	0.03191	1.10297	0.01748
1.10491	0.20464	1.10262	0.03136	1.10306	0.01739
1.10499	0.20446	1.10272	0.03053	1.10315	0.01796
1.10507	0.20604	1.10282	0.03087	1.10325	0.01725
1.10515	0.20785	1.10293	0.03089	1.10335	0.01758
1.10524	0.21077	1.10305	0.02993	1.10346	0.01789
1.10534	0.2139	1.10317	0.02999	1.10357	0.01768
1.10545	0.21696	1.10329	0.03139	1.10369	0.01733
1.10556	0.21901	1.10341	0.03164	1.1038	0.01741
1.10569	0.22184	1.10353	0.0304	1.10392	0.01719
1.10582	0.22186	1.10364	0.03161	1.10404	0.01802
1.10594	0.22144	1.10375	0.03145	1.10415	0.01808
1.10605	0.22035	1.10385	0.0308	1.10425	0.01739
1.10616	0.21873	1.10394	0.03165	1.10435	0.01762
1.10627	0.21646	1.10402	0.03056	1.10444	0.01786
1.10637	0.21394	1.1041	0.02952	1.10452	0.01707
1.10646	0.21039	1.10417	0.03108	1.1046	0.01748
1.10655	0.20756	1.10424	0.0298	1.10468	0.01743
1.10663	0.20492	1.10432	0.02999	1.10476	0.01777
1.10671	0.20356	1.10439	0.03042	1.10483	0.01777
1.10679	0.20363	1.10447	0.03022	1.10491	0.01761
1.10686	0.20299	1.10455	0.03066	1.10499	0.01784
1.10694	0.20435	1.10464	0.03126	1.10507	0.01765
1.10702	0.20584	1.10474	0.03156	1.10516	0.01743
1.10711	0.2085	1.10484	0.03075	1.10526	0.01791
1.10721	0.21284	1.10496	0.03077	1.10536	0.01785
1.10731	0.21626	1.10508	0.03042	1.10547	0.01807
1.10742	0.21987	1.1052	0.03114	1.10559	0.01832
1.10753	0.22186	1.10532	0.0288	1.10571	0.01733
1.10764	0.22257	1.10544	0.0317	1.10582	0.0177
1.10777	0.22454	1.10555	0.03132	1.10594	0.01754
1.10789	0.22471	1.10565	0.03086	1.10605	0.01857
1.10801	0.22413	1.10574	0.03149	1.10615	0.01899
1.10812	0.22217	1.10583	0.03036	1.10625	0.01811
1.10824	0.21977	1.10592	0.0305	1.10634	0.01805
1.10834	0.21683	1.10599	0.03103	1.10642	0.01772
1.10844	0.2145	1.10606	0.03096	1.10651	0.0176
1.10853	0.21125	1.10614	0.03104	1.10659	0.0169
1.10861	0.20845	1.10622	0.03171	1.10666	0.01798
1.10869	0.20679	1.10629	0.03162	1.10673	0.01756
1.10877	0.20586	1.10638	0.03112	1.10681	0.01775
1.10884	0.20543	1.10647	0.03098	1.1069	0.01809
1.10892	0.20636	1.10656	0.03109	1.10698	0.01779
1.10899	0.20756	1.10666	0.03115	1.10708	0.01751
1.10908	0.21041	1.10677	0.03191	1.10718	0.0182
1.10916	0.21284	1.10689	0.03045	1.10729	0.01784
1.10926	0.21532	1.107	0.03239	1.1074	0.01773
1.10936	0.21798	1.10713	0.03197	1.10751	0.01827
1.10947	0.2201	1.10725	0.03216	1.10763	0.01776
1.10959	0.22302	1.10737	0.03278	1.10775	0.0179
1.10972	0.22379	1.10748	0.03163	1.10787	0.01869
1.10984	0.22319	1.10758	0.03257	1.10798	0.01804
1.10996	0.22251	1.10769	0.03132	1.10808	0.01784
1.11007	0.22052	1.10778	0.03161	1.10818	0.01817
1.11018	0.21772	1.10786	0.03255	1.10827	0.01848
1.11028	0.21499	1.10794	0.0323	1.10835	0.0184
1.11038	0.2124	1.10801	0.0317	1.10843	0.01811
1.11047	0.20972	1.10809	0.03297	1.10851	0.01814
1.11055	0.20711	1.10816	0.03316	1.10859	0.01816
1.11062	0.206	1.10823	0.03286	1.10866	0.01808
1.1107	0.20508	1.10831	0.03291	1.10874	0.01791
1.11078	0.20512	1.10839	0.03348	1.10882	0.01793
1.11085	0.20629	1.10847	0.03289	1.1089	0.01858
1.11093	0.20775	1.10857	0.03377	1.10899	0.01845
1.11102	0.21087	1.10867	0.03352	1.10909	0.01888
1.11111	0.21365	1.10878	0.03392	1.10919	0.0183
1.11121	0.217	1.1089	0.03477	1.1093	0.01836
1.11131	0.22011	1.10902	0.0339	1.10942	0.01814
1.11143	0.22368	1.10914	0.03475	1.10954	0.01865
1.11154	0.22511	1.10926	0.03483	1.10966	0.01821
1.11167	0.22636	1.10937	0.03328	1.10977	0.01784
1.11179	0.22662	1.10948	0.03306	1.10988	0.01863
1.11192	0.2267	1.10958	0.03412	1.10999	0.01869
1.11204	0.22412	1.10967	0.0321	1.11008	0.01882
1.11215	0.22241	1.10975	0.03259	1.11017	0.01839
1.11226	0.2192	1.10983	0.03306	1.11025	0.01871
1.11235	0.21598	1.1099	0.03183	1.11034	0.01836
1.11244	0.21329	1.10998	0.03203	1.11042	0.01835
1.11252	0.21064	1.11005	0.03239	1.1105	0.01861
1.1126	0.20869	1.11013	0.03225	1.11057	0.01805
1.11267	0.20811	1.11021	0.03146	1.11065	0.0185
1.11274	0.20856	1.1103	0.03148	1.11074	0.01856
1.11282	0.20945	1.11039	0.03162	1.11083	0.01808
1.1129	0.21133	1.11049	0.03277	1.11092	0.01916
1.11298	0.21189	1.11059	0.03249	1.11102	0.0186
1.11307	0.21422	1.11071	0.0323	1.11113	0.0185
1.11317	0.21783	1.11083	0.03375	1.11125	0.01828
1.11327	0.22033	1.11095	0.03177	1.11135	0.01831
1.11338	0.22224	1.11108	0.03296	1.11147	0.01807
1.11351	0.22596	1.1112	0.03167	1.11159	0.01847
1.11363	0.22595	1.11132	0.03213	1.1117	0.01839
1.11376	0.22506	1.11143	0.03161	1.11181	0.018
1.11388	0.22392	1.11152	0.03251	1.11192	0.01812
1.11399	0.22189	1.11161	0.03298	1.11202	0.01858
1.11409	0.21971	1.1117	0.03304	1.11211	0.01788
1.1142	0.21724	1.11178	0.03367	1.1122	0.01864
1.11429	0.21478	1.11185	0.03407	1.11228	0.01802
1.11438	0.21246	1.11192	0.03494	1.11236	0.01835
1.11446	0.21052	1.11199	0.03374	1.11243	0.01874
1.11454	0.20883	1.11206	0.03452	1.11251	0.01882
1.11461	0.20766	1.11214	0.03506	1.11259	0.01832
1.11469	0.2075	1.11222	0.03465	1.11267	0.01855
1.11477	0.20837	1.11231	0.03451	1.11275	0.01843
1.11485	0.21067	1.11241	0.03401	1.11284	0.01882
1.11494	0.21332	1.11251	0.03337	1.11293	0.0184
1.11504	0.21689	1.11262	0.03269	1.11303	0.01894
1.11514	0.2199	1.11274	0.03376	1.11314	0.01885
1.11524	0.22305	1.11286	0.0348	1.11326	0.01877
1.11535	0.22575	1.11298	0.03404	1.11337	0.01854
1.11547	0.22659	1.1131	0.03433	1.11349	0.01867
1.11559	0.22825	1.11321	0.03441	1.11361	0.01881
1.11571	0.22852	1.11332	0.03357	1.11372	0.01874
1.11583	0.22795	1.11342	0.03397	1.11382	0.01907
1.11595	0.22581	1.11351	0.03373	1.11392	0.01888
1.11607	0.22389	1.11359	0.03484	1.11401	0.01939
1.11617	0.2214	1.11367	0.03416	1.1141	0.01945
1.11627	0.21847	1.11374	0.0357	1.11418	0.01887
1.11636	0.21561	1.11382	0.0344	1.11425	0.01937
1.11644	0.214	1.11389	0.03341	1.11433	0.01948
1.11652	0.21133	1.11397	0.03504	1.11441	0.0191
1.1166	0.21019	1.11405	0.03499	1.11449	0.01914
1.11667	0.20975	1.11414	0.03539	1.11457	0.01947
1.11675	0.21031	1.11424	0.03561	1.11466	0.01915
1.11682	0.21138	1.11433	0.03578	1.11475	0.01883
1.1169	0.21406	1.11445	0.03492	1.11486	0.01886
1.11699	0.21589	1.11456	0.0356	1.11496	0.01935
1.11708	0.21881	1.11467	0.03558	1.11507	0.01892
1.11719	0.22194	1.11479	0.03437	1.11519	0.01911
1.11729	0.22401	1.11492	0.03448	1.1153	0.01935
1.11741	0.22657	1.11504	0.03403	1.11541	0.01941
1.11753	0.22821	1.11516	0.0343	1.11554	0.0195
1.11765	0.22697	1.11526	0.03541	1.11565	0.01963
1.11778	0.22588	1.11536	0.03536	1.11576	0.01965
1.1179	0.22505	1.11545	0.03438	1.11586	0.01918
1.11801	0.22221	1.11554	0.03443	1.11595	0.01894
1.11811	0.2193	1.11562	0.03493	1.11603	0.01913
1.1182	0.21698	1.1157	0.03466	1.11611	0.0191
1.11829	0.21466	1.11577	0.03441	1.11619	0.01958
1.11838	0.21195	1.11584	0.0357	1.11626	0.0191
1.11845	0.20981	1.11591	0.03591	1.11634	0.01865
1.11853	0.20855	1.11598	0.03601	1.11641	0.01888
1.1186	0.20837	1.11606	0.03542	1.11649	0.01921
1.11868	0.20925	1.11615	0.03546	1.11657	0.01925
1.11876	0.21128	1.11625	0.03601	1.11666	0.01966
1.11884	0.21398	1.11634	0.03491	1.11676	0.01896
1.11894	0.21699	1.11646	0.03508	1.11686	0.0194
1.11904	0.22038	1.11657	0.03591	1.11697	0.01914
1.11914	0.22384	1.1167	0.03482	1.11709	0.01926
1.11926	0.22672	1.11681	0.03419	1.11721	0.01947
1.11937	0.22856	1.11693	0.03491	1.11732	0.01942
1.11949	0.23026	1.11705	0.03555	1.11744	0.01978
1.11961	0.2313	1.11716	0.03527	1.11755	0.0193
1.11974	0.23046	1.11725	0.03603	1.11766	0.01907
1.11986	0.22856	1.11734	0.03529	1.11775	0.01984
1.11997	0.22588	1.11743	0.03459	1.11785	0.01943
1.12008	0.22381	1.11751	0.03509	1.11793	0.01951
1.12018	0.22037	1.11758	0.0354	1.11801	0.01936
1.12027	0.21737	1.11765	0.03615	1.11809	0.01922
1.12035	0.2146	1.11773	0.03567	1.11816	0.0195
1.12043	0.21284	1.1178	0.03628	1.11825	0.01924
1.1205	0.21122	1.11788	0.03595	1.11833	0.01886
1.12058	0.21209	1.11797	0.03636	1.11842	0.01952
1.12065	0.21226	1.11806	0.0361	1.11851	0.01908
1.12073	0.21358	1.11816	0.03688	1.1186	0.01898
1.12081	0.2155	1.11827	0.0356	1.1187	0.01905
1.1209	0.21876	1.11838	0.03504	1.1188	0.01936
1.12099	0.22143	1.1185	0.03553	1.11891	0.0193
1.1211	0.2242	1.11861	0.0349	1.11902	0.01917
1.12121	0.22586	1.11875	0.0357	1.11914	0.01998
1.12132	0.22832	1.11887	0.03474	1.11926	0.01958
1.12145	0.22988	1.11899	0.03624	1.11937	0.01907
1.12158	0.22902	1.1191	0.03704	1.11948	0.01945
1.12169	0.22821	1.11919	0.0352	1.11959	0.01947
1.12181	0.22675	1.11929	0.03621	1.11969	0.01905
1.12193	0.22383	1.11937	0.03603	1.11978	0.01943
1.12202	0.22082	1.11945	0.03552	1.11986	0.0201
1.12212	0.21847	1.11952	0.03503	1.11995	0.01979
1.12221	0.21592	1.11959	0.03675	1.12003	0.0192
1.12229	0.21312	1.11966	0.03594	1.1201	0.01899
1.12237	0.21254	1.11974	0.03711	1.12018	0.01988
1.12244	0.21171	1.11981	0.03494	1.12026	0.01971
1.12252	0.21081	1.1199	0.03692	1.12034	0.01954
1.1226	0.21182	1.11998	0.03637	1.12042	0.01972
1.12268	0.21425	1.12007	0.038	1.12051	0.01942
1.12277	0.2165	1.12018	0.03654	1.1206	0.0201
1.12286	0.21929	1.12028	0.03793	1.1207	0.01902
1.12296	0.22218	1.12041	0.03659	1.1208	0.0198
1.12306	0.22619	1.12053	0.03714	1.12092	0.02006
1.12318	0.22856	1.12065	0.03596	1.12104	0.01966
1.12328	0.23044	1.12077	0.03491	1.12115	0.01981
1.12341	0.23119	1.12088	0.03636	1.12127	0.01984
1.12353	0.23196	1.12099	0.03524	1.12138	0.01999
1.12365	0.23164	1.12108	0.03652	1.12149	0.01954
1.12377	0.23008	1.12118	0.03741	1.12159	0.01987
1.12389	0.22757	1.12126	0.03583	1.12168	0.01953
1.12399	0.2247	1.12134	0.03669	1.12176	0.01998
1.12409	0.22159	1.12142	0.03612	1.12185	0.01919
1.12418	0.21822	1.12149	0.03681	1.12193	0.01962
1.12427	0.21655	1.12157	0.03609	1.122	0.02002
1.12435	0.21488	1.12165	0.03581	1.12208	0.01953
1.12442	0.21357	1.12173	0.0358	1.12216	0.0192
1.1245	0.21362	1.12181	0.03602	1.12224	0.01985
1.12457	0.21372	1.12191	0.03547	1.12233	0.01992
1.12465	0.21575	1.12201	0.0372	1.12243	0.01927
1.12473	0.21692	1.12211	0.03561	1.12252	0.01967
1.12481	0.21898	1.12223	0.03624	1.12263	0.02036
1.12491	0.22195	1.12234	0.03579	1.12273	0.01997
1.125	0.2246	1.12246	0.0354	1.12285	0.01985
1.12511	0.22658	1.12258	0.03566	1.12296	0.02053
1.12523	0.22939	1.1227	0.03666	1.12308	0.02017
1.12535	0.23128	1.12283	0.03629	1.1232	0.02009
1.12547	0.23115	1.12294	0.03696	1.12331	0.02033
1.1256	0.23089	1.12304	0.0375	1.12342	0.01984
1.12571	0.22884	1.12313	0.03758	1.12352	0.01947
1.12584	0.22642	1.12322	0.03623	1.12361	0.01941
1.12594	0.22364	1.12329	0.03707	1.1237	0.01958
1.12604	0.22048	1.12337	0.03743	1.12378	0.02037
1.12612	0.21736	1.12344	0.03795	1.12386	0.01979
1.12621	0.21495	1.12351	0.03662	1.12393	0.01995
1.12628	0.21355	1.12359	0.03725	1.12401	0.01977
1.12636	0.21235	1.12366	0.03744	1.12408	0.01985
1.12643	0.21193	1.12374	0.03807	1.12416	0.01973
1.12651	0.21279	1.12382	0.03623	1.12425	0.01998
1.12659	0.21406	1.12392	0.03691	1.12433	0.02051
1.12667	0.21687	1.12402	0.03712	1.12443	0.01964
1.12676	0.2192	1.12412	0.03722	1.12453	0.02026
1.12686	0.22322	1.12424	0.03605	1.12464	0.02028
1.12696	0.22675	1.12436	0.03665	1.12476	0.02026
1.12708	0.23025	1.12448	0.03715	1.12488	0.01993
1.12719	0.23178	1.1246	0.03658	1.12499	0.02021
1.12731	0.23304	1.12471	0.03777	1.12511	0.01956
1.12743	0.23421	1.12482	0.03752	1.12522	0.02001
1.12756	0.23349	1.12493	0.03729	1.12533	0.0201
1.12768	0.23147	1.12502	0.03862	1.12542	0.0206
1.12779	0.23018	1.1251	0.03857	1.12552	0.02005
1.1279	0.22751	1.12519	0.03821	1.12561	0.02067
1.128	0.22441	1.12526	0.03757	1.12568	0.02101
1.12809	0.22084	1.12533	0.03774	1.12576	0.02006
1.12817	0.2188	1.12541	0.03699	1.12584	0.01989
1.12825	0.21645	1.12548	0.03787	1.12592	0.0199
1.12833	0.21531	1.12556	0.03821	1.126	0.0198
1.1284	0.21489	1.12565	0.03696	1.12608	0.01984
1.12848	0.21538	1.12574	0.03738	1.12617	0.02068
1.12855	0.21647	1.12583	0.03672	1.12627	0.02038
1.12863	0.21879	1.12594	0.03665	1.12637	0.02012
1.12872	0.22086	1.12605	0.03849	1.12647	0.02006
1.12882	0.22363	1.12616	0.03813	1.12658	0.02023
1.12891	0.22559	1.12628	0.03683	1.12669	0.02006
1.12902	0.2276	1.12641	0.03682	1.12681	0.02047
1.12914	0.22975	1.12653	0.03772	1.12692	0.02004
1.12927	0.23227	1.12665	0.03779	1.12704	0.0202
1.12939	0.23194	1.12677	0.03745	1.12715	0.02046
1.12951	0.23093	1.12687	0.0369	1.12726	0.02106
1.12962	0.22971	1.12696	0.03669	1.12736	0.02078
1.12974	0.22738	1.12704	0.03691	1.12745	0.0204
1.12985	0.22514	1.12712	0.03865	1.12754	0.01986
1.12995	0.22217	1.1272	0.03679	1.12762	0.01995
1.13004	0.22044	1.12727	0.03667	1.1277	0.02062
1.13012	0.21832	1.12734	0.03668	1.12778	0.02033
1.1302	0.2164	1.12742	0.03613	1.12786	0.02029
1.13027	0.21512	1.12749	0.03618	1.12793	0.02013
1.13035	0.21448	1.12757	0.0361	1.12801	0.02065
1.13042	0.21495	1.12765	0.03572	1.1281	0.02077
1.13051	0.21656	1.12775	0.03578	1.12818	0.02034
1.13059	0.21876	1.12785	0.03582	1.12827	0.02051
1.13068	0.22138	1.12796	0.03493	1.12837	0.02066
1.13078	0.22495	1.12807	0.03619	1.12848	0.02049
1.13089	0.22821	1.1282	0.03626	1.1286	0.02058
1.131	0.23112	1.12832	0.03586	1.12871	0.02128
1.13111	0.2324	1.12844	0.03614	1.12883	0.02074
1.13122	0.23377	1.12855	0.03613	1.12894	0.02073
1.13135	0.23497	1.12866	0.03616	1.12905	0.0204
1.13147	0.23483	1.12876	0.03623	1.12916	0.01998
1.13159	0.23397	1.12885	0.03671	1.12926	0.02021
1.13171	0.23204	1.12894	0.03598	1.12935	0.02029
1.13182	0.22853	1.12902	0.03715	1.12944	0.02055
1.13191	0.22503	1.1291	0.03542	1.12953	0.02005
1.13201	0.22262	1.12917	0.03512	1.1296	0.02017
1.1321	0.2209	1.12925	0.03609	1.12968	0.02034
1.13217	0.21894	1.12932	0.03666	1.12975	0.02049
1.13225	0.21826	1.12941	0.03599	1.12983	0.02014
1.13233	0.21759	1.12949	0.03615	1.12992	0.02113
1.1324	0.21839	1.12958	0.03629	1.13	0.02099
1.13248	0.2185	1.12968	0.03688	1.1301	0.02041
1.13256	0.22106	1.12978	0.03688	1.13021	0.02079
1.13264	0.22276	1.1299	0.03743	1.13031	0.02073
1.13273	0.22575	1.13001	0.03763	1.13042	0.02046
1.13283	0.22773	1.13012	0.0391	1.13052	0.02072
1.13293	0.23007	1.13025	0.03791	1.13063	0.02135
1.13305	0.23234	1.13037	0.03727	1.13075	0.02099
1.13317	0.23468	1.13049	0.03735	1.13087	0.02053
1.1333	0.23435	1.13061	0.03673	1.13099	0.02074
1.13342	0.234	1.13071	0.03601	1.13109	0.02059
1.13353	0.23188	1.13081	0.03635	1.1312	0.02027
1.13365	0.22984	1.1309	0.03708	1.13129	0.02062
1.13376	0.22699	1.13097	0.03656	1.13138	0.02026
1.13386	0.22428	1.13105	0.03755	1.13146	0.02057
1.13395	0.22206	1.13112	0.03689	1.13154	0.02053
1.13404	0.21904	1.13119	0.03664	1.13161	0.02103
1.13411	0.21762	1.13126	0.03684	1.13169	0.02052
1.13419	0.21693	1.13134	0.03678	1.13176	0.02037
1.13426	0.21697	1.13142	0.03707	1.13185	0.02076
1.13434	0.21678	1.1315	0.03662	1.13192	0.02076
1.13442	0.21762	1.13159	0.03671	1.13201	0.021
1.1345	0.22014	1.13169	0.03642	1.1321	0.02114
1.13459	0.22242	1.1318	0.0373	1.1322	0.02109
1.13469	0.22521	1.13191	0.03566	1.13231	0.02154
1.13479	0.22933	1.13203	0.03793	1.13243	0.02101
1.1349	0.23322	1.13216	0.03665	1.13255	0.02099
1.13502	0.2338	1.13227	0.03686	1.13266	0.02123
1.13513	0.23535	1.13239	0.03751	1.13278	0.02099
1.13525	0.23648	1.1325	0.03694	1.13289	0.02079
1.13538	0.23679	1.1326	0.03677	1.133	0.02069
1.1355	0.23552	1.1327	0.03684	1.1331	0.02067
1.13561	0.23342	1.13278	0.03651	1.1332	0.02106
1.13573	0.23064	1.13286	0.0375	1.13328	0.0203
1.13582	0.2283	1.13294	0.03688	1.13336	0.02154
1.13592	0.22571	1.13301	0.03626	1.13344	0.021
1.136	0.22248	1.13308	0.03805	1.13352	0.02101
1.13608	0.22041	1.13316	0.03876	1.13359	0.02093
1.13616	0.21966	1.13324	0.03827	1.13367	0.02076
1.13623	0.21862	1.13332	0.03724	1.13376	0.02069
1.1363	0.21912	1.13341	0.03787	1.13385	0.02215
1.13638	0.22079	1.13351	0.03888	1.13394	0.02126
1.13646	0.22274	1.13361	0.03818	1.13405	0.02183
1.13654	0.22506	1.13373	0.03836	1.13415	0.0217
1.13664	0.2278	1.13383	0.03707	1.13426	0.02162
1.13674	0.23012	1.13395	0.03759	1.13437	0.02175
1.13684	0.23258	1.13407	0.03893	1.13448	0.02147
1.13696	0.23443	1.1342	0.03869	1.1346	0.02103
1.13708	0.2373	1.13432	0.03818	1.13471	0.02127
1.13721	0.23781	1.13443	0.03751	1.13483	0.02111
1.13733	0.23617	1.13454	0.03803	1.13494	0.02168
1.13744	0.23407	1.13464	0.03765	1.13504	0.02137
1.13756	0.23227	1.13473	0.03721	1.13513	0.02198
1.13767	0.22958	1.1348	0.03763	1.13522	0.02161
1.13777	0.22706	1.13488	0.03801	1.1353	0.02102
1.13786	0.22392	1.13495	0.03794	1.13538	0.02087
1.13795	0.22121	1.13502	0.03826	1.13546	0.02069
1.13803	0.22014	1.13509	0.03737	1.13553	0.021
1.1381	0.21948	1.13516	0.03782	1.13561	0.02125
1.13818	0.21853	1.13524	0.03821	1.13569	0.02075
1.13825	0.21928	1.13532	0.03778	1.13577	0.0208
1.13834	0.22107	1.13542	0.03896	1.13586	0.02097
1.13842	0.22332	1.13552	0.03831	1.13595	0.02076
1.13851	0.22525	1.13563	0.03782	1.13605	0.02118
1.13861	0.22843	1.13574	0.03799	1.13615	0.02127
1.13871	0.23206	1.13587	0.0391	1.13626	0.02141
1.13882	0.23512	1.13599	0.03749	1.13638	0.02087
1.13893	0.23614	1.1361	0.0375	1.13649	0.02165
1.13905	0.2373	1.13622	0.03747	1.13661	0.02111
1.13917	0.23858	1.13633	0.03705	1.13672	0.02144
1.1393	0.23886	1.13644	0.03837	1.13683	0.02113
1.13942	0.23818	1.13653	0.03872	1.13693	0.02128
1.13953	0.23594	1.13661	0.03745	1.13703	0.02163
1.13964	0.23268	1.1367	0.03883	1.13711	0.02123
1.13974	0.23071	1.13678	0.0387	1.1372	0.02124
1.13984	0.22769	1.13685	0.03873	1.13728	0.02164
1.13992	0.22534	1.13692	0.0375	1.13735	0.02126
1.14	0.22273	1.137	0.03792	1.13743	0.0216
1.14008	0.2212	1.13708	0.03708	1.13751	0.02199
1.14016	0.2206	1.13717	0.03891	1.13759	0.02199
1.14023	0.22092	1.13726	0.03723	1.13768	0.02176
1.14031	0.22141	1.13735	0.0392	1.13777	0.02157
1.14039	0.22392	1.13746	0.03868	1.13787	0.02177
1.14047	0.22559	1.13757	0.03907	1.13798	0.02118
1.14056	0.22761	1.13768	0.03871	1.13809	0.0217
1.14065	0.23108	1.13779	0.03885	1.1382	0.02148
1.14076	0.23302	1.13792	0.03815	1.1383	0.02138
1.14087	0.2344	1.13804	0.03846	1.13842	0.02211
1.141	0.23716	1.13816	0.03918	1.13854	0.02202
1.14112	0.23698	1.13828	0.03916	1.13865	0.02169
1.14124	0.23605	1.13837	0.03861	1.13876	0.02173
1.14136	0.2353	1.13848	0.03824	1.13887	0.02171
1.14148	0.2331	1.13857	0.03884	1.13897	0.02092
1.14159	0.23072	1.13865	0.03796	1.13905	0.02182
1.14168	0.22755	1.13873	0.03789	1.13913	0.02134
1.14178	0.22509	1.1388	0.03883	1.13921	0.02154
1.14187	0.22246	1.13887	0.0397	1.13929	0.0216
1.14195	0.22169	1.13894	0.03856	1.13936	0.02134
1.14202	0.21927	1.13901	0.04005	1.13944	0.02154
1.1421	0.21921	1.13909	0.03971	1.13951	0.02111
1.14217	0.21962	1.13917	0.04023	1.1396	0.02188
1.14225	0.22153	1.13926	0.03824	1.13968	0.02179
1.14233	0.22354	1.13936	0.03826	1.13978	0.02161
1.14242	0.22607	1.13947	0.03969	1.13987	0.02221
1.14252	0.22943	1.13958	0.03995	1.13998	0.02214
1.14262	0.23283	1.13969	0.03938	1.14009	0.02169
1.14272	0.23562	1.13982	0.04067	1.14021	0.02146
1.14284	0.23725	1.13994	0.0401	1.14033	0.02202
1.14295	0.23855	1.14006	0.03832	1.14045	0.02214
1.14307	0.24062	1.14017	0.03904	1.14056	0.02149
1.1432	0.24048	1.14027	0.03996	1.14067	0.02166
1.14332	0.2391	1.14037	0.03947	1.14077	0.02102
1.14344	0.23742	1.14046	0.03974	1.14086	0.02157
1.14355	0.23508	1.14054	0.03938	1.14095	0.02145
1.14365	0.23203	1.14062	0.03848	1.14103	0.02119
1.14374	0.22944	1.14069	0.04004	1.14111	0.02116
1.14383	0.22701	1.14076	0.03963	1.14119	0.02174
1.14391	0.22475	1.14083	0.04077	1.14126	0.022
1.14398	0.22305	1.14091	0.04102	1.14134	0.02178
1.14406	0.22241	1.14099	0.04077	1.14143	0.02183
1.14413	0.22215	1.14108	0.04028	1.14151	0.02172
1.14421	0.22358	1.14118	0.03903	1.14161	0.02213
1.14429	0.22523	1.14128	0.03985	1.14171	0.02166
1.14437	0.22724	1.14139	0.03976	1.14181	0.02213
1.14446	0.23005	1.1415	0.04059	1.14193	0.0218
1.14456	0.23261	1.14162	0.04022	1.14204	0.02195
1.14467	0.23499	1.14174	0.03938	1.14215	0.02246
1.14478	0.23585	1.14187	0.03874	1.14226	0.0226
1.14491	0.23879	1.14199	0.0402	1.14237	0.02209
1.14503	0.23946	1.1421	0.04112	1.14249	0.02169
1.14515	0.23959	1.14221	0.04057	1.1426	0.02248
1.14527	0.23816	1.1423	0.04024	1.1427	0.02207
1.14538	0.23571	1.14239	0.03961	1.1428	0.02208
1.14549	0.23288	1.14248	0.03958	1.14289	0.02163
1.14559	0.23064	1.14256	0.0396	1.14297	0.02168
1.14568	0.22792	1.14263	0.04003	1.14305	0.0214
1.14577	0.22469	1.1427	0.03978	1.14313	0.02201
1.14586	0.22374	1.14277	0.04011	1.14321	0.02246
1.14594	0.22274	1.14284	0.03991	1.14329	0.02179
1.14601	0.22203	1.14292	0.03993	1.14336	0.02249
1.14609	0.22218	1.143	0.03924	1.14345	0.02219
1.14616	0.22336	1.14309	0.03996	1.14353	0.02257
1.14625	0.22541	1.14319	0.03949	1.14362	0.02207
1.14634	0.22785	1.1433	0.0409	1.14372	0.02213
1.14644	0.23157	1.14341	0.04058	1.14381	0.02225
1.14654	0.23478	1.14353	0.04045	1.14392	0.02276
1.14664	0.23694	1.14365	0.03976	1.14404	0.02287
1.14676	0.23861	1.14377	0.04016	1.14416	0.02278
1.14687	0.2398	1.14389	0.04055	1.14427	0.02294
1.14699	0.24108	1.144	0.03995	1.14439	0.02257
1.14712	0.2414	1.1441	0.04082	1.1445	0.02239
1.14723	0.24056	1.1442	0.04054	1.1446	0.02229
1.14735	0.23892	1.14429	0.04124	1.1447	0.02248
1.14746	0.23623	1.14437	0.03999	1.14479	0.02241
1.14756	0.23373	1.14445	0.03966	1.14487	0.02266
1.14766	0.2306	1.14452	0.04016	1.14495	0.02196
1.14775	0.22789	1.1446	0.04	1.14503	0.02213
1.14783	0.22617	1.14468	0.04148	1.14511	0.02208
1.14791	0.22492	1.14476	0.03977	1.14518	0.0221
1.14799	0.22392	1.14484	0.04115	1.14526	0.02209
1.14806	0.2235	1.14493	0.04122	1.14535	0.02234
1.14813	0.22445	1.14503	0.0407	1.14544	0.02206
1.14821	0.22642	1.14513	0.04147	1.14554	0.02271
1.14829	0.22852	1.14524	0.04152	1.14564	0.02256
1.14838	0.23114	1.14535	0.0407	1.14575	0.02237
1.14848	0.23388	1.14546	0.04108	1.14586	0.02274
1.14858	0.23681	1.14558	0.04119	1.14598	0.0222
1.14869	0.23885	1.14571	0.0406	1.14609	0.02225
1.14881	0.24118	1.14582	0.04066	1.14621	0.02249
1.14893	0.24125	1.14595	0.04115	1.14633	0.02297
1.14905	0.2403	1.14605	0.04163	1.14644	0.02253
1.14918	0.23894	1.14615	0.04132	1.14654	0.02234
1.14929	0.23779	1.14624	0.04053	1.14664	0.02244
1.14941	0.23435	1.14632	0.04082	1.14673	0.02214
1.14951	0.23186	1.1464	0.04124	1.14681	0.02193
1.1496	0.22954	1.14648	0.04171	1.14689	0.02209
1.14969	0.22706	1.14655	0.041	1.14697	0.02241
1.14977	0.22444	1.14662	0.04079	1.14704	0.02243
1.14985	0.22359	1.14669	0.04122	1.14712	0.02249
1.14993	0.22366	1.14677	0.04077	1.14719	0.02241
1.15	0.22343	1.14685	0.04149	1.14728	0.0222
1.15008	0.22426	1.14694	0.04025	1.14736	0.02295
1.15016	0.22582	1.14704	0.04091	1.14745	0.02316
1.15025	0.22803	1.14714	0.04215	1.14755	0.02281
1.15034	0.23048	1.14725	0.04102	1.14766	0.02262
1.15044	0.23424	1.14737	0.04039	1.14776	0.02288
1.15054	0.23725	1.14749	0.04063	1.14788	0.0231
1.15066	0.24011	1.14761	0.04072	1.148	0.02268
1.15077	0.24167	1.14773	0.04218	1.14812	0.02314
1.15089	0.2426	1.14784	0.04218	1.14823	0.02274
1.15102	0.24388	1.14795	0.04202	1.14834	0.02295
1.15114	0.24252	1.14805	0.04205	1.14844	0.02319
1.15126	0.24092	1.14813	0.04053	1.14854	0.02342
1.15137	0.23868	1.14822	0.04147	1.14863	0.0232
1.15147	0.23588	1.14829	0.04102	1.14871	0.02302
1.15157	0.23321	1.14837	0.03987	1.14879	0.02253
1.15165	0.23064	1.14844	0.03992	1.14887	0.0225
1.15173	0.22787	1.14852	0.04005	1.14894	0.0227
1.15181	0.22733	1.14859	0.04226	1.14902	0.02279
1.15189	0.22638	1.14867	0.04154	1.1491	0.02261
1.15196	0.22693	1.14876	0.0423	1.14919	0.02257
1.15204	0.22716	1.14885	0.04215	1.14928	0.02255
1.15211	0.22873	1.14895	0.04175	1.14938	0.02312
1.1522	0.23013	1.14906	0.04168	1.14949	0.02378
1.15229	0.2333	1.14918	0.03986	1.14959	0.02328
1.15238	0.23535	1.14929	0.04153	1.14971	0.02329
1.15248	0.23713	1.14941	0.03992	1.14982	0.02357
1.1526	0.24039	1.14954	0.04172	1.14994	0.02296
1.15272	0.24383	1.14966	0.04123	1.15005	0.02264
1.15284	0.2437	1.14977	0.04289	1.15017	0.02258
1.15296	0.24255	1.14988	0.04123	1.15027	0.0231
1.15308	0.24044	1.14998	0.04171	1.15038	0.02296
1.1532	0.23844	1.15007	0.04175	1.15048	0.02305
1.15331	0.23688	1.15015	0.04214	1.15057	0.02301
1.15341	0.2339	1.15023	0.04158	1.15065	0.02314
1.15351	0.23154	1.15031	0.04119	1.15074	0.02301
1.15359	0.22885	1.15038	0.04242	1.15081	0.02286
1.15368	0.2271	1.15045	0.04165	1.15089	0.02259
1.15375	0.22562	1.15052	0.04138	1.15096	0.02261
1.15384	0.22475	1.15059	0.04343	1.15105	0.02283
1.15392	0.22514	1.15068	0.04117	1.15112	0.02289
1.154	0.22596	1.15076	0.04205	1.15121	0.02323
1.15408	0.22762	1.15086	0.04206	1.1513	0.02336
1.15417	0.22984	1.15097	0.04204	1.15139	0.02268
1.15426	0.23326	1.15109	0.04204	1.15149	0.02332
1.15436	0.23641	1.1512	0.04247	1.1516	0.02344
1.15446	0.23934	1.15133	0.04375	1.15172	0.0236
1.15458	0.24123	1.15144	0.04171	1.15183	0.02319
1.15469	0.24245	1.15156	0.04211	1.15195	0.02266
1.15481	0.24362	1.15168	0.04214	1.15206	0.02283
1.15493	0.24428	1.15178	0.04145	1.15217	0.02353
1.15505	0.24366	1.15187	0.04228	1.15228	0.02332
1.15517	0.24289	1.15197	0.04145	1.15238	0.02344
1.15528	0.24009	1.15205	0.0417	1.15247	0.02374
1.15538	0.23742	1.15213	0.04183	1.15255	0.02352
1.15548	0.23429	1.1522	0.04281	1.15263	0.02304
1.15557	0.23182	1.15228	0.04198	1.15271	0.02268
1.15565	0.22909	1.15236	0.04257	1.15279	0.02352
1.15573	0.22768	1.15244	0.04297	1.15286	0.02302
1.15581	0.22693	1.15252	0.04237	1.15294	0.02347
1.15588	0.22696	1.15261	0.04284	1.15303	0.02324
1.15596	0.22827	1.1527	0.04244	1.15312	0.02356
1.15604	0.22891	1.1528	0.04177	1.15322	0.02342
1.15612	0.23033	1.15291	0.04137	1.15332	0.0235
1.15621	0.23398	1.15303	0.042	1.15343	0.0233
1.1563	0.23661	1.15313	0.04235	1.15354	0.02326
1.1564	0.23869	1.15326	0.0422	1.15365	0.02345
1.15651	0.24124	1.15338	0.04281	1.15377	0.02379
1.15663	0.24387	1.1535	0.04321	1.15389	0.02308
1.15675	0.24377	1.15361	0.04283	1.15401	0.02251
1.15687	0.24363	1.15372	0.04258	1.15412	0.02324
1.157	0.24173	1.15382	0.04284	1.15422	0.02324
1.15711	0.24016	1.15391	0.04261	1.15432	0.02283
1.15722	0.23806	1.154	0.04146	1.15441	0.02298
1.15733	0.23533	1.15408	0.04302	1.15449	0.02278
1.15742	0.23261	1.15415	0.0414	1.15457	0.02308
1.15751	0.23011	1.15423	0.0426	1.15465	0.02339
1.15759	0.22898	1.1543	0.04383	1.15473	0.02332
1.15767	0.22698	1.15437	0.04314	1.1548	0.0235
1.15775	0.22596	1.15445	0.04273	1.15488	0.02384
1.15782	0.22587	1.15452	0.04293	1.15496	0.02366
1.15791	0.22689	1.15461	0.04375	1.15504	0.02376
1.15799	0.22852	1.15471	0.04274	1.15513	0.02379
1.15807	0.23099	1.15481	0.04292	1.15523	0.02328
1.15816	0.23404	1.15492	0.04278	1.15533	0.02423
1.15826	0.23776	1.15504	0.04303	1.15544	0.02357
1.15836	0.24046	1.15516	0.04354	1.15555	0.02381
1.15848	0.24262	1.15528	0.0434	1.15567	0.02431
1.15859	0.2437	1.15539	0.04275	1.15579	0.02441
1.15871	0.24515	1.15551	0.0416	1.1559	0.0242
1.15883	0.24526	1.15562	0.04287	1.15601	0.02421
1.15895	0.24576	1.15572	0.04276	1.15611	0.02348
1.15907	0.24347	1.15581	0.04308	1.15621	0.02326
1.15919	0.24185	1.15589	0.04244	1.1563	0.0234
1.15929	0.23927	1.15597	0.04323	1.15639	0.02297
1.15939	0.2368	1.15604	0.04292	1.15647	0.02356
1.15948	0.23411	1.15612	0.04283	1.15655	0.02348
1.15956	0.23133	1.15619	0.04261	1.15662	0.02427
1.15964	0.22989	1.15627	0.04277	1.1567	0.02363
1.15971	0.22867	1.15634	0.0422	1.15678	0.02369
1.15979	0.22808	1.15643	0.04291	1.15687	0.02401
1.15986	0.22905	1.15652	0.04281	1.15696	0.02378
1.15994	0.23052	1.15663	0.04395	1.15705	0.02364
1.16002	0.23333	1.15674	0.043	1.15716	0.02423
1.16011	0.23489	1.15685	0.04379	1.15726	0.0241
1.1602	0.23743	1.15696	0.04383	1.15738	0.02391
1.1603	0.23997	1.15708	0.04355	1.15749	0.02386
1.16042	0.24264	1.1572	0.04329	1.1576	0.02402
1.16054	0.2453	1.15732	0.04258	1.15773	0.024
1.16066	0.24486	1.15745	0.04246	1.15784	0.02387
1.16078	0.24556	1.15755	0.04347	1.15795	0.02441
1.16091	0.24404	1.15765	0.04319	1.15806	0.02367
1.16102	0.24245	1.15774	0.043	1.15815	0.02352
1.16113	0.24013	1.15783	0.04286	1.15825	0.02388
1.16123	0.23762	1.1579	0.04344	1.15833	0.02383
1.16133	0.23578	1.15798	0.04382	1.15842	0.02383
1.16142	0.23302	1.15805	0.0439	1.15849	0.02424
1.1615	0.23017	1.15812	0.04257	1.15857	0.02407
1.16158	0.22888	1.1582	0.04389	1.15865	0.02424
1.16166	0.22862	1.15828	0.04361	1.15872	0.02376
1.16173	0.22825	1.15836	0.04366	1.1588	0.02374
1.16182	0.22873	1.15844	0.0431	1.15889	0.02387
1.1619	0.23095	1.15854	0.04484	1.15898	0.02374
1.162	0.23399	1.15864	0.04412	1.15907	0.02525
1.16209	0.23614	1.15876	0.0443	1.15917	0.02384
1.16218	0.23886	1.15887	0.04419	1.15927	0.0237
1.16229	0.24186	1.159	0.04462	1.15939	0.02487
1.1624	0.2444	1.15911	0.04383	1.1595	0.02382
1.16251	0.24497	1.15923	0.04449	1.15962	0.02402
1.16263	0.24582	1.15934	0.04386	1.15974	0.02432
1.16275	0.24687	1.15945	0.04475	1.15984	0.02381
1.16287	0.24716	1.15955	0.04427	1.15995	0.02396
1.16299	0.24588	1.15964	0.04418	1.16005	0.02376
1.1631	0.24325	1.15973	0.04429	1.16014	0.02383
1.16321	0.24099	1.1598	0.04303	1.16023	0.02398
1.1633	0.23735	1.15988	0.04435	1.16031	0.02405
1.1634	0.23481	1.15996	0.04356	1.16039	0.02328
1.16348	0.23376	1.16003	0.04384	1.16046	0.02338
1.16356	0.2319	1.16011	0.04444	1.16054	0.02421
1.16363	0.2305	1.16019	0.04376	1.16062	0.02413
1.16371	0.23096	1.16028	0.04343	1.16071	0.02458
1.16379	0.23132	1.16037	0.04351	1.16079	0.02426
1.16386	0.23221	1.16047	0.04372	1.16089	0.02353
1.16395	0.23397	1.16058	0.0445	1.16099	0.02419
1.16403	0.2368	1.16069	0.0437	1.1611	0.02373
1.16413	0.23977	1.1608	0.0452	1.16121	0.02388
1.16423	0.2421	1.16093	0.04485	1.16132	0.02444
1.16433	0.24375	1.16105	0.04514	1.16144	0.02441
1.16445	0.24636	1.16117	0.04424	1.16156	0.02446
1.16457	0.24704	1.16128	0.04413	1.16168	0.02369
1.16469	0.24621	1.16139	0.04435	1.16179	0.02419
1.16482	0.24434	1.1615	0.0444	1.1619	0.02416
1.16493	0.24328	1.16159	0.04406	1.16199	0.02434
1.16505	0.24119	1.16167	0.04413	1.16209	0.02417
1.16515	0.23815	1.16175	0.04429	1.16217	0.0238
1.16525	0.23548	1.16183	0.04472	1.16225	0.02374
1.16534	0.23336	1.1619	0.04397	1.16233	0.02407
1.16542	0.23119	1.16197	0.04416	1.1624	0.02399
1.1655	0.23057	1.16205	0.04453	1.16248	0.02419
1.16558	0.22947	1.16212	0.04557	1.16255	0.02394
1.16565	0.22978	1.16221	0.04451	1.16263	0.02413
1.16573	0.23127	1.16229	0.04505	1.16271	0.02439
1.16581	0.233	1.16238	0.04424	1.1628	0.02473
1.1659	0.23456	1.16248	0.04517	1.16289	0.0244
1.166	0.23728	1.16259	0.04551	1.163	0.02442
1.16609	0.23993	1.16271	0.0443	1.1631	0.02509
1.1662	0.24307	1.16283	0.04387	1.16322	0.02439
1.1663	0.24541	1.16295	0.04619	1.16334	0.02452
1.16642	0.24665	1.16306	0.04451	1.16346	0.02417
1.16653	0.24733	1.16318	0.04355	1.16357	0.02459
1.16666	0.24852	1.16329	0.04548	1.16368	0.02397
1.16678	0.24857	1.16339	0.04483	1.16378	0.02393
1.1669	0.24722	1.16348	0.04485	1.16388	0.0238
1.16701	0.24589	1.16357	0.04428	1.16398	0.02411
1.16712	0.2429	1.16365	0.04511	1.16406	0.02431
1.16722	0.24058	1.16372	0.04483	1.16414	0.02447
1.16731	0.23787	1.16379	0.04479	1.16422	0.0244
1.16739	0.23549	1.16387	0.04518	1.1643	0.02462
1.16747	0.23354	1.16395	0.04355	1.16438	0.02485
1.16754	0.23239	1.16403	0.04524	1.16446	0.02478
1.16762	0.23154	1.16411	0.04434	1.16454	0.02506
1.16769	0.2326	1.1642	0.04445	1.16463	0.02459
1.16777	0.23427	1.1643	0.04466	1.16473	0.02468
1.16785	0.23561	1.16441	0.04378	1.16483	0.02468
1.16794	0.23799	1.16452	0.04492	1.16493	0.02446
1.16803	0.24036	1.16463	0.04561	1.16505	0.0243
1.16813	0.24287	1.16475	0.04511	1.16516	0.02455
1.16824	0.24484	1.16488	0.04488	1.16527	0.02452
1.16837	0.24691	1.165	0.0451	1.16539	0.02425
1.16849	0.24847	1.16511	0.04579	1.16551	0.02414
1.16861	0.24816	1.16522	0.045	1.16563	0.02445
1.16873	0.24748	1.16533	0.04479	1.16573	0.02445
1.16884	0.24572	1.16541	0.04566	1.16583	0.02445
1.16896	0.24374	1.1655	0.04472	1.16593	0.02506
1.16907	0.24127	1.16558	0.04492	1.166	0.0252
1.16916	0.23843	1.16566	0.04602	1.16609	0.02498
1.16925	0.2352	1.16573	0.04536	1.16617	0.02434
1.16933	0.23368	1.1658	0.0454	1.16624	0.02445
1.16941	0.23244	1.16587	0.04569	1.16632	0.02437
1.16949	0.23119	1.16595	0.04551	1.1664	0.02434
1.16957	0.23143	1.16603	0.04553	1.16648	0.02487
1.16964	0.23191	1.16612	0.04567	1.16656	0.02456
1.16973	0.23306	1.16621	0.04606	1.16665	0.02511
1.16982	0.23498	1.16632	0.04627	1.16674	0.02484
1.16991	0.23768	1.16642	0.04529	1.16684	0.02481
1.17002	0.24125	1.16654	0.04531	1.16694	0.02504
1.17012	0.24423	1.16667	0.04631	1.16705	0.02494
1.17023	0.24666	1.16678	0.04491	1.16717	0.02493
1.17034	0.24787	1.1669	0.04597	1.16728	0.02461
1.17045	0.24926	1.16701	0.04598	1.1674	0.02554
1.17058	0.25074	1.16712	0.04516	1.16751	0.0253
1.1707	0.25033	1.16722	0.04554	1.16762	0.02529
1.17081	0.2488	1.16731	0.04645	1.16772	0.02514
1.17093	0.24592	1.1674	0.04704	1.16781	0.0247
1.17104	0.24296	1.16748	0.04468	1.1679	0.0252
1.17113	0.2408	1.16755	0.04515	1.16798	0.02513
1.17122	0.23821	1.16763	0.04475	1.16806	0.02478
1.17131	0.2358	1.16771	0.04551	1.16814	0.02477
1.17139	0.23519	1.16778	0.04525	1.16822	0.02493
1.17147	0.23361	1.16786	0.04494	1.16829	0.02487
1.17154	0.23267	1.16795	0.04623	1.16838	0.02543
1.17162	0.23343	1.16805	0.04603	1.16847	0.02505
1.1717	0.2343	1.16814	0.04554	1.16857	0.02468
1.17177	0.23635	1.16825	0.046	1.16867	0.02552
1.17186	0.23857	1.16836	0.04523	1.16877	0.02558
1.17195	0.24093	1.16847	0.04602	1.16888	0.0255
1.17205	0.24319	1.16859	0.04624	1.16899	0.02501
1.17215	0.24578	1.16871	0.04521	1.1691	0.0251
1.17227	0.24771	1.16883	0.04469	1.16923	0.02473
1.1724	0.24893	1.16895	0.04585	1.16934	0.02509
1.17252	0.24853	1.16906	0.04555	1.16946	0.02532
1.17264	0.24705	1.16916	0.04485	1.16957	0.02545
1.17275	0.24636	1.16926	0.04534	1.16967	0.02501
1.17287	0.24405	1.16934	0.04511	1.16977	0.02524
1.17298	0.242	1.16943	0.04653	1.16985	0.02477
1.17307	0.23916	1.1695	0.0451	1.16993	0.02532
1.17317	0.23692	1.16958	0.04434	1.17	0.0244
1.17325	0.23429	1.16965	0.04495	1.17008	0.02546
1.17333	0.23326	1.16972	0.0468	1.17016	0.02496
1.17341	0.23263	1.16979	0.04672	1.17023	0.0254
1.17348	0.23208	1.16987	0.04693	1.17031	0.02519
1.17356	0.23266	1.16996	0.04574	1.17039	0.02469
1.17364	0.23418	1.17006	0.04601	1.17048	0.02474
1.17372	0.23644	1.17015	0.04586	1.17057	0.02512
1.17382	0.23863	1.17026	0.04621	1.17067	0.02542
1.17392	0.24158	1.17037	0.04622	1.17078	0.02515
1.17402	0.24479	1.17049	0.0463	1.17089	0.0254
1.17413	0.24747	1.17062	0.0461	1.17101	0.02567
1.17424	0.24887	1.17073	0.04611	1.17113	0.0255
1.17435	0.25006	1.17085	0.04586	1.17125	0.02509
1.17447	0.25155	1.17096	0.04686	1.17136	0.0257
1.1746	0.25075	1.17106	0.04603	1.17146	0.02553
1.17472	0.24925	1.17115	0.04528	1.17156	0.02503
1.17484	0.24698	1.17124	0.04539	1.17166	0.02537
1.17494	0.24427	1.17132	0.04488	1.17174	0.02486
1.17504	0.24264	1.1714	0.04575	1.17182	0.02497
1.17513	0.24005	1.17147	0.04601	1.1719	0.025
1.17522	0.2378	1.17155	0.04726	1.17198	0.02506
1.1753	0.23649	1.17162	0.04618	1.17205	0.02469
1.17537	0.23501	1.1717	0.04538	1.17213	0.02521
1.17545	0.23475	1.17179	0.04598	1.17222	0.02488
1.17552	0.23517	1.17188	0.0462	1.17231	0.02506
1.1756	0.23595	1.17197	0.04655	1.17241	0.02448
1.17568	0.23769	1.17208	0.0459	1.17251	0.02519
1.17576	0.24003	1.17219	0.04738	1.17262	0.0257
1.17586	0.24272	1.1723	0.04663	1.17272	0.02522
1.17596	0.24475	1.17242	0.04696	1.17283	0.02526
1.17607	0.24671	1.17255	0.04541	1.17295	0.02535
1.17618	0.24827	1.17267	0.04612	1.17306	0.02517
1.1763	0.25062	1.17279	0.04714	1.17318	0.02503
1.17643	0.25001	1.17289	0.04576	1.17329	0.02522
1.17655	0.24907	1.173	0.04743	1.17341	0.02597
1.17667	0.24805	1.1731	0.04729	1.17351	0.02549
1.17678	0.24674	1.17318	0.04601	1.17361	0.02523
1.17689	0.2448	1.17326	0.04608	1.17369	0.02521
1.17698	0.24204	1.17334	0.04615	1.17377	0.0255
1.17707	0.23928	1.17341	0.0455	1.17385	0.02554
1.17716	0.23704	1.17348	0.04563	1.17393	0.02615
1.17724	0.23564	1.17355	0.0451	1.174	0.02515
1.17732	0.23455	1.17363	0.04569	1.17408	0.02531
1.17739	0.23409	1.1737	0.04641	1.17416	0.02501
1.17747	0.23448	1.17379	0.04734	1.17424	0.02561
1.17756	0.23585	1.17388	0.0479	1.17433	0.02583
1.17764	0.23806	1.17399	0.04705	1.17442	0.02516
1.17774	0.24066	1.17409	0.04725	1.17452	0.02542
1.17783	0.24411	1.17421	0.04699	1.17462	0.02554
1.17794	0.24679	1.17433	0.04761	1.17473	0.02618
1.17805	0.24913	1.17445	0.04635	1.17485	0.02585
1.17816	0.24981	1.17457	0.04619	1.17496	0.02537
1.17827	0.25205	1.17468	0.04631	1.17508	0.02581
1.1784	0.2518	1.17479	0.04627	1.17519	0.02579
1.17852	0.25233	1.17489	0.04658	1.17529	0.02538
1.17864	0.25119	1.17498	0.04701	1.1754	0.02608
1.17875	0.24828	1.17507	0.04722	1.17549	0.02597
1.17886	0.24678	1.17515	0.04707	1.17558	0.02569
1.17896	0.2443	1.17523	0.04525	1.17567	0.02533
1.17905	0.24183	1.1753	0.04664	1.17574	0.02528
1.17914	0.23954	1.17538	0.04694	1.17582	0.02527
1.17922	0.23766	1.17546	0.04731	1.1759	0.02554
1.1793	0.23678	1.17554	0.04711	1.17598	0.02592
1.17937	0.23668	1.17562	0.04674	1.17606	0.02561
1.17945	0.23665	1.17572	0.04741	1.17615	0.02536
1.17953	0.23647	1.17581	0.04566	1.17624	0.02543
1.1796	0.23862	1.17591	0.04807	1.17634	0.02592
1.17969	0.24149	1.17603	0.04741	1.17645	0.02596
1.17978	0.24332	1.17614	0.04722	1.17655	0.02608
1.17988	0.24652	1.17625	0.04726	1.17667	0.02575
1.17998	0.24886	1.17638	0.04686	1.17678	0.02552
1.18009	0.25076	1.1765	0.04729	1.1769	0.02536
1.18022	0.25227	1.17661	0.04632	1.17702	0.02565
1.18034	0.25127	1.17673	0.04772	1.17713	0.02604
1.18046	0.25107	1.17683	0.04782	1.17724	0.0258
1.18058	0.25042	1.17693	0.04769	1.17735	0.02563
1.18069	0.24832	1.17702	0.04643	1.17744	0.0256
1.1808	0.24613	1.1771	0.0479	1.17753	0.02503
1.1809	0.24328	1.17718	0.04761	1.17761	0.02592
1.18099	0.24083	1.17725	0.04766	1.17768	0.0257
1.18108	0.2385	1.17733	0.04705	1.17776	0.02556
1.18116	0.2372	1.1774	0.04783	1.17783	0.02584
1.18124	0.23668	1.17747	0.04766	1.17791	0.02571
1.18131	0.23663	1.17755	0.04735	1.17799	0.02625
1.18139	0.23713	1.17763	0.04718	1.17807	0.02616
1.18147	0.23755	1.17773	0.04654	1.17815	0.02643
1.18155	0.23886	1.17783	0.04749	1.17824	0.0258
1.18165	0.24165	1.17793	0.04691	1.17834	0.02628
1.18174	0.24513	1.17804	0.04789	1.17845	0.02627
1.18184	0.2479	1.17817	0.04854	1.17856	0.02568
1.18195	0.25007	1.17828	0.04741	1.17868	0.02612
1.18207	0.25184	1.1784	0.04783	1.1788	0.02607
1.18218	0.25289	1.17851	0.04828	1.17892	0.02642
1.18231	0.254	1.17862	0.04758	1.17903	0.02663
1.18242	0.25409	1.17873	0.04764	1.17913	0.02665
1.18255	0.25261	1.17883	0.04764	1.17923	0.02604
1.18267	0.2509	1.17891	0.04763	1.17933	0.02541
1.18277	0.24785	1.17899	0.04745	1.17941	0.0261
1.18288	0.24538	1.17907	0.04766	1.1795	0.02574
1.18296	0.2432	1.17914	0.04734	1.17958	0.02595
1.18305	0.24087	1.17922	0.04721	1.17965	0.02616
1.18313	0.23905	1.1793	0.04756	1.17973	0.02574
1.18321	0.23797	1.17937	0.04745	1.17981	0.0259
1.18328	0.23744	1.17946	0.04887	1.1799	0.02605
1.18336	0.23785	1.17955	0.04732	1.17999	0.02645
1.18343	0.23828	1.17964	0.04739	1.18008	0.02628
1.18351	0.24022	1.17974	0.04825	1.18018	0.02587
1.1836	0.24207	1.17985	0.04741	1.18029	0.02628
1.18369	0.24426	1.17997	0.04706	1.1804	0.0257
1.18379	0.24679	1.18009	0.04713	1.18051	0.02638
1.18389	0.24871	1.18021	0.04761	1.18062	0.02638
1.18401	0.25024	1.18033	0.04774	1.18074	0.02637
1.18413	0.25332	1.18045	0.04777	1.18085	0.02643
1.18425	0.25249	1.18057	0.04836	1.18096	0.02615
1.18437	0.25137	1.18067	0.04793	1.18107	0.02625
1.18449	0.25039	1.18077	0.04739	1.18118	0.0266
1.1846	0.24887	1.18086	0.04824	1.18128	0.02617
1.18471	0.24699	1.18094	0.04732	1.18137	0.02639
1.18481	0.244	1.18101	0.04782	1.18145	0.02637
1.1849	0.24118	1.18109	0.0488	1.18153	0.0258
1.18499	0.23893	1.18115	0.04663	1.1816	0.02601
1.18507	0.23706	1.18123	0.04772	1.18168	0.02652
1.18515	0.23693	1.1813	0.04788	1.18175	0.02589
1.18522	0.23607	1.18138	0.04642	1.18183	0.02654
1.1853	0.23639	1.18146	0.04671	1.18191	0.02623
1.18538	0.23785	1.18156	0.04728	1.182	0.02653
1.18547	0.2396	1.18165	0.04761	1.18209	0.02621
1.18556	0.24246	1.18176	0.0479	1.18219	0.02674
1.18566	0.24585	1.18188	0.04808	1.18228	0.02631
1.18576	0.24833	1.182	0.0486	1.1824	0.02649
1.18587	0.25021	1.18213	0.04814	1.18252	0.02668
1.18598	0.25185	1.18224	0.04773	1.18263	0.02674
1.1861	0.25391	1.18235	0.04812	1.18275	0.02592
1.18622	0.25501	1.18246	0.0482	1.18286	0.02619
1.18634	0.25464	1.18256	0.04835	1.18297	0.0261
1.18646	0.25394	1.18266	0.04799	1.18307	0.02721
1.18658	0.25259	1.18275	0.04805	1.18317	0.02644
1.18669	0.24907	1.18283	0.0478	1.18326	0.02603
1.18678	0.24678	1.1829	0.04752	1.18334	0.02645
1.18688	0.24435	1.18298	0.04775	1.18342	0.0264
1.18697	0.24223	1.18306	0.04879	1.1835	0.02595
1.18705	0.24078	1.18313	0.04762	1.18357	0.02639
1.18713	0.23977	1.18321	0.0471	1.18365	0.0269
1.18721	0.24	1.1833	0.04837	1.18374	0.02706
1.18728	0.23953	1.18339	0.04875	1.18382	0.02694
1.18735	0.24007	1.18349	0.04847	1.18391	0.0264
1.18743	0.24156	1.18359	0.0481	1.18402	0.02609
1.18752	0.24285	1.18369	0.04942	1.18412	0.0268
1.18761	0.24551	1.18381	0.04872	1.18422	0.02746
1.1877	0.24807	1.18393	0.04851	1.18434	0.02664
1.18781	0.24988	1.18404	0.04838	1.18445	0.02676
1.18791	0.25153	1.18417	0.04836	1.18457	0.0264
1.18804	0.2541	1.18429	0.04869	1.18468	0.02715
1.18816	0.25436	1.1844	0.04882	1.1848	0.02658
1.18828	0.2536	1.18451	0.04811	1.18491	0.02664
1.1884	0.25258	1.18461	0.04829	1.18501	0.02669
1.18852	0.24961	1.1847	0.04747	1.18511	0.02604
1.18862	0.24812	1.18478	0.04784	1.1852	0.02631
1.18872	0.24639	1.18486	0.04846	1.18528	0.02673
1.18882	0.24271	1.18493	0.04867	1.18537	0.02669
1.18891	0.24081	1.185	0.04915	1.18544	0.02591
1.18898	0.23951	1.18508	0.04895	1.18551	0.02676
1.18906	0.23796	1.18515	0.04772	1.18558	0.02642
1.18914	0.23778	1.18523	0.04929	1.18566	0.02636
1.18922	0.23783	1.18531	0.04821	1.18574	0.02705
1.1893	0.23954	1.1854	0.04894	1.18583	0.02667
1.18938	0.24076	1.18549	0.04736	1.18592	0.02678
1.18947	0.24413	1.1856	0.04763	1.18602	0.02677
1.18956	0.24683	1.18571	0.04956	1.18612	0.02682
1.18966	0.25014	1.18584	0.04837	1.18623	0.02761
1.18977	0.25318	1.18596	0.04924	1.18635	0.02702
1.18989	0.25457	1.18607	0.04909	1.18647	0.02724
1.19	0.25527	1.18618	0.04896	1.18658	0.02743
1.19013	0.25594	1.18629	0.04946	1.1867	0.02648
1.19026	0.25601	1.1864	0.04915	1.18681	0.02667
1.19037	0.25583	1.1865	0.04797	1.18691	0.02661
1.19049	0.25413	1.18659	0.04826	1.187	0.02685
1.1906	0.25192	1.18667	0.04766	1.18709	0.02698
1.1907	0.24941	1.18675	0.04704	1.18717	0.02704
1.19079	0.24712	1.18682	0.04754	1.18726	0.02638
1.19088	0.24378	1.18689	0.0481	1.18733	0.02648
1.19096	0.24176	1.18697	0.04858	1.18741	0.0265
1.19104	0.24123	1.18705	0.04905	1.18749	0.0265
1.19111	0.24122	1.18713	0.04784	1.18757	0.02624
1.19119	0.24122	1.18722	0.04972	1.18766	0.02704
1.19126	0.24174	1.18732	0.04888	1.18776	0.02673
1.19134	0.24364	1.18742	0.04767	1.18786	0.02695
1.19142	0.24571	1.18753	0.04857	1.18796	0.02658
1.19151	0.24824	1.18764	0.04797	1.18807	0.02719
1.19161	0.25034	1.18776	0.04936	1.18818	0.02685
1.19171	0.25202	1.18788	0.04805	1.18829	0.02703
1.19183	0.25371	1.188	0.04899	1.18841	0.02716
1.19195	0.25628	1.18812	0.04812	1.18852	0.02708
1.19207	0.25617	1.18824	0.04943	1.18864	0.02702
1.1922	0.25546	1.18834	0.04838	1.18875	0.02675
1.19231	0.25358	1.18844	0.04895	1.18885	0.02665
1.19242	0.25217	1.18853	0.04872	1.18895	0.02708
1.19253	0.25084	1.18861	0.04826	1.18904	0.02713
1.19263	0.24815	1.18869	0.04844	1.18912	0.02694
1.19272	0.24514	1.18876	0.04866	1.18921	0.02654
1.19281	0.24229	1.18883	0.04901	1.18929	0.02722
1.1929	0.241	1.1889	0.04899	1.18936	0.0276
1.19297	0.23936	1.18898	0.04889	1.18943	0.02698
1.19305	0.23955	1.18905	0.04866	1.18951	0.02728
1.19313	0.24007	1.18913	0.04947	1.18959	0.02711
1.19321	0.24093	1.18923	0.04919	1.18967	0.02701
1.19329	0.24304	1.18933	0.04893	1.18976	0.02766
1.19339	0.24555	1.18943	0.04869	1.18986	0.02752
1.19348	0.24799	1.18954	0.05006	1.18996	0.02721
1.19358	0.25117	1.18967	0.05008	1.19007	0.0272
1.19369	0.25298	1.18979	0.04996	1.19019	0.02752
1.1938	0.25555	1.18991	0.04907	1.1903	0.02712
1.19391	0.25692	1.19002	0.04993	1.19042	0.02696
1.19404	0.25765	1.19013	0.04962	1.19053	0.02784
1.19416	0.25823	1.19023	0.04888	1.19064	0.02628
1.19428	0.25668	1.19033	0.04898	1.19074	0.02713
1.1944	0.25571	1.19042	0.04767	1.19084	0.02689
1.1945	0.253	1.19051	0.04912	1.19093	0.02708
1.19461	0.25024	1.19058	0.0482	1.19102	0.02737
1.19471	0.24765	1.19066	0.04917	1.1911	0.02673
1.19479	0.2449	1.19073	0.04884	1.19118	0.02673
1.19488	0.24289	1.19081	0.04897	1.19125	0.02712
1.19496	0.24196	1.19089	0.04911	1.19133	0.02716
1.19503	0.24155	1.19098	0.04801	1.19141	0.02713
[truncated: 21,997 more rows]

## Sheet: Figure 3c
Temperature (OC)	Hysteresis (%)
50	69.2
60	41.1
70	37.1
80	30.3
90	22.9
100	17
120	15.1
150	16.2

## Sheet: Figure 3d
Figure 3d									Figure 3d-Inset
GNPE 0.5		GNPE 1.0		GNPE 2.0		GNPE 5.0			PtBA		GNPE2.0
Temperature (OC)	Storage modulus (MPa)	Temperature (OC)	Storage modulus (MPa)	Temperature (OC)	Storage modulus (MPa)	Temperature (OC)	Storage modulus (MPa)		Temperature (OC)	Storage modulus (MPa)	Temperature (OC)	Storage modulus (MPa)
25	0.62079	25	0.41996	25	0.25454	25	0.18522		27.01	618.702	25	0.25454
30	0.62553	30	0.42632	30	0.2574	30	0.17821		31.39	502.318	30	0.2574
40	0.63773	40	0.42632	40	0.26601	40	0.18562		35.3	412.448	40	0.26601
50	0.64627	50	0.42632	50	0.26884	50	0.19561		39.2	321.783	50	0.26884
60	0.65007	60	0.43268	60	0.27878	60	0.1975		43.1	206.462	60	0.27878
70	0.66314	70	0.43905	70	0.27918	70	0.20397		47.3	26.7576	70	0.27918
80	0.68613	80	0.45814	80	0.28185	80	0.20128		51.2	3.24408	80	0.28185
90	0.69539	90	0.47723	90	0.29601	90	0.20058		54.2	1.12007	90	0.29601
100	0.72505	100	0.48995	100	0.30176	100	0.2083		58.1	0.46774	100	0.30176
110	0.73038	110	0.50813	110	0.3146	110	0.2195		62.29	0.22985	110	0.3146
120	0.77491	120	0.53631	120	0.34182	120	0.23412		66.2	0.12252	120	0.34182
130	0.81484	130	0.55085	130	0.34504	130	0.23941		70.38	0.06914	130	0.34504
140	0.83856	140	0.56995	140	0.35872	140	0.24332		74.29	0.04365	140	0.35872
150	0.84856	150	0.57286	150	0.36182	150	0.2662		78.38	0.03238	150	0.36182
									82.29	0.02349	--	--
									86.19	0.01822	--	--
									91.09	0.01433	--	--
									95.99	0.01151	--	--
									100.79	0.00907	--	--
									106.19	0.00706	--	--
									111	0.00594	--	--
									116.2	0.00486	--	--
									120.1	0.00398	--	--
									124.3	0.00337	--	--
									128.18	0.00296	--	--
									132.08	0.00276	--	--
									136	0.00249	--	--
									140.21	0.0023	--	--
									145.09	0.00218	--	--
									150.16	0.00217	--	--
									--	--	--	--
									--	--	--	--

## Sheet: Figure 3e
			Figure 3e_Inset
Figure 3e			PtBA		GNPE2.0
Temperature (OC)	Hysteresis (%)		Stretch ratio(l)	Stress (MPa)	Stretch ratio(l)	Stress (MPa)
25	5.32		1	0.00156	1	0.00277
50	4.39		1.00001	0.00474	1.00004	0.00574
60	4.51		1.00004	0.00462	1.00013	0.0052
70	4.49		1.00014	0.00544	1.00023	0.00538
80	4.5		1.00025	0.00514	1.00033	0.0056
90	4.52		1.00036	0.0052	1.00042	0.00601
100	4.54		1.00046	0.00503	1.00052	0.00612
120	4.61		1.00055	0.00483	1.0006	0.00607
150	4.9		1.00064	0.00461	1.00068	0.00615
			1.00071	0.00455	1.00075	0.00595
			1.00079	0.0048	1.00082	0.00596
			1.00087	0.00481	1.00089	0.00639
			1.00095	0.0053	1.00094	0.00639
			1.00103	0.00556	1.001	0.00693
			1.00112	0.00587	1.00106	0.00679
			1.0012	0.0059	1.00112	0.0073
			1.00129	0.00591	1.00119	0.0072
			1.00139	0.00611	1.00126	0.0067
			1.00149	0.00519	1.00133	0.00724
			1.0016	0.00581	1.00141	0.00729
			1.00172	0.00533	1.0015	0.00757
			1.00183	0.00547	1.00159	0.00706
			1.00195	0.00566	1.00169	0.00709
			1.00206	0.00505	1.00179	0.0076
			1.00217	0.00549	1.00189	0.00702
			1.00227	0.00527	1.00198	0.00736
			1.00237	0.00559	1.00207	0.00702
			1.00246	0.00539	1.00215	0.00741
			1.00255	0.0059	1.00223	0.00732
			1.00263	0.00555	1.0023	0.00747
			1.00271	0.00601	1.00237	0.00726
			1.00278	0.00571	1.00244	0.00737
			1.00286	0.00578	1.0025	0.00709
			1.00294	0.00583	1.00257	0.00776
			1.00303	0.00619	1.00263	0.00782
			1.00312	0.00604	1.0027	0.00798
			1.00322	0.00576	1.00277	0.00757
			1.00332	0.00687	1.00285	0.0077
			1.00343	0.00651	1.00293	0.0077
			1.00355	0.00674	1.00301	0.00795
			1.00366	0.00694	1.00311	0.00798
			1.00378	0.007	1.0032	0.00839
			1.0039	0.00716	1.00329	0.00793
			1.00402	0.0068	1.00339	0.00759
			1.00413	0.00683	1.00349	0.00792
			1.00423	0.00667	1.00358	0.00797
			1.00433	0.00646	1.00368	0.00775
			1.00442	0.00614	1.00377	0.00848
			1.00451	0.0067	1.00384	0.00846
			1.00459	0.00651	1.00392	0.00899
			1.00467	0.00677	1.00399	0.008
			1.00475	0.00701	1.00406	0.00805
			1.00483	0.00693	1.00412	0.00836
			1.0049	0.00737	1.00418	0.00876
			1.00499	0.00688	1.00423	0.00863
			1.00507	0.00672	1.0043	0.00916
			1.00516	0.00677	1.00436	0.00874
			1.00526	0.00714	1.00443	0.00845
			1.00537	0.00739	1.0045	0.00904
			1.00548	0.00717	1.00458	0.00917
			1.00559	0.00733	1.00467	0.00866
			1.00572	0.00698	1.00475	0.00866
			1.00584	0.00717	1.00485	0.00876
			1.00595	0.00707	1.00495	0.00859
			1.00606	0.0069	1.00505	0.00906
			1.00616	0.00655	1.00514	0.00928
			1.00626	0.00718	1.00523	0.00861
			1.00635	0.00769	1.00532	0.00863
			1.00644	0.00729	1.0054	0.00948
			1.00652	0.00721	1.00547	0.00926
			1.00659	0.00671	1.00554	0.00911
			1.00667	0.00713	1.00561	0.00872
			1.00675	0.00746	1.00567	0.00894
			1.00683	0.00699	1.00573	0.00866
			1.00692	0.0069	1.0058	0.00912
			1.00702	0.00726	1.00586	0.00883
			1.00712	0.00719	1.00593	0.00885
			1.00722	0.00707	1.00601	0.0089
			1.00733	0.00817	1.00609	0.009
			1.00745	0.00796	1.00618	0.00927
			1.00756	0.00732	1.00627	0.00899
			1.00768	0.00722	1.00636	0.00911
			1.0078	0.00781	1.00645	0.00955
			1.00792	0.00788	1.00655	0.00969
			1.00803	0.00768	1.00665	0.00932
			1.00813	0.00746	1.00675	0.0093
			1.00823	0.00734	1.00684	0.00927
			1.00833	0.0077	1.00693	0.0096
			1.00841	0.00742	1.00701	0.01027
			1.0085	0.00743	1.00708	0.00943
			1.00858	0.00799	1.00715	0.00941
			1.00866	0.00788	1.00721	0.00963
			1.00874	0.00796	1.00728	0.0096
			1.00882	0.00824	1.00734	0.01019
			1.0089	0.00771	1.0074	0.01066
			1.00899	0.00787	1.00746	0.01013
			1.00908	0.00884	1.00752	0.01003
			1.00918	0.0088	1.00759	0.01017
			1.00928	0.00868	1.00766	0.01011
			1.00939	0.0083	1.00774	0.01052
			1.0095	0.00876	1.00783	0.01023
			1.00962	0.00841	1.00791	0.01056
			1.00974	0.00872	1.00802	0.01041
			1.00985	0.00852	1.00812	0.01034
			1.00996	0.008	1.00821	0.01036
			1.01007	0.00829	1.00831	0.01037
			1.01017	0.00817	1.0084	0.01016
			1.01026	0.00874	1.00848	0.0105
			1.01035	0.00896	1.00857	0.01043
			1.01043	0.00862	1.00864	0.01047
			1.01051	0.00799	1.00871	0.01094
			1.01059	0.00863	1.00877	0.01053
			1.01067	0.00844	1.00884	0.0106
			1.01075	0.0088	1.0089	0.01073
			1.01084	0.00828	1.00897	0.0104
			1.01093	0.00843	1.00903	0.01041
			1.01102	0.00801	1.0091	0.01048
			1.01113	0.0084	1.00918	0.01069
			1.01124	0.00897	1.00926	0.01038
			1.01135	0.00878	1.00935	0.01041
			1.01146	0.00933	1.00943	0.01066
			1.01158	0.00941	1.00953	0.01043
			1.0117	0.00901	1.00962	0.01096
			1.01182	0.00875	1.00972	0.011
			1.01194	0.00913	1.00982	0.01079
			1.01204	0.00927	1.00991	0.01061
			1.01214	0.00828	1.01	0.01154
			1.01224	0.00922	1.0101	0.01097
			1.01232	0.00862	1.01017	0.01129
			1.01241	0.00906	1.01025	0.01096
			1.01248	0.00955	1.01032	0.01096
			1.01256	0.00898	1.01038	0.01141
			1.01264	0.00875	1.01045	0.01115
			1.01272	0.00885	1.01051	0.01119
			1.0128	0.00893	1.01057	0.01177
			1.01289	0.00918	1.01064	0.01161
			1.01298	0.00965	1.0107	0.01207
			1.01308	0.00898	1.01076	0.0116
			1.01318	0.00931	1.01084	0.01224
			1.01329	0.00908	1.01091	0.01204
			1.01341	0.00903	1.011	0.01179
			1.01353	0.00889	1.01108	0.01217
			1.01365	0.0092	1.01118	0.01201
			1.01376	0.00945	1.01128	0.01211
			1.01387	0.00981	1.01138	0.01195
			1.01398	0.00932	1.01147	0.01255
			1.01407	0.00975	1.01156	0.01226
			1.01417	0.00985	1.01165	0.01228
			1.01425	0.0103	1.01173	0.01178
			1.01433	0.00915	1.01181	0.01254
			1.01441	0.00917	1.01188	0.0123
			1.01449	0.00931	1.01194	0.01235
			1.01457	0.00882	1.01201	0.01283
			1.01465	0.0089	1.01207	0.01228
			1.01474	0.01008	1.01213	0.01228
			1.01483	0.00969	1.0122	0.01222
			1.01493	0.00928	1.01227	0.0123
			1.01504	0.00913	1.01234	0.01197
			1.01515	0.00959	1.01242	0.01197
			1.01526	0.00901	1.01251	0.01199
			1.01537	0.0099	1.0126	0.01212
			1.01549	0.01001	1.01269	0.01192
			1.01561	0.00968	1.01278	0.01233
			1.01573	0.00941	1.01288	0.01232
			1.01584	0.00979	1.01298	0.01267
			1.01595	0.00976	1.01308	0.01226
			1.01605	0.01025	1.01317	0.01241
			1.01614	0.00998	1.01326	0.01216
			1.01623	0.0096	1.01334	0.01269
			1.01631	0.00953	1.01341	0.0127
			1.01639	0.00957	1.01348	0.01246
			1.01647	0.00988	1.01355	0.013
			1.01655	0.00983	1.01361	0.01313
			1.01664	0.01028	1.01367	0.01254
			1.01672	0.0105	1.01373	0.0129
			1.01681	0.01014	1.0138	0.01264
			1.0169	0.00997	1.01386	0.01345
			1.017	0.00975	1.01393	0.01382
			1.0171	0.0104	1.014	0.01311
			1.0172	0.01045	1.01408	0.01353
			1.01731	0.01015	1.01416	0.0129
			1.01743	0.01	1.01425	0.01306
			1.01755	0.01079	1.01435	0.01391
			1.01766	0.01046	1.01444	0.01409
			1.01777	0.01048	1.01454	0.01324
			1.01787	0.00938	1.01464	0.01362
			1.01798	0.0101	1.01473	0.01359
			1.01807	0.0096	1.01481	0.0135
			1.01816	0.01026	1.0149	0.01317
			1.01825	0.01038	1.01497	0.01387
			1.01833	0.01036	1.01504	0.01393
			1.01841	0.00992	1.01511	0.01345
			1.01849	0.00901	1.01517	0.01366
			1.01856	0.00966	1.01523	0.01373
			1.01865	0.01008	1.0153	0.01383
			1.01874	0.00982	1.01536	0.01331
			1.01883	0.01083	1.01544	0.01356
			1.01894	0.01016	1.01551	0.01447
			1.01905	0.01154	1.01559	0.01371
			1.01916	0.01023	1.01568	0.01364
			1.01927	0.01146	1.01576	0.01351
			1.01939	0.01165	1.01586	0.01325
			1.01951	0.01134	1.01595	0.01388
			1.01962	0.01096	1.01605	0.01353
			1.01974	0.0117	1.01614	0.01419
			1.01985	0.0108	1.01624	0.01409
			1.01996	0.01033	1.01634	0.01448
			1.02005	0.01101	1.01642	0.01412
			1.02014	0.01087	1.0165	0.01417
			1.02022	0.01088	1.01658	0.0139
			1.0203	0.01044	1.01665	0.01452
			1.02038	0.0109	1.01672	0.01491
			1.02045	0.01118	1.01678	0.01515
			1.02054	0.01094	1.01684	0.01536
			1.02062	0.01119	1.0169	0.01523
			1.0207	0.0105	1.01697	0.01483
			1.0208	0.01095	1.01704	0.0152
			1.02089	0.0111	1.0171	0.0156
			1.02099	0.01175	1.01717	0.01518
			1.0211	0.01215	1.01725	0.01506
			1.02122	0.01105	1.01733	0.01486
			1.02134	0.01183	1.01741	0.01529
			1.02146	0.01177	1.01751	0.01571
			1.02157	0.01108	1.01761	0.01497
			1.02168	0.0112	1.0177	0.01501
			1.02179	0.01107	1.0178	0.01523
			1.02189	0.01124	1.01789	0.01518
			1.02198	0.01101	1.01798	0.01543
			1.02207	0.01092	1.01806	0.01513
			1.02215	0.01139	1.01814	0.01526
			1.02223	0.01182	1.01821	0.01535
			1.02231	0.01181	1.01828	0.01516
			1.02239	0.01121	1.01834	0.01505
			1.02247	0.01064	1.0184	0.0145
			1.02255	0.01148	1.01847	0.01498
			1.02265	0.01197	1.01853	0.01536
			1.02275	0.01185	1.0186	0.01516
			1.02285	0.01211	1.01867	0.0154
			1.02296	0.01138	1.01875	0.01525
			1.02307	0.01166	1.01883	0.01552
			1.02318	0.01141	1.01893	0.01541
			1.0233	0.01169	1.01902	0.01558
			1.02342	0.01217	1.01911	0.01578
			1.02353	0.0126	1.01921	0.01572
			1.02365	0.01206	1.01931	0.01599
			1.02375	0.01166	1.0194	0.01517
			1.02386	0.01155	1.0195	0.01557
			1.02395	0.01222	1.01959	0.01564
			1.02405	0.01238	1.01967	0.01569
			1.02413	0.01148	1.01975	0.01617
			1.02421	0.01217	1.01981	0.01612
			1.02429	0.012	1.01988	0.01625
			1.02437	0.01179	1.01994	0.0163
			1.02445	0.01244	1.02	0.01659
			1.02454	0.01192	1.02006	0.01692
			1.02462	0.01227	1.02013	0.0159
			1.02471	0.01239	1.02019	0.01651
			1.02481	0.01333	1.02026	0.01619
			1.02491	0.01265	1.02033	0.01669
			1.02501	0.01296	1.02041	0.01648
			1.02513	0.01285	1.02049	0.01626
			1.02524	0.01239	1.02058	0.01631
			1.02535	0.01291	1.02068	0.01613
			1.02547	0.013	1.02077	0.01683
			1.02558	0.01279	1.02087	0.01633
			1.02569	0.01247	1.02097	0.01691
			1.02579	0.0124	1.02106	0.01647
			1.02589	0.01242	1.02115	0.01624
			1.02598	0.01236	1.02123	0.01669
			1.02607	0.01231	1.02131	0.01641
			1.02615	0.01244	1.02138	0.01689
			1.02623	0.0124	1.02144	0.0172
			1.0263	0.01219	1.02151	0.01643
			1.02639	0.0123	1.02157	0.01667
			1.02647	0.0124	1.02163	0.01691
			1.02656	0.01238	1.0217	0.01695
			1.02665	0.0129	1.02177	0.01669
			1.02676	0.01301	1.02184	0.0172
			1.02686	0.01273	1.02192	0.01716
			1.02697	0.01305	1.02201	0.01675
			1.02708	0.0133	1.0221	0.01703
			1.0272	0.01254	1.02219	0.01726
			1.02732	0.01313	1.02228	0.01706
			1.02743	0.01284	1.02237	0.01718
			1.02755	0.01303	1.02247	0.01687
			1.02766	0.01286	1.02257	0.01727
			1.02777	0.01332	1.02266	0.01702
			1.02787	0.01284	1.02276	0.01681
			1.02796	0.01274	1.02284	0.01732
			1.02805	0.01278	1.02291	0.01744
			1.02812	0.0131	1.02298	0.01779
			1.0282	0.01332	1.02305	0.01737
			1.02828	0.01292	1.02312	0.01766
			1.02836	0.01308	1.02318	0.01804
			1.02844	0.01306	1.02324	0.01775
			1.02852	0.01283	1.0233	0.01811
			1.02861	0.0134	1.02336	0.01832
			1.02871	0.01308	1.02343	0.01841
			1.02881	0.01316	1.0235	0.01832
			1.02892	0.01415	1.02359	0.01797
			1.02903	0.01398	1.02366	0.0185
			1.02915	0.01421	1.02375	0.01848
			1.02927	0.01379	1.02384	0.01811
			1.02939	0.01445	1.02394	0.01789
			1.0295	0.01396	1.02403	0.01789
			1.02961	0.01383	1.02413	0.01819
			1.02971	0.01329	1.02422	0.01885
			1.0298	0.01395	1.02431	0.01874
			1.02989	0.01357	1.0244	0.01824
			1.02997	0.01402	1.02448	0.01847
			1.03005	0.01375	1.02455	0.01867
			1.03013	0.01286	1.02461	0.01867
			1.03021	0.01283	1.02468	0.01828
			1.03029	0.01342	1.02474	0.01789
			1.03038	0.01366	1.0248	0.01846
			1.03047	0.01326	1.02487	0.01816
			1.03057	0.01381	1.02494	0.01819
			1.03067	0.014	1.02501	0.01815
			1.03078	0.01368	1.02508	0.01806
			1.03089	0.01366	1.02517	0.01857
			1.031	0.01405	1.02526	0.01842
			1.03112	0.01415	1.02535	0.0184
			1.03123	0.01422	1.02544	0.01862
			1.03135	0.01455	1.02554	0.01841
			1.03146	0.01449	1.02564	0.0183
			1.03157	0.01464	1.02573	0.01833
			1.03167	0.01439	1.02583	0.01947
			1.03177	0.01362	1.02592	0.01868
			1.03187	0.01416	1.026	0.01877
			1.03196	0.01384	1.02608	0.01875
			1.03204	0.01406	1.02615	0.01883
			1.03211	0.01425	1.02622	0.01907
			1.03219	0.01345	1.02628	0.01935
			1.03227	0.01327	1.02634	0.019
			1.03236	0.01379	1.0264	0.0192
			1.03244	0.01407	1.02646	0.0191
			1.03253	0.01441	1.02653	0.01964
			1.03263	0.01469	1.02659	0.01984
			1.03273	0.01471	1.02666	0.01949
			1.03283	0.01441	1.02674	0.01926
			1.03294	0.01405	1.02683	0.01981
			1.03306	0.01415	1.02691	0.01976
			1.03317	0.0146	1.02701	0.01931
			1.03328	0.0141	1.02711	0.01942
			1.0334	0.014	1.02721	0.02016
			1.03351	0.01443	1.0273	0.02053
			1.03361	0.01393	1.0274	0.01957
			1.03371	0.01379	1.02748	0.01983
			1.0338	0.01359	1.02756	0.01992
			1.03389	0.0142	1.02764	0.01998
			1.03397	0.01442	1.02771	0.01996
			1.03405	0.01344	1.02778	0.01921
			1.03413	0.01401	1.02784	0.01928
			1.03421	0.01442	1.0279	0.01965
			1.03429	0.01422	1.02797	0.01948
			1.03438	0.01387	1.02803	0.01971
			1.03447	0.01443	1.0281	0.01974
			1.03457	0.01486	1.02818	0.0196
			1.03468	0.01479	1.02826	0.02006
			1.0348	0.01541	1.02834	0.02007
			1.03491	0.0157	1.02843	0.02063
			1.03502	0.01438	1.02852	0.02016
			1.03514	0.01496	1.02861	0.02097
			1.03526	0.01495	1.02871	0.02072
			1.03537	0.01488	1.0288	0.02015
			1.03548	0.0147	1.0289	0.02007
			1.03559	0.01509	1.02899	0.01994
			1.03568	0.01495	1.02908	0.02021
			1.03578	0.01472	1.02917	0.02025
			1.03587	0.01437	1.02925	0.02
			1.03595	0.01511	1.02932	0.02007
			1.03603	0.01478	1.02939	0.02058
			1.03611	0.01433	1.02945	0.01991
			1.03618	0.01484	1.02951	0.02034
			1.03626	0.01519	1.02958	0.02053
			1.03635	0.01482	1.02964	0.02048
			1.03644	0.01513	1.0297	0.02158
			1.03653	0.01448	1.02977	0.02081
			1.03663	0.01527	1.02984	0.02103
			1.03674	0.01524	1.02991	0.02058
			1.03685	0.01501	1.03	0.02082
			1.03696	0.01529	1.03009	0.0209
			1.03709	0.01523	1.03018	0.02163
			1.0372	0.01538	1.03027	0.02095
			1.03732	0.01481	1.03037	0.02114
			1.03743	0.01455	1.03046	0.02103
			1.03753	0.01484	1.03056	0.02093
			1.03762	0.01499	1.03065	0.02108
			1.03771	0.0151	1.03073	0.02142
			1.03779	0.01534	1.03081	0.02095
			1.03788	0.01537	1.03088	0.02092
			1.03796	0.01471	1.03095	0.02115
			1.03804	0.0152	1.03101	0.0213
			1.03811	0.01487	1.03108	0.02155
			1.0382	0.01523	1.03114	0.02161
			1.03829	0.01491	1.0312	0.02114
			1.03838	0.01517	1.03127	0.02183
			1.03848	0.01604	1.03134	0.02174
			1.03859	0.01538	1.03142	0.02207
			1.03871	0.01558	1.0315	0.02239
			1.03882	0.01579	1.03159	0.02194
			1.03893	0.01594	1.03168	0.02181
			1.03905	0.0159	1.03177	0.0217
			1.03916	0.01516	1.03187	0.02188
			1.03928	0.01529	1.03196	0.02136
			1.03939	0.01566	1.03207	0.02139
			1.03949	0.01561	1.03216	0.02142
			1.03959	0.01542	1.03225	0.02149
			1.03968	0.01535	1.03233	0.02189
			1.03977	0.01586	1.03241	0.0221
			1.03986	0.01583	1.03248	0.02146
			1.03994	0.01515	1.03255	0.02185
			1.04002	0.01616	1.03261	0.02196
			1.0401	0.01592	1.03267	0.02142
			1.04018	0.01526	1.03273	0.02197
			1.04026	0.01557	1.0328	0.02255
			1.04036	0.01557	1.03286	0.02228
			1.04045	0.01576	1.03293	0.02195
			1.04055	0.01564	1.03299	0.02273
			1.04065	0.01591	1.03307	0.02268
			1.04076	0.0163	1.03315	0.0233
			1.04087	0.01636	1.03324	0.02274
			1.04099	0.0167	1.03334	0.02305
			1.0411	0.01562	1.03343	0.02303
			1.04122	0.01564	1.03354	0.02322
			1.04133	0.01578	1.03363	0.023
			1.04143	0.01546	1.03372	0.02288
			1.04153	0.01551	1.03381	0.02298
			1.04162	0.0154	1.03389	0.02315
			1.04171	0.01588	1.03397	0.02326
			1.04179	0.01605	1.03404	0.02276
			1.04187	0.01621	1.03411	0.02292
			1.04195	0.01669	1.03417	0.02298
			1.04203	0.01632	1.03423	0.0227
			1.04211	0.01665	1.0343	0.02253
			1.0422	0.01647	1.03436	0.02247
			1.04229	0.01653	1.03443	0.02289
			1.04239	0.01655	1.03451	0.02299
			1.0425	0.01704	1.03459	0.02309
			1.04261	0.01674	1.03467	0.02295
			1.04272	0.01617	1.03476	0.02341
			1.04284	0.01594	1.03485	0.02296
			1.04295	0.01629	1.03494	0.02319
			1.04307	0.01615	1.03503	0.02353
			1.04318	0.01618	1.03513	0.02303
			1.0433	0.0167	1.03523	0.02328
			1.0434	0.01625	1.03532	0.02343
			1.0435	0.0168	1.03541	0.02313
			1.04359	0.01643	1.0355	0.02342
			1.04368	0.01673	1.03558	0.02312
			1.04376	0.01653	1.03565	0.02372
			1.04385	0.0167	1.03572	0.02329
			1.04393	0.01652	1.03578	0.0232
			1.04401	0.01655	1.03584	0.02284
			1.04409	0.01646	1.03591	0.02358
			1.04417	0.01708	1.03597	0.02447
			1.04426	0.01738	1.03603	0.02409
			1.04435	0.01653	1.0361	0.02399
			1.04445	0.01662	1.03617	0.02388
			1.04456	0.01654	1.03624	0.02337
			1.04466	0.01653	1.03632	0.02401
			1.04478	0.01697	1.0364	0.02448
			1.0449	0.0171	1.0365	0.02486
			1.04502	0.01676	1.0366	0.02395
			1.04513	0.0171	1.0367	0.02478
			1.04524	0.0172	1.03679	0.0244
			1.04534	0.01746	1.03688	0.02436
			1.04544	0.01663	1.03697	0.02381
			1.04553	0.01647	1.03706	0.02459
			1.04561	0.01664	1.03713	0.02417
			1.04569	0.01676	1.03721	0.02396
			1.04577	0.01712	1.03728	0.02437
			1.04585	0.017	1.03734	0.02393
			1.04593	0.01728	1.0374	0.0244
			1.04602	0.01654	1.03747	0.02381
			1.04611	0.01722	1.03753	0.02432
			1.0462	0.0169	1.0376	0.02419
			1.0463	0.01724	1.03767	0.02433
			1.04641	0.0175	1.03774	0.02467
			1.04652	0.01701	1.03783	0.02514
			1.04663	0.01698	1.03791	0.02456
			1.04675	0.01678	1.038	0.02439
			1.04686	0.0176	1.03809	0.02456
			1.04698	0.01759	1.03819	0.02476
			1.04709	0.01716	1.03829	0.02507
			1.0472	0.01668	1.03839	0.0249
			1.0473	0.0174	1.03848	0.02486
			1.0474	0.01719	1.03857	0.02468
			1.0475	0.01692	1.03866	0.02483
			1.04759	0.01731	1.03874	0.02499
			1.04767	0.0176	1.03881	0.02466
			1.04775	0.01737	1.03888	0.02481
			1.04784	0.01742	1.03894	0.0253
			1.04792	0.01711	1.03901	0.02489
			1.048	0.01781	1.03907	0.02515
			1.04809	0.01703	1.03913	0.02488
			1.04817	0.01805	1.03919	0.02553
			1.04826	0.01786	1.03926	0.0251
			1.04836	0.01726	1.03933	0.02515
			1.04846	0.01829	1.0394	0.02546
			1.04857	0.01809	1.03948	0.02535
			1.04868	0.01778	1.03956	0.02526
			1.0488	0.01846	1.03965	0.02596
			1.04892	0.01813	1.03976	0.02631
			1.04903	0.01814	1.03986	0.02608
			1.04914	0.01839	1.03996	0.02541
			1.04925	0.01816	1.04005	0.02573
			1.04935	0.01775	1.04014	0.02569
			1.04944	0.0178	1.04022	0.0261
			1.04953	0.01785	1.0403	0.02571
			1.04961	0.01804	1.04037	0.02591
			1.04969	0.01786	1.04044	0.02593
			1.04977	0.01745	1.04051	0.02576
			1.04985	0.01711	1.04057	0.0258
			1.04993	0.01777	1.04063	0.02595
			1.05002	0.01768	1.04069	0.02566
			1.05012	0.01837	1.04076	0.02592
			1.05021	0.01897	1.04083	0.02576
			1.05031	0.01856	1.04091	0.02644
			1.05042	0.01852	1.041	0.02633
			1.05054	0.01869	1.04108	0.02607
			1.05065	0.01869	1.04117	0.02611
			1.05077	0.01865	1.04126	0.02635
			1.05088	0.01844	1.04136	0.02644
			1.051	0.01775	1.04145	0.02667
			1.05111	0.01829	1.04155	0.02651
			1.05122	0.01808	1.04165	0.02662
			1.05132	0.01784	1.04174	0.02659
			1.05141	0.01774	1.04182	0.02595
			1.05151	0.01773	1.04191	0.02649
			1.05159	0.01759	1.04198	0.02648
			1.05167	0.01845	1.04204	0.02628
			1.05175	0.01795	1.04211	0.02668
			1.05183	0.01801	1.04218	0.02648
			1.05192	0.01803	1.04224	0.02677
			1.052	0.01865	1.0423	0.02702
			1.05209	0.01842	1.04236	0.02734
			1.05217	0.01862	1.04243	0.02758
			1.05226	0.01835	1.0425	0.02745
			1.05237	0.01911	1.04257	0.02695
			1.05248	0.01882	1.04265	0.02666
			1.05259	0.01865	1.04273	0.02745
			1.05271	0.01907	1.04282	0.02798
			1.05283	0.01961	1.04292	0.02726
			1.05295	0.01882	1.04302	0.02728
			1.05306	0.01876	1.04312	0.027
			1.05316	0.01873	1.04322	0.02732
			1.05325	0.01895	1.0433	0.0273
			1.05335	0.01873	1.04338	0.02748
			1.05343	0.01867	1.04346	0.02739
			1.05351	0.01829	1.04354	0.02776
			1.0536	0.01804	1.04361	0.02764
			1.05367	0.01854	1.04367	0.0276
			1.05376	0.01824	1.04374	0.02711
			1.05384	0.01863	1.0438	0.02682
			1.05393	0.01868	1.04386	0.02712
			1.05402	0.01882	1.04393	0.02773
			1.05412	0.01927	1.044	0.02746
			1.05423	0.01991	1.04407	0.02765
			1.05434	0.0191	1.04415	0.0275
			1.05445	0.01944	1.04424	0.02763
			1.05456	0.01906	1.04433	0.02757
			1.05468	0.01937	1.04442	0.02727
			1.05479	0.01895	1.04452	0.02755
			1.05491	0.01869	1.04461	0.02735
			1.05502	0.01902	1.04471	0.02731
			1.05513	0.01937	1.04481	0.02799
			1.05523	0.01914	1.0449	0.02781
			1.05532	0.01848	1.04499	0.02818
			1.05541	0.01873	1.04507	0.02804
			1.05549	0.01897	1.04514	0.02805
			1.05557	0.01863	1.04521	0.0275
			1.05566	0.01916	1.04528	0.02796
			1.05574	0.019	1.04534	0.02772
			1.05582	0.01926	1.0454	0.02785
			1.05591	0.01849	1.04546	0.02846
			1.056	0.01939	1.04552	0.02791
			1.05609	0.02007	1.04559	0.02785
			1.05619	0.01998	1.04566	0.02857
			1.05629	0.01941	1.04573	0.02894
			1.05639	0.01957	1.04581	0.02881
			1.05651	0.01944	1.04589	0.02936
			1.05662	0.02002	1.04598	0.02887
			1.05674	0.01992	1.04608	0.02854
			1.05685	0.02012	1.04618	0.02875
			1.05696	0.01972	1.04628	0.02882
			1.05707	0.0199	1.04638	0.02849
			1.05716	0.01933	1.04647	0.029
			1.05726	0.01917	1.04655	0.02859
			1.05735	0.0195	1.04663	0.02892
			1.05743	0.01986	1.0467	0.02882
			1.05751	0.0194	1.04677	0.02881
			1.05759	0.01933	1.04684	0.02844
			1.05767	0.01922	1.0469	0.02951
			1.05775	0.01947	1.04696	0.02919
			1.05784	0.01926	1.04703	0.02861
			1.05793	0.01961	1.0471	0.02883
			1.05803	0.01975	1.04717	0.02945
			1.05813	0.01997	1.04724	0.02938
			1.05824	0.01997	1.04733	0.02881
			1.05835	0.02026	1.04741	0.02857
			1.05846	0.01991	1.0475	0.02938
			1.05858	0.02005	1.0476	0.02915
			1.0587	0.01963	1.04769	0.02894
			1.05882	0.01968	1.04778	0.02909
			1.05893	0.01949	1.04788	0.02935
			1.05904	0.02054	1.04798	0.02984
			1.05914	0.01994	1.04807	0.02947
			1.05924	0.01997	1.04816	0.02869
			1.05932	0.02002	1.04824	0.02937
			1.05941	0.02032	1.04831	0.02873
			1.05949	0.0197	1.04838	0.02951
			1.05957	0.01941	1.04845	0.02957
			1.05965	0.02002	1.04851	0.02959
			1.05973	0.01984	1.04857	0.02943
			1.05982	0.01973	1.04864	0.02973
			1.0599	0.01987	1.0487	0.02986
			1.06	0.01981	1.04877	0.02949
			1.06009	0.02039	1.04883	0.02965
			1.06019	0.02031	1.0489	0.03026
			1.0603	0.02072	1.04898	0.03033
			1.06041	0.01976	1.04907	0.03027
			1.06053	0.01968	1.04915	0.03052
			1.06065	0.02023	1.04925	0.03072
			1.06077	0.02006	1.04935	0.03053
			1.06087	0.01967	1.04944	0.0297
			1.06098	0.0201	1.04954	0.03026
			1.06108	0.01958	1.04963	0.03036
			1.06117	0.01928	1.04972	0.02998
			1.06126	0.02015	1.04979	0.03042
			1.06134	0.02047	1.04987	0.03055
			1.06142	0.01906	1.04994	0.02977
			1.0615	0.01971	1.05	0.0301
			1.06158	0.01986	1.05007	0.02992
			1.06166	0.02099	1.05013	0.03054
			1.06175	0.02056	1.05019	0.02989
			1.06185	0.02042	1.05026	0.0309
			1.06194	0.02024	1.05033	0.03061
			1.06205	0.02027	1.0504	0.03068
			1.06216	0.02057	1.05048	0.02977
			1.06227	0.02031	1.05057	0.03136
			1.06238	0.02118	1.05066	0.0308
			1.0625	0.02073	1.05075	0.03077
			1.06261	0.02065	1.05084	0.03087
			1.06273	0.02073	1.05094	0.03103
			1.06284	0.0204	1.05104	0.03077
			1.06295	0.02066	1.05114	0.03131
			1.06305	0.02085	1.05123	0.03087
			1.06314	0.02062	1.05132	0.03115
			1.06323	0.02073	1.0514	0.03127
			1.06332	0.02004	1.05147	0.03081
			1.0634	0.02013	1.05154	0.03084
			1.06348	0.02072	1.05161	0.03041
			1.06356	0.02078	1.05167	0.03008
			1.06365	0.02009	1.05173	0.03095
			1.06373	0.02083	1.05179	0.03167
			1.06382	0.02072	1.05185	0.03155
			1.06392	0.02122	1.05192	0.03185
			1.06401	0.02091	1.05199	0.03223
			1.06411	0.02074	1.05206	0.03172
			1.06422	0.02115	1.05214	0.03191
			1.06433	0.02135	1.05222	0.03145
			1.06443	0.02109	1.05231	0.03187
			1.06455	0.02031	1.0524	0.03144
			1.06466	0.02123	1.05251	0.03138
			1.06477	0.02079	1.0526	0.03191
			1.06488	0.02056	1.0527	0.03171
			1.06498	0.02054	1.05279	0.03155
			1.06507	0.02052	1.05288	0.03184
			1.06517	0.02142	1.05296	0.03211
			1.06525	0.02156	1.05303	0.03145
			1.06533	0.02121	1.0531	0.03207
			1.06541	0.02089	1.05317	0.03189
			1.06549	0.02148	1.05323	0.03156
			1.06557	0.02165	1.05329	0.03142
			1.06566	0.02128	1.05336	0.03183
			1.06575	0.02069	1.05342	0.03231
			1.06585	0.02156	1.0535	0.03182
			1.06595	0.0213	1.05357	0.03225
			1.06606	0.02126	1.05365	0.03195
			1.06617	0.02156	1.05374	0.03183
			1.06628	0.02161	1.05383	0.03206
			1.0664	0.02143	1.05392	0.03231
			1.06652	0.02077	1.05401	0.0326
			1.06663	0.02141	1.05411	0.03278
			1.06675	0.02146	1.0542	0.03239
			1.06685	0.02121	1.0543	0.03202
			1.06696	0.02132	1.05439	0.03189
			1.06705	0.02111	1.05448	0.03252
			1.06714	0.02117	1.05456	0.03209
			1.06723	0.0218	1.05464	0.0322
			1.06731	0.02126	1.05471	0.03218
			1.06739	0.02107	1.05478	0.03241
			1.06747	0.02122	1.05484	0.03229
			1.06755	0.02134	1.0549	0.03241
			1.06764	0.02208	1.05497	0.0327
			1.06772	0.0215	1.05503	0.03297
			1.06781	0.02223	1.0551	0.03264
			1.06791	0.02194	1.05516	0.03273
			1.06801	0.02142	1.05523	0.03358
			1.06812	0.0217	1.05531	0.03325
			1.06824	0.02172	1.05539	0.03377
			1.06834	0.02221	1.05547	0.0333
			1.06846	0.02225	1.05557	0.03318
			1.06858	0.02246	1.05567	0.03324
			1.06869	0.02188	1.05576	0.03333
			1.0688	0.02229	1.05586	0.03305
			1.06889	0.02186	1.05595	0.03311
			1.06898	0.02194	1.05604	0.03318
			1.06907	0.02149	1.05612	0.03318
			1.06916	0.02148	1.0562	0.03354
			1.06924	0.02111	1.05627	0.03321
			1.06932	0.02176	1.05633	0.03313
			1.0694	0.02154	1.05639	0.03305
			1.06948	0.02201	1.05646	0.03301
			1.06957	0.02181	1.05652	0.03352
			1.06966	0.02246	1.05659	0.03355
			1.06976	0.02208	1.05665	0.03324
			1.06986	0.02197	1.05673	0.03328
			1.06997	0.02214	1.05681	0.03333
			1.07009	0.02213	1.05689	0.03345
			1.0702	0.02203	1.05698	0.0336
			1.07031	0.02174	1.05707	0.03365
			1.07043	0.0227	1.05716	0.03373
			1.07054	0.02206	1.05726	0.03416
			1.07066	0.02259	1.05736	0.03373
			1.07076	0.02175	1.05746	0.03387
			1.07086	0.0221	1.05755	0.03413
			1.07096	0.0219	1.05764	0.03423
			1.07106	0.02156	1.05772	0.03426
			1.07114	0.02211	1.0578	0.03381
			1.07122	0.02191	1.05787	0.03386
			1.0713	0.02195	1.05793	0.03394
			1.07139	0.02269	1.058	0.03382
			1.07147	0.02203	1.05806	0.0344
			1.07156	0.02252	1.05812	0.03358
			1.07164	0.02219	1.05818	0.03382
			1.07174	0.02221	1.05825	0.03411
			1.07183	0.02269	1.05831	0.03456
			1.07193	0.02266	1.05839	0.03462
			1.07204	0.02221	1.05846	0.03475
			1.07215	0.02232	1.05854	0.03472
			1.07226	0.02271	1.05863	0.03434
			1.07237	0.02251	1.05873	0.0347
			1.07248	0.02251	1.05883	0.03429
			1.07259	0.02239	1.05893	0.03462
			1.0727	0.02203	1.05902	0.03466
			1.0728	0.02202	1.05911	0.03448
			1.07289	0.02186	1.0592	0.03519
			1.07298	0.02231	1.05929	0.03505
			1.07307	0.023	1.05936	0.03513
			1.07315	0.02264	1.05943	0.0353
			1.07323	0.02185	1.05949	0.03448
			1.07332	0.02248	1.05956	0.03439
			1.07339	0.02269	1.05962	0.03508
			1.07348	0.02266	1.05968	0.03484
			1.07357	0.02316	1.05975	0.03498
			1.07367	0.02337	1.05982	0.03458
			1.07377	0.02297	1.0599	0.03456
			1.07388	0.02291	1.05998	0.03468
			1.07399	0.02307	1.06006	0.03507
			1.0741	0.02324	1.06015	0.03491
			1.07421	0.02327	1.06024	0.03535
			1.07433	0.02375	1.06033	0.03546
			1.07445	0.0227	1.06043	0.03519
			1.07456	0.02272	1.06052	0.03543
			1.07467	0.02245	1.06062	0.03556
			1.07478	0.02253	1.06071	0.03554
			1.07488	0.02296	1.0608	0.03497
			1.07496	0.02321	1.06089	0.03512
			1.07505	0.02263	1.06096	0.03532
			1.07513	0.02298	1.06103	0.03517
			1.07521	0.02319	1.0611	0.03529
			1.0753	0.02329	1.06117	0.03559
			1.07538	0.02312	1.06123	0.03529
			1.07546	0.02295	1.06129	0.03617
			1.07555	0.02341	1.06136	0.03566
			1.07564	0.02353	1.06142	0.03549
			1.07573	0.02331	1.06149	0.036
			1.07583	0.02331	1.06156	0.0363
			1.07594	0.02346	1.06163	0.03607
			1.07605	0.02325	1.06171	0.03586
			1.07617	0.02333	1.0618	0.03593
			1.07628	0.02363	1.06189	0.0362
			1.0764	0.02361	1.06199	0.03607
			1.07651	0.02264	1.06208	0.03655
			1.07661	0.0231	1.06218	0.03575
			1.07671	0.02366	1.06227	0.03624
			1.0768	0.02327	1.06236	0.03628
			1.0769	0.0239	1.06244	0.03591
			1.07698	0.02397	1.06252	0.0363
			1.07706	0.02323	1.06259	0.03637
			1.07714	0.02314	1.06266	0.03633
			1.07722	0.02392	1.06272	0.03655
			1.0773	0.02361	1.06279	0.03641
			1.07739	0.02296	1.06285	0.03644
			1.07748	0.02313	1.06291	0.03647
			1.07758	0.02406	1.06298	0.0363
			1.07768	0.02385	1.06305	0.03661
			1.07779	0.02355	1.06312	0.03648
			1.0779	0.02327	1.06321	0.03636
			1.07802	0.02316	1.0633	0.03729
			1.07813	0.02311	1.06339	0.03695
			1.07825	0.02322	1.06349	0.0366
			1.07836	0.02378	1.06358	0.03649
			1.07847	0.02397	1.06368	0.03696
			1.07858	0.02368	1.06378	0.03656
			1.07869	0.02391	1.06388	0.03673
			1.07878	0.02443	1.06396	0.0359
			1.07887	0.02416	1.06405	0.03653
			1.07896	0.02387	1.06412	0.03656
			1.07905	0.02368	1.0642	0.03632
			1.07913	0.02371	1.06426	0.03664
			1.07921	0.02448	1.06433	0.03689
			1.07929	0.02407	1.06439	0.03821
			1.07938	0.02476	1.06445	0.03723
			1.07947	0.02471	1.06451	0.03673
			1.07955	0.0239	1.06458	0.03711
			1.07965	0.02409	1.06464	0.03698
			1.07975	0.0243	1.06471	0.03709
			1.07985	0.02381	1.06479	0.03685
			1.07996	0.02456	1.06487	0.03699
			1.08007	0.02491	1.06496	0.03777
			1.08019	0.02422	1.06505	0.03753
			1.0803	0.02468	1.06515	0.03773
			1.08041	0.02442	1.06525	0.03768
			1.08052	0.02492	1.06534	0.03758
			1.08062	0.02464	1.06544	0.03743
			1.08071	0.0247	1.06552	0.03758
			1.0808	0.02454	1.06561	0.03729
			1.08089	0.02443	1.06568	0.03734
			1.08097	0.02452	1.06576	0.03761
			1.08105	0.02458	1.06582	0.03731
			1.08113	0.02388	1.06589	0.0374
			1.08121	0.02467	1.06595	0.03786
			1.0813	0.02496	1.06601	0.03755
			1.08139	0.02526	1.06608	0.0374
			1.08148	0.02447	1.06615	0.03766
			1.08159	0.02464	1.06622	0.03761
			1.08169	0.02478	1.0663	0.03791
			1.0818	0.02471	1.06639	0.03763
			1.08192	0.02483	1.06648	0.03799
			1.08203	0.02479	1.06657	0.03847
			1.08215	0.02453	1.06666	0.0383
			1.08226	0.02501	1.06675	0.03785
			1.08238	0.02422	1.06685	0.03814
			1.08249	0.02403	1.06695	0.03815
			1.08259	0.02508	1.06704	0.038
			1.08269	0.02446	1.06713	0.03804
			1.08279	0.02415	1.06721	0.03765
			1.08287	0.02504	1.06729	0.03789
			1.08296	0.02463	1.06736	0.03825
			1.08304	0.0242	1.06743	0.03808
			1.08312	0.0245	1.0675	0.03778
			1.0832	0.02434	1.06756	0.0377
			1.08328	0.02504	1.06762	0.03821
			1.08337	0.02495	1.06769	0.03847
			1.08346	0.02508	1.06775	0.03862
			1.08355	0.02517	1.06782	0.0385
			1.08365	0.02461	1.06789	0.03832
			1.08375	0.02502	1.06796	0.03877
			1.08386	0.02542	1.06804	0.03869
			1.08398	0.0258	1.06812	0.03831
			1.0841	0.02496	1.06822	0.03902
			1.08421	0.02477	1.06831	0.03895
			1.08433	0.02485	1.06841	0.03908
			1.08443	0.02493	1.0685	0.03882
			1.08453	0.02462	1.06859	0.03892
			1.08463	0.02415	1.06868	0.03911
			1.08472	0.02469	1.06876	0.0383
			1.0848	0.02478	1.06884	0.03892
			1.08489	0.02515	1.06892	0.03931
			1.08497	0.02453	1.06899	0.03873
			1.08505	0.02504	1.06906	0.03875
			1.08513	0.02494	1.06912	0.03902
			1.08522	0.02492	1.06918	0.03897
			1.08531	0.0247	1.06924	0.04012
			1.0854	0.02494	1.06931	0.03873
			1.08551	0.02533	1.06938	0.03912
			1.08562	0.0247	1.06946	0.03948
			1.08573	0.02534	1.06954	0.03911
			1.08584	0.02539	1.06963	0.03951
			1.08596	0.02471	1.06972	0.03996
			1.08607	0.02537	1.06981	0.03966
			1.08618	0.02536	1.06991	0.03963
			1.0863	0.02523	1.07001	0.03938
			1.08641	0.0252	1.0701	0.03935
			1.08651	0.02523	1.0702	0.0394
			1.08661	0.02509	1.07029	0.03889
			1.0867	0.02495	1.07038	0.03947
			1.08679	0.02501	1.07045	0.0394
			1.08687	0.02508	1.07053	0.03982
			1.08696	0.0253	1.07059	0.03972
			1.08704	0.02477	1.07066	0.03967
			1.08712	0.02541	1.07072	0.03952
			1.0872	0.02571	1.07078	0.03957
			1.08729	0.02593	1.07084	0.04013
			1.08738	0.02562	1.07091	0.03962
			1.08747	0.02557	1.07097	0.04018
			1.08757	0.02535	1.07104	0.04031
			1.08767	0.02582	1.07112	0.03968
			1.08778	0.02514	1.07119	0.03953
			1.08789	0.02526	1.07128	0.04001
			1.08801	0.0251	1.07137	0.04058
			1.08812	0.02551	1.07147	0.04081
			1.08823	0.02595	1.07157	0.04033
			1.08834	0.02547	1.07167	0.04052
			1.08844	0.02513	1.07176	0.0405
			1.08854	0.02577	1.07185	0.04031
			1.08863	0.02612	1.07193	0.04072
			1.08871	0.02596	1.07201	0.04083
			1.0888	0.0257	1.07208	0.03999
			1.08888	0.02546	1.07215	0.03988
			1.08896	0.02551	1.07222	0.04036
			1.08904	0.02645	1.07228	0.04016
			1.08913	0.02599	1.07235	0.04071
			1.08921	0.02599	1.07241	0.04106
			1.08931	0.0252	1.07248	0.041
			1.08941	0.02586	1.07255	0.04115
			1.08952	0.02545	1.07263	0.04084
			1.08963	0.0261	1.07271	0.04087
			1.08974	0.02564	1.0728	0.04103
			1.08985	0.02615	1.07289	0.0408
			1.08997	0.02604	1.07298	0.04121
			1.09008	0.02636	1.07308	0.0415
			1.0902	0.02576	1.07317	0.04066
			1.09031	0.02606	1.07327	0.04143
			1.09042	0.02585	1.07336	0.04088
			1.09052	0.02556	1.07345	0.04144
			1.09061	0.02514	1.07354	0.04122
			1.0907	0.02614	1.07362	0.04111
			1.09078	0.02638	1.07369	0.04065
			1.09087	0.02653	1.07376	0.04095
			1.09095	0.02632	1.07382	0.04116
			1.09103	0.02579	1.07389	0.04123
			1.09111	0.0256	1.07395	0.04125
			1.09119	0.02601	1.07402	0.04126
			1.09128	0.02572	1.07408	0.04143
			1.09137	0.02678	1.07415	0.04194
			1.09147	0.02651	1.07422	0.04167
			1.09157	0.02697	1.07429	0.04154
			1.09169	0.02732	1.07437	0.04175
			1.0918	0.02685	1.07445	0.04217
			1.09191	0.02642	1.07454	0.04173
			1.09204	0.02655	1.07464	0.04165
			1.09215	0.02622	1.07473	0.04151
			1.09226	0.02666	1.07483	0.04203
			1.09236	0.02613	1.07492	0.04208
			1.09245	0.02649	1.07501	0.04123
			1.09254	0.02586	1.07509	0.04202
			1.09263	0.02584	1.07517	0.04112
			1.09271	0.02612	1.07524	0.04185
			1.09279	0.02625	1.07532	0.04221
			1.09288	0.02578	1.07538	0.04236
			1.09296	0.02614	1.07544	0.04232
			1.09304	0.02644	1.07551	0.04202
			1.09313	0.02664	1.07558	0.042
			1.09323	0.02632	1.07564	0.04189
			1.09333	0.02664	1.07571	0.04209
			1.09344	0.02634	1.07579	0.04214
			1.09355	0.02656	1.07587	0.04215
			1.09366	0.02696	1.07596	0.04179
			1.09378	0.02684	1.07605	0.04227
			1.09389	0.02698	1.07614	0.04193
			1.09401	0.02656	1.07623	0.04233
			1.09412	0.0266	1.07633	0.04223
			1.09423	0.02729	1.07643	0.04209
			1.09433	0.02696	1.07653	0.04272
			1.09443	0.02665	1.07662	0.04242
			1.09452	0.02647	1.0767	0.04192
			1.09461	0.02616	1.07678	0.04284
			1.0947	0.02654	1.07686	0.04327
			1.09478	0.02667	1.07692	0.04278
			1.09486	0.02652	1.07699	0.04269
			1.09494	0.02665	1.07705	0.04245
			1.09503	0.02657	1.07711	0.04256
			1.09511	0.02598	1.07717	0.04252
			1.0952	0.02628	1.07723	0.043
			1.09529	0.02618	1.0773	0.04308
			1.09539	0.02739	1.07737	0.04282
			1.09549	0.027	1.07744	0.04327
			1.0956	0.02667	1.07752	0.04366
			1.09571	0.02745	1.07761	0.04268
			1.09582	0.0272	1.0777	0.04344
			1.09594	0.02694	1.0778	0.04302
			1.09605	0.02695	1.0779	0.04348
			1.09617	0.0272	1.07799	0.04315
			1.09627	0.02705	1.07809	0.0435
			1.09636	0.02674	1.07818	0.04384
			1.09645	0.02638	1.07826	0.04293
			1.09654	0.02622	1.07834	0.04337
			1.09662	0.02782	1.07841	0.04311
			1.0967	0.02717	1.07848	0.04312
			1.09678	0.02703	1.07855	0.04321
			1.09687	0.02714	1.07861	0.04323
			1.09695	0.02688	1.07867	0.04333
			1.09704	0.02769	1.07874	0.04337
			1.09713	0.02767	1.07881	0.04315
			1.09723	0.02731	1.07889	0.04369
			1.09734	0.02738	1.07896	0.04343
			1.09745	0.02733	1.07904	0.04417
			1.09757	0.02794	1.07913	0.04433
			1.09767	0.02724	1.07922	0.0438
			1.09779	0.0274	1.07931	0.04407
			1.09791	0.02709	1.0794	0.04386
			1.09803	0.02682	1.0795	0.04373
			1.09814	0.02747	1.0796	0.04427
			1.09824	0.02745	1.07969	0.04458
			1.09834	0.0276	1.07978	0.04418
			1.09844	0.02725	1.07987	0.04435
			1.09853	0.02697	1.07995	0.0436
			1.09862	0.0271	1.08002	0.04371
			1.09869	0.02713	1.08009	0.04371
			1.09877	0.02739	1.08016	0.04366
			1.09886	0.02769	1.08022	0.04353
			1.09894	0.02731	1.08029	0.04439
			1.09902	0.0274	1.08035	0.04415
			1.09911	0.02772	1.08041	0.04408
			1.0992	0.02823	1.08048	0.04399
			1.0993	0.02779	1.08055	0.04443
			1.0994	0.02788	1.08062	0.04424
			1.09951	0.02761	1.0807	0.04441
			1.09962	0.02825	1.08078	0.0445
			1.09974	0.02811	1.08087	0.04484
			1.09986	0.02794	1.08096	0.04451
			1.09997	0.02767	1.08106	0.04453
			1.10008	0.02765	1.08115	0.04476
			1.10019	0.02737	1.08125	0.04447
			1.10028	0.02809	1.08134	0.04496
			1.10037	0.02761	1.08142	0.04491
			1.10046	0.02707	1.0815	0.04508
			1.10054	0.02711	1.08158	0.04525
			1.10062	0.02717	1.08165	0.04441
			1.1007	0.02729	1.08171	0.04504
			1.10079	0.02765	1.08178	0.04477
			1.10087	0.02823	1.08184	0.04476
			1.10096	0.02837	1.0819	0.045
			1.10106	0.02761	1.08197	0.04535
			1.10116	0.02812	1.08204	0.04496
			1.10126	0.02835	1.08212	0.04484
			1.10138	0.02869	1.0822	0.04513
			1.10148	0.02869	1.08229	0.04516
			1.1016	0.02874	1.08237	0.04501
			1.10172	0.02821	1.08246	0.04495
			1.10183	0.02841	1.08256	0.04532
			1.10195	0.0285	1.08266	0.04486
			1.10205	0.02816	1.08275	0.04552
			1.10216	0.02806	1.08285	0.04495
			1.10226	0.02767	1.08294	0.04554
			1.10235	0.02795	1.08303	0.04563
			1.10244	0.02813	1.08311	0.04563
			1.10252	0.02843	1.08319	0.04581
			1.10261	0.02765	1.08325	0.04605
			1.10269	0.02793	1.08332	0.04569
			1.10277	0.02817	1.08338	0.04581
			1.10285	0.02812	1.08344	0.04596
			1.10294	0.02786	1.0835	0.0454
			1.10303	0.02843	1.08356	0.04599
			1.10312	0.02892	1.08363	0.04574
			1.10322	0.02804	1.0837	0.04622
			1.10332	0.0283	1.08377	0.04629
			1.10342	0.02782	1.08385	0.04611
			1.10354	0.02834	1.08394	0.04611
			1.10365	0.02789	1.08403	0.04639
			1.10376	0.02887	1.08412	0.04651
			1.10387	0.02859	1.08422	0.04608
			1.10398	0.02847	1.08432	0.04586
			1.10409	0.02871	1.08441	0.04633
			1.10419	0.02834	1.0845	0.04597
			1.10429	0.0288	1.08459	0.04662
			1.10437	0.02835	1.08467	0.0465
			1.10445	0.02805	1.08474	0.04646
			1.10454	0.02837	1.08481	0.04635
			1.10462	0.02804	1.08488	0.04637
			1.1047	0.02864	1.08494	0.0465
			1.10478	0.02827	1.085	0.04629
			1.10487	0.02845	1.08507	0.0463
			1.10496	0.02833	1.08514	0.04615
			1.10506	0.02854	1.08521	0.04675
			1.10516	0.02891	1.08529	0.04683
			1.10527	0.02903	1.08537	0.04686
			1.10539	0.02928	1.08546	0.04696
			1.1055	0.02901	1.08555	0.04722
			1.10562	0.02869	1.08564	0.04709
			1.10573	0.02821	1.08573	0.04688
			1.10585	0.02846	1.08582	0.04672
			1.10596	0.02849	1.08592	0.0469
			1.10607	0.02872	1.08602	0.04733
			1.10617	0.02867	1.08611	0.0475
			1.10627	0.0282	1.0862	0.0474
			1.10636	0.02829	1.08628	0.04717
			1.10644	0.02773	1.08635	0.04664
			1.10652	0.02832	1.08642	0.04694
			1.1066	0.02869	1.08649	0.04716
			1.10669	0.02828	1.08656	0.04744
			1.10677	0.0283	1.08662	0.04771
			1.10685	0.02842	1.08668	0.04678
			1.10694	0.02878	1.08675	0.04657
			1.10703	0.02863	1.08681	0.04706
			1.10712	0.02909	1.08688	0.04709
			1.10722	0.02882	1.08696	0.04735
			1.10733	0.02913	1.08703	0.0479
			1.10745	0.02882	1.08712	0.04752
			1.10756	0.0288	1.0872	0.04715
			1.10767	0.02992	1.08729	0.04748
			1.10779	0.0288	1.08739	0.04779
			1.1079	0.0287	1.08748	0.04799
			1.10801	0.02898	1.08758	0.04726
			1.10811	0.02863	1.08767	0.04733
			1.1082	0.0285	1.08775	0.04796
			1.10829	0.02854	1.08783	0.0477
			1.10838	0.02866	1.08791	0.048
			1.10845	0.02877	1.08798	0.04706
			1.10854	0.02905	1.08804	0.04756
			1.10862	0.02903	1.08811	0.04762
			1.1087	0.02869	1.08817	0.04788
			1.10879	0.02911	1.08824	0.04777
			1.10888	0.02896	1.0883	0.04777
			1.10899	0.02922	1.08837	0.04766
			1.10909	0.02944	1.08845	0.04777
			1.1092	0.02828	1.08853	0.04787
			1.10931	0.02879	1.08862	0.0486
			1.10943	0.02924	1.08871	0.04812
			1.10954	0.02954	1.08879	0.04809
			1.10966	0.03019	1.08889	0.04855
			1.10977	0.02924	1.08899	0.048
			1.10988	0.02933	1.08908	0.04801
			1.10999	0.02933	1.08918	0.04821
			1.11009	0.03004	1.08927	0.04847
			1.11018	0.03001	1.08936	0.04836
			1.11027	0.02947	1.08944	0.04804
			1.11036	0.02947	1.08952	0.04798
			1.11044	0.02948	1.08959	0.04838
			1.11052	0.02951	1.08965	0.04817
			1.11061	0.02969	1.08971	0.04858
			1.11069	0.02928	1.08977	0.04828
			1.11077	0.02952	1.08984	0.04911
			1.11086	0.02905	1.0899	0.0489
			1.11096	0.02975	1.08996	0.0492
			1.11105	0.02955	1.09003	0.04884
			1.11115	0.03025	1.0901	0.04919
			1.11125	0.03017	1.09018	0.04906
			1.11136	0.03025	1.09026	0.04937
			1.11147	0.03028	1.09035	0.04901
			1.11159	0.03111	1.09045	0.04943
			1.1117	0.02966	1.09055	0.04976
			1.11181	0.02982	1.09064	0.04967
			1.11192	0.02915	1.09074	0.04894
			1.11201	0.03002	1.09083	0.04933
			1.11211	0.03015	1.09092	0.0488
			1.1122	0.029	1.091	0.04945
			1.11229	0.02944	1.09107	0.04889
			1.11237	0.02931	1.09114	0.04933
			1.11245	0.02989	1.09121	0.04924
			1.11253	0.0304	1.09127	0.04936
			1.11261	0.02998	1.09134	0.04908
			1.1127	0.02963	1.0914	0.04921
			1.11279	0.02958	1.09147	0.0498
			1.11289	0.02913	1.09154	0.04926
			1.11299	0.0298	1.09162	0.0495
			1.1131	0.02966	1.0917	0.0499
			1.11321	0.02964	1.09179	0.04928
			1.11332	0.03014	1.09188	0.04982
			1.11344	0.03001	1.09197	0.04961
			1.11356	0.02945	1.09206	0.04927
			1.11367	0.03001	1.09216	0.04972
			1.11379	0.0306	1.09225	0.04921
			1.11389	0.02958	1.09234	0.05026
			1.114	0.02968	1.09244	0.04926
			1.11409	0.02935	1.09252	0.04973
			1.11418	0.02982	1.09261	0.04972
			1.11427	0.02958	1.09269	0.04963
			1.11435	0.02941	1.09275	0.04952
			1.11443	0.02986	1.09282	0.04964
			1.11451	0.02978	1.09289	0.04977
			1.11459	0.0302	1.09295	0.05001
			1.11467	0.03014	1.09302	0.05011
			1.11477	0.02945	1.09308	0.05029
			1.11485	0.03002	1.09314	0.04981
			1.11495	0.02953	1.09321	0.0506
			1.11505	0.031	1.09328	0.05069
			1.11515	0.03089	1.09336	0.0508
			1.11527	0.03068	1.09344	0.05095
			1.11538	0.03053	1.09352	0.05078
			1.1155	0.03119	1.09362	0.05017
			1.11561	0.03029	1.09371	0.05074
			1.11572	0.03132	1.09381	0.05003
			1.11583	0.03058	1.0939	0.05042
			1.11593	0.03097	1.09399	0.05046
			1.11602	0.03051	1.09408	0.05025
			1.11612	0.02949	1.09416	0.05079
			1.1162	0.02963	1.09424	0.05036
			1.11629	0.0302	1.09431	0.05024
			1.11637	0.03099	1.09438	0.05036
			1.11644	0.02958	1.09444	0.05036
			1.11653	0.02941	1.09451	0.05052
			1.11661	0.03134	1.09457	0.05074
			1.11671	0.03088	1.09463	0.0506
			1.11681	0.03101	1.0947	0.05063
			1.11691	0.03015	1.09478	0.05056
			1.11702	0.02944	1.09486	0.05106
			1.11714	0.03074	1.09494	0.05099
			1.11725	0.02987	1.09504	0.0511
			1.11736	0.03068	1.09513	0.05121
			1.11748	0.02949	1.09522	0.05106
			1.11759	0.03025	1.09531	0.05088
			1.1177	0.02944	1.0954	0.0507
			1.11781	0.03073	1.0955	0.05081
			1.11791	0.03039	1.0956	0.05082
			1.11801	0.03098	1.09569	0.05121
			1.1181	0.0308	1.09577	0.05108
			1.11818	0.03073	1.09584	0.05094
			1.11827	0.03094	1.09592	0.0511
			1.11835	0.03007	1.09598	0.05085
			1.11843	0.03048	1.09604	0.05107
			1.11851	0.03083	1.09611	0.05114
			1.1186	0.03125	1.09617	0.05173
			1.11869	0.02995	1.09623	0.05167
			1.11878	0.03001	1.09629	0.05127
			1.11887	0.03027	1.09636	0.0512
			1.11897	0.03033	1.09643	0.0517
			1.11908	0.03054	1.09651	0.05112
			1.11918	0.02973	1.09659	0.05118
			1.1193	0.02993	1.09668	0.05163
			1.11941	0.03061	1.09677	0.05141
			1.11952	0.03061	1.09687	0.05162
			1.11963	0.02958	1.09697	0.05166
			1.11974	0.03121	1.09706	0.05142
			1.11984	0.03122	1.09716	0.05163
			1.11993	0.03059	1.09725	0.05201
			1.12002	0.03107	1.09732	0.05285
			1.12012	0.03197	1.0974	0.05251
			1.1202	0.03092	1.09747	0.05196
			1.12028	0.0309	1.09754	0.05141
			1.12037	0.03101	1.0976	0.05181
			1.12044	0.02974	1.09767	0.05225
			1.12052	0.03129	1.09773	0.05156
			1.12062	0.03166	1.0978	0.05224
			1.12072	0.03077	1.09787	0.05276
			1.12082	0.03161	1.09795	0.05209
			1.12093	0.03134	1.09803	0.0524
			1.12104	0.0313	1.09811	0.05284
			1.12115	0.03097	1.0982	0.05267
			1.12127	0.03018	1.0983	0.05253
			1.12138	0.03139	1.09839	0.05262
			1.1215	0.03142	1.09848	0.05281
			1.12161	0.03064	1.09858	0.05245
			1.12172	0.03139	1.09867	0.0519
			1.12182	0.03061	1.09877	0.05152
			1.12192	0.03171	1.09885	0.05159
			1.12201	0.03118	1.09894	0.05161
			1.12209	0.03108	1.09901	0.05205
			1.12218	0.03129	1.09909	0.05182
			1.12226	0.03136	1.09915	0.05307
			1.12234	0.03179	1.09922	0.05274
			1.12242	0.03129	1.09928	0.05232
			1.12251	0.0314	1.09935	0.05276
			1.12259	0.03149	1.09941	0.05314
			1.12268	0.03223	1.09948	0.05242
			1.12277	0.03184	1.09955	0.05234
			1.12287	0.03144	1.09962	0.05311
			1.12298	0.03198	1.09969	0.05273
			1.12309	0.03177	1.09977	0.05279
			1.1232	0.03127	1.09986	0.05318
			1.12332	0.03121	1.09995	0.05313
			1.12344	0.03085	1.10004	0.05299
			1.12355	0.03058	1.10013	0.05327
			1.12366	0.03077	1.10023	0.05284
			1.12376	0.03214	1.10032	0.0529
			1.12385	0.03213	1.10041	0.05287
			1.12394	0.03192	1.10049	0.0532
			1.12403	0.03152	1.10057	0.05287
			1.12411	0.03118	1.10064	0.05253
			1.12419	0.03043	1.10071	0.0531
			1.12428	0.03095	1.10078	0.05334
			1.12437	0.03187	1.10084	0.05339
			1.12445	0.03189	1.1009	0.05274
			1.12454	0.03147	1.10097	0.05305
			1.12463	0.03067	1.10104	0.05281
			1.12474	0.03156	1.10111	0.05342
			1.12485	0.03115	1.10119	0.05331
			1.12496	0.03164	1.10127	0.05346
			1.12507	0.03184	1.10136	0.05367
			1.12518	0.03205	1.10145	0.05311
			1.1253	0.03117	1.10155	0.05378
			1.12541	0.03133	1.10164	0.0536
			1.12553	0.03127	1.10174	0.05366
			1.12563	0.03114	1.10183	0.05383
			1.12574	0.03126	1.10193	0.05344
			1.12583	0.03085	1.10202	0.05424
			1.12592	0.03012	1.1021	0.05404
			1.12601	0.03126	1.10218	0.05387
			1.1261	0.03235	1.10225	0.05362
			1.12618	0.03168	1.10231	0.05373
			1.12626	0.03106	1.10238	0.05343
			1.12634	0.03058	1.10244	0.05394
			1.12643	0.03194	1.1025	0.05353
			1.12652	0.03159	1.10256	0.05387
			1.12661	0.03152	1.10263	0.05391
			1.1267	0.03101	1.10269	0.0545
			1.1268	0.03196	1.10277	0.0544
			1.1269	0.03229	1.10284	0.05386
			1.12701	0.03189	1.10292	0.05389
			1.12712	0.03161	1.10301	0.05415
			1.12723	0.03147	1.1031	0.05443
			1.12735	0.03193	1.1032	0.05467
			1.12746	0.03167	1.1033	0.05433
			1.12757	0.03084	1.1034	0.05425
			1.12767	0.03093	1.10349	0.05434
			1.12777	0.03109	1.10358	0.05423
			1.12786	0.03058	1.10366	0.05416
			1.12794	0.03118	1.10374	0.0548
			1.12803	0.03093	1.10381	0.05496
			1.12811	0.03069	1.10388	0.05469
			1.1282	0.03109	1.10394	0.0545
			1.12828	0.03173	1.104	0.05482
			1.12837	0.03105	1.10407	0.05457
			1.12845	0.03117	1.10413	0.0545
			1.12855	0.03171	1.1042	0.05499
			1.12864	0.03176	1.10428	0.05455
			1.12875	0.03173	1.10436	0.05409
			1.12887	0.03189	1.10444	0.0554
			1.12898	0.03211	1.10453	0.0551
			1.12909	0.03202	1.10463	0.05493
			1.12921	0.03226	1.10472	0.055
			1.12932	0.03214	1.10482	0.05486
			1.12943	0.03241	1.10491	0.05432
			1.12954	0.03235	1.10501	0.05513
			1.12965	0.03211	1.1051	0.05492
			1.12974	0.03225	1.10518	0.05543
			1.12984	0.03168	1.10526	0.05528
			1.12992	0.03199	1.10535	0.05494
			1.13001	0.03121	1.10542	0.05509
			1.13009	0.03207	1.10549	0.05496
			1.13017	0.03242	1.10555	0.05501
			1.13025	0.03223	1.10562	0.05472
			1.13033	0.03216	1.10568	0.05512
			1.13042	0.03166	1.10575	0.05506
			1.13051	0.03259	1.10581	0.05505
			1.1306	0.03228	1.10588	0.0552
			1.1307	0.03228	1.10595	0.05576
			1.13081	0.03233	1.10603	0.05539
			1.13091	0.03275	1.10611	0.05577
			1.13103	0.03266	1.10619	0.05568
			1.13114	0.03235	1.10628	0.05578
			1.13126	0.03237	1.10637	0.0566
			1.13137	0.03229	1.10647	0.05636
			1.13148	0.03223	1.10656	0.05577
			1.13158	0.03223	1.10665	0.05528
			1.13168	0.03226	1.10674	0.05544
			1.13177	0.03224	1.10682	0.05599
			1.13185	0.03221	1.1069	0.05572
			1.13194	0.0321	1.10698	0.05542
			1.13202	0.03256	1.10704	0.05558
			1.1321	0.03272	1.10711	0.05584
			1.13219	0.03271	1.10717	0.05542
			1.13228	0.03252	1.10724	0.05586
			1.13237	0.0326	1.1073	0.056
			1.13247	0.03282	1.10737	0.0554
			1.13257	0.03271	1.10744	0.05602
			1.13268	0.0331	1.10752	0.05592
			1.13279	0.03296	1.1076	0.05625
			1.1329	0.03322	1.10769	0.05601
			1.13301	0.03334	1.10778	0.05645
			1.13313	0.03343	1.10787	0.05661
			1.13324	0.03328	1.10796	0.05607
			1.13335	0.03238	1.10807	0.05622
			1.13346	0.03349	1.10816	0.05595
			1.13356	0.03266	1.10826	0.05615
			1.13366	0.03297	1.10835	0.05665
			1.13376	0.03266	1.10843	0.0565
			1.13384	0.03306	1.10851	0.05618
			1.13392	0.03303	1.10858	0.05606
			1.13401	0.03304	1.10865	0.05611
			1.13409	0.03285	1.10871	0.05596
			1.13417	0.03237	1.10877	0.05585
			1.13426	0.03302	1.10884	0.05641
			1.13434	0.03281	1.1089	0.05684
			1.13444	0.03325	1.10896	0.05656
			1.13453	0.033	1.10903	0.05665
			1.13462	0.033	1.1091	0.05708
			1.13473	0.03324	1.10917	0.05694
			1.13483	0.03354	1.10925	0.05713
			1.13494	0.03318	1.10934	0.0566
			1.13506	0.03376	1.10943	0.0566
			1.13517	0.03447	1.10953	0.05679
			1.13528	0.03413	1.10963	0.0568
			1.13539	0.03348	1.10972	0.05707
			1.13549	0.03355	1.10982	0.05744
			1.13559	0.03289	1.10991	0.05705
			1.13568	0.033	1.10999	0.0572
			1.13577	0.03361	1.11007	0.05709
			1.13585	0.03306	1.11014	0.05682
			1.13593	0.03328	1.11021	0.05672
			1.13602	0.033	1.11027	0.0567
			1.1361	0.03376	1.11034	0.05761
			1.13619	0.03335	1.1104	0.05738
			1.13628	0.03379	1.11046	0.05742
			1.13638	0.03364	1.11053	0.057
			1.13648	0.0341	1.11061	0.05789
			1.13658	0.0338	1.11069	0.05748
			1.13669	0.03325	1.11077	0.0575
			1.1368	0.03397	1.11086	0.05725
			1.13691	0.03383	1.11095	0.05766
			1.13703	0.0343	1.11104	0.0578
			1.13714	0.03453	1.11114	0.05775
			1.13726	0.03401	1.11124	0.0573
			1.13737	0.03339	1.11134	0.0579
			1.13747	0.03331	1.11143	0.05782
			1.13757	0.03369	1.11152	0.05766
			1.13767	0.03363	1.1116	0.05723
			1.13775	0.03311	1.11168	0.05737
			1.13784	0.03357	1.11175	0.05732
			1.13792	0.03392	1.11182	0.0574
			1.13799	0.03436	1.11189	0.05756
			1.13808	0.0336	1.11195	0.05797
			1.13816	0.03359	1.11202	0.05794
			1.13825	0.03368	1.11208	0.05769
			1.13834	0.03302	1.11215	0.05812
			1.13843	0.03385	1.11222	0.05827
			1.13852	0.03358	1.11229	0.05789
			1.13863	0.03341	1.11236	0.05769
			1.13873	0.03415	1.11244	0.05856
			1.13885	0.03437	1.11252	0.05826
			1.13897	0.0345	1.11261	0.058
			1.13908	0.03451	1.1127	0.05862
			1.13919	0.03381	1.11279	0.05848
			1.1393	0.03324	1.11289	0.05831
			1.1394	0.034	1.11298	0.05831
			1.1395	0.03422	1.11307	0.05875
			1.13959	0.03369	1.11315	0.05802
			1.13968	0.03298	1.11323	0.05807
			1.13977	0.03372	1.11331	0.0582
			1.13985	0.03358	1.11338	0.05816
			1.13993	0.03382	1.11344	0.05823
			1.14001	0.03356	1.11351	0.05838
			1.1401	0.03383	1.11357	0.05818
			1.14019	0.03415	1.11363	0.05816
			1.14029	0.03364	1.1137	0.05854
			1.14039	0.03403	1.11377	0.05853
			1.1405	0.0346	1.11385	0.05838
			1.14061	0.03484	1.11393	0.05862
			1.14072	0.03479	1.11402	0.05869
			1.14083	0.03431	1.11411	0.05915
			1.14095	0.03395	1.1142	0.05859
			1.14106	0.03419	1.11429	0.05864
			1.14117	0.03417	1.11439	0.05868
			1.14128	0.03374	1.11449	0.05916
			1.14139	0.03421	1.11459	0.05923
			1.14148	0.03437	1.11468	0.05929
			1.14158	0.03449	1.11477	0.0592
			1.14167	0.03476	1.11484	0.05959
			1.14175	0.03357	1.11492	0.05831
			1.14183	0.0345	1.11498	0.05871
			1.14192	0.03426	1.11504	0.05913
			1.142	0.03459	1.11511	0.05927
			1.14208	0.03425	1.11517	0.05951
			1.14217	0.03471	1.11523	0.05938
			1.14226	0.0346	1.1153	0.05929
			1.14235	0.03418	1.11536	0.05957
			1.14245	0.03478	1.11543	0.05993
			1.14255	0.03438	1.1155	0.05918
			1.14265	0.03494	1.11558	0.06017
			1.14277	0.03524	1.11567	0.05902
			1.14288	0.03521	1.11576	0.05941
			1.14299	0.03486	1.11585	0.05943
			1.1431	0.03457	1.11596	0.05973
			1.14321	0.03512	1.11605	0.05944
			1.14331	0.03443	1.11615	0.05987
			1.14341	0.03428	1.11624	0.05965
			1.1435	0.03379	1.11632	0.05973
			1.14359	0.0342	1.1164	0.05965
			1.14368	0.03425	1.11647	0.05986
			1.14376	0.03454	1.11654	0.05976
			1.14384	0.03502	1.1166	0.05975
			1.14392	0.03467	1.11667	0.0591
			1.14401	0.03416	1.11673	0.06018
			1.1441	0.03449	1.1168	0.06018
			1.14419	0.03415	1.11686	0.05965
			1.1443	0.03487	1.11694	0.05964
			1.1444	0.03461	1.11702	0.0603
			1.14451	0.03489	1.1171	0.05982
			1.14462	0.03477	1.11719	0.05986
			1.14473	0.03523	1.11728	0.06009
			1.14485	0.03517	1.11737	0.0601
			1.14496	0.03537	1.11746	0.06074
			1.14508	0.0348	1.11756	0.06009
			1.14519	0.03497	1.11765	0.06019
			1.14529	0.03468	1.11775	0.05999
			1.14539	0.03441	1.11785	0.06056
			1.14549	0.03533	1.11793	0.05974
			1.14558	0.03493	1.11801	0.05997
			1.14566	0.03428	1.11808	0.06033
			1.14574	0.0344	1.11815	0.06027
			1.14582	0.03456	1.11822	0.06023
			1.1459	0.03418	1.11828	0.06024
			1.14598	0.03445	1.11835	0.06063
			1.14607	0.0352	1.11841	0.06093
			1.14616	0.03513	1.11848	0.06055
			1.14625	0.03479	1.11855	0.06081
			1.14635	0.03509	1.11862	0.06091
			1.14645	0.03486	1.11869	0.06079
			1.14655	0.03504	1.11876	0.06145
			1.14667	0.03508	1.11885	0.06081
			1.14679	0.03552	1.11893	0.06097
			1.1469	0.03549	1.11903	0.06074
			1.14701	0.03537	1.11912	0.06123
			1.14712	0.03587	1.11921	0.06127
			1.14723	0.03575	1.11931	0.06141
			1.14733	0.03423	1.1194	0.06139
			1.14742	0.03476	1.11948	0.06096
			1.14751	0.03488	1.11956	0.06084
			1.14759	0.0351	1.11964	0.06108
			1.14768	0.03565	1.1197	0.06115
			1.14776	0.03508	1.11977	0.06086
			1.14784	0.03514	1.11984	0.06095
			1.14792	0.03545	1.1199	0.06126
			1.14801	0.03544	1.11997	0.06089
			1.14811	0.03514	1.12003	0.06119
			1.14822	0.03473	1.1201	0.06138
			1.14833	0.0357	1.12018	0.06142
			1.14844	0.03583	1.12025	0.06215
			1.14855	0.03596	1.12034	0.06199
			1.14866	0.03534	1.12044	0.0616
			1.14877	0.03574	1.12052	0.06179
			1.14888	0.03564	1.12062	0.06163
			1.14899	0.03518	1.12072	0.06146
			1.1491	0.035	1.12081	0.06134
			1.14921	0.03558	1.12091	0.06146
			1.14931	0.03482	1.121	0.06187
			1.1494	0.03451	1.12109	0.06116
			1.14949	0.03518	1.12117	0.06143
			1.14958	0.0353	1.12125	0.06147
			1.14966	0.03494	1.12131	0.06123
			1.14974	0.03511	1.12138	0.06149
			1.14983	0.03537	1.12144	0.0615
			1.14991	0.03559	1.1215	0.06199
			1.15	0.0358	1.12156	0.06154
			1.15009	0.03602	1.12163	0.06192
			1.15018	0.03606	1.12169	0.06223
			1.15028	0.03586	1.12176	0.06186
			1.15038	0.03606	1.12183	0.06186
			1.15048	0.03615	1.12191	0.06169
			1.15059	0.03554	1.122	0.06218
			1.1507	0.03597	1.12208	0.06228
			1.15082	0.03577	1.12218	0.06236
			1.15093	0.03605	1.12228	0.06266
			1.15104	0.03611	1.12238	0.0628
			1.15114	0.03594	1.12247	0.0621
			1.15124	0.03526	1.12256	0.06213
			1.15133	0.03636	1.12265	0.06208
			1.15143	0.03615	1.12272	0.06225
			1.15151	0.03595	1.1228	0.06196
			1.15159	0.03564	1.12287	0.0619
			1.15168	0.03576	1.12293	0.06232
			1.15176	0.03577	1.123	0.06238
			1.15184	0.03534	1.12306	0.0622
			1.15193	0.03521	1.12313	0.06269
			1.15202	0.03562	1.12319	0.06287
			1.15212	0.0358	1.12327	0.06245
			1.15223	0.03608	1.12334	0.06211
			1.15235	0.0363	1.12343	0.06292
			1.15246	0.03555	1.12352	0.06266
			1.15257	0.03596	1.12361	0.06228
			1.15268	0.03654	1.1237	0.06267
			1.15279	0.03593	1.12379	0.06272
			1.15291	0.03647	1.12389	0.06273
			1.15302	0.03644	1.12398	0.06238
			1.15313	0.03567	1.12408	0.06265
			1.15322	0.03556	1.12417	0.06247
			1.15332	0.03553	1.12426	0.06197
			1.15341	0.03592	1.12434	0.06254
			1.15349	0.0359	1.12442	0.06254
			1.15358	0.03582	1.12449	0.06338
			1.15366	0.03605	1.12455	0.06251
			1.15374	0.03666	1.12462	0.06303
			1.15382	0.03585	1.12468	0.06334
			1.1539	0.03589	1.12475	0.06337
			1.15399	0.03594	1.12481	0.06272
			1.15409	0.03629	1.12488	0.06296
			1.15418	0.03621	1.12495	0.06327
			1.15428	0.03672	1.12502	0.06304
			1.15439	0.03627	1.1251	0.06334
			1.1545	0.0362	1.12518	0.06397
			1.15461	0.03675	1.12526	0.06345
			1.15473	0.03638	1.12536	0.06337
			1.15485	0.03628	1.12545	0.06334
			1.15496	0.03621	1.12555	0.06363
			1.15506	0.03663	1.12563	0.06312
			1.15516	0.03659	1.12573	0.06347
			1.15525	0.03626	1.12581	0.06366
			1.15534	0.03607	1.12589	0.06328
			1.15543	0.03594	1.12597	0.06371
			1.15551	0.0359	1.12604	0.06354
			1.15559	0.03591	1.12611	0.06314
			1.15567	0.03663	1.12617	0.06363
			1.15575	0.03712	1.12623	0.06359
			1.15585	0.03681	1.1263	0.06334
			1.15594	0.03677	1.12636	0.06367
			1.15604	0.03683	1.12643	0.06357
			1.15615	0.03688	1.12651	0.06408
			1.15626	0.03654	1.12659	0.06355
			1.15638	0.03604	1.12667	0.06413
			1.15649	0.03644	1.12676	0.06382
			1.1566	0.03663	1.12686	0.06431
			1.15671	0.03654	1.12695	0.06375
			1.15683	0.03669	1.12704	0.06402
			1.15693	0.03685	1.12714	0.06397
			1.15704	0.0366	1.12724	0.06481
			1.15714	0.03633	1.12733	0.0646
			1.15724	0.03611	1.12742	0.06391
			1.15733	0.03678	1.12751	0.06457
			1.15741	0.0365	1.12759	0.06388
			1.1575	0.03617	1.12766	0.06415
			1.15758	0.03618	1.12772	0.06407
			1.15766	0.03612	1.12778	0.06413
			1.15775	0.03642	1.12784	0.06403
			1.15783	0.03644	1.1279	0.06381
			1.15792	0.03662	1.12796	0.06439
			1.15801	0.03639	1.12803	0.06445
			1.1581	0.0367	1.1281	0.06511
			1.15821	0.03679	1.12817	0.06474
			1.15831	0.03699	1.12825	0.06436
			1.15842	0.03719	1.12833	0.06486
			1.15853	0.03679	1.12842	0.06494
			1.15864	0.03682	1.12851	0.06429
			1.15876	0.03719	1.12861	0.06512
			1.15887	0.03695	1.12871	0.06415
			1.15897	0.0373	1.1288	0.06489
			1.15907	0.03642	1.12889	0.06501
			1.15916	0.0368	1.12898	0.06473
			1.15926	0.03654	1.12906	0.06448
			1.15934	0.03705	1.12913	0.06474
			1.15942	0.03665	1.1292	0.06443
			1.15951	0.03664	1.12927	0.06527
			1.15959	0.03681	1.12933	0.06526
			1.15967	0.03725	1.12939	0.06497
			1.15976	0.03634	1.12946	0.06527
			1.15985	0.03682	1.12952	0.06538
			1.15995	0.03683	1.1296	0.06582
			1.16006	0.0373	1.12967	0.0659
			1.16016	0.03685	1.12975	0.06572
			1.16028	0.03716	1.12984	0.06495
			1.1604	0.03677	1.12993	0.06499
			1.16051	0.03717	1.13002	0.06482
			1.16062	0.03706	1.13012	0.06499
			1.16074	0.03742	1.13021	0.06507
			1.16084	0.03671	1.13031	0.06535
			1.16096	0.03682	1.1304	0.06557
			1.16105	0.03689	1.1305	0.06495
			1.16115	0.03718	1.13058	0.06521
			1.16124	0.03646	1.13067	0.06541
			1.16133	0.03642	1.13075	0.06551
			1.16141	0.03655	1.13082	0.06547
			1.16149	0.03681	1.13089	0.06474
			1.16157	0.03699	1.13095	0.06542
			1.16165	0.03654	1.13102	0.06567
			1.16174	0.03711	1.13108	0.06555
			1.16182	0.037	1.13115	0.06549
			1.16192	0.03745	1.13121	0.06545
			1.16201	0.0372	1.13128	0.06598
			1.16211	0.0371	1.13135	0.06548
			1.16221	0.03734	1.13143	0.06636
			1.16233	0.03731	1.13151	0.06641
			1.16244	0.03834	1.1316	0.06601
			1.16256	0.03713	1.13168	0.06585
			1.16267	0.03788	1.13178	0.0658
			1.16278	0.03709	1.13188	0.06611
			1.16288	0.03692	1.13196	0.06612
			1.16298	0.03733	1.13205	0.0658
			1.16308	0.03758	1.13214	0.06577
			1.16317	0.03753	1.13222	0.06648
			1.16325	0.03746	1.1323	0.0666
			1.16333	0.03734	1.13237	0.06632
			1.16342	0.03718	1.13244	0.06579
			1.1635	0.03712	1.1325	0.06561
			1.16358	0.03749	1.13257	0.06618
			1.16367	0.03714	1.13263	0.06569
			1.16377	0.03716	1.1327	0.06632
			1.16387	0.03744	1.13276	0.06664
			1.16397	0.03703	1.13284	0.0668
			1.16408	0.03778	1.13292	0.0667
			1.16419	0.03767	1.133	0.06631
			1.16431	0.03774	1.13309	0.06673
			1.16443	0.03814	1.13318	0.06676
			1.16454	0.03805	1.13328	0.06668
			1.16466	0.03819	1.13337	0.06686
			1.16476	0.03805	1.13347	0.06679
			1.16487	0.03734	1.13357	0.06647
			1.16497	0.03747	1.13366	0.06644
			1.16507	0.03769	1.13375	0.06678
			1.16516	0.03809	1.13383	0.06635
			1.16524	0.03763	1.13391	0.06712
			1.16532	0.03765	1.13398	0.0668
			1.1654	0.03727	1.13405	0.06711
			1.16549	0.03728	1.13412	0.06667
			1.16557	0.03821	1.13418	0.06715
			1.16566	0.03771	1.13424	0.06713
			1.16575	0.03784	1.1343	0.0671
			1.16584	0.03865	1.13436	0.06736
			1.16593	0.03844	1.13443	0.06763
			1.16603	0.03791	1.1345	0.06694
			1.16613	0.03841	1.13458	0.0671
			1.16624	0.03854	1.13466	0.067
			1.16635	0.03826	1.13475	0.06746
			1.16646	0.03852	1.13484	0.06764
			1.16658	0.03809	1.13494	0.06778
			1.16669	0.03841	1.13504	0.06837
			1.16679	0.03767	1.13513	0.06812
			1.16689	0.0374	1.13522	0.06777
			1.16699	0.03798	1.13531	0.06736
			1.16708	0.03807	1.13539	0.06778
			1.16717	0.03847	1.13546	0.06776
			1.16725	0.03797	1.13554	0.06728
			1.16733	0.03758	1.1356	0.06767
			1.16742	0.03795	1.13566	0.06761
			1.1675	0.0381	1.13573	0.06776
			1.16759	0.03798	1.13579	0.06724
			1.16768	0.03837	1.13586	0.06758
			1.16778	0.0381	1.13593	0.06755
			1.16788	0.03812	1.136	0.06789
			1.16799	0.03789	1.13608	0.06746
			1.1681	0.03793	1.13617	0.06754
			1.16821	0.03818	1.13626	0.06826
			1.16833	0.03829	1.13635	0.06804
			1.16845	0.03779	1.13644	0.06803
			1.16856	0.03766	1.13654	0.06774
			1.16867	0.03813	1.13664	0.06871
			1.16878	0.03807	1.13673	0.06824
			1.16888	0.03815	1.13682	0.06794
			1.16898	0.03811	1.13691	0.06792
			1.16907	0.03769	1.137	0.06777
			1.16916	0.03797	1.13707	0.06814
			1.16924	0.03794	1.13715	0.06807
			1.16932	0.03777	1.13722	0.06779
			1.1694	0.03763	1.13729	0.06789
			1.16948	0.03798	1.13735	0.06836
			1.16957	0.03803	1.13742	0.06813
			1.16965	0.03812	1.13748	0.06811
			1.16975	0.03828	1.13754	0.06841
			1.16984	0.03859	1.13761	0.06861
			1.16994	0.03826	1.13768	0.06839
			1.17004	0.03817	1.13776	0.06918
			1.17015	0.03851	1.13784	0.06909
			1.17026	0.03791	1.13792	0.06911
			1.17038	0.03786	1.13801	0.06953
			1.17049	0.03846	1.13811	0.0691
			1.1706	0.03884	1.1382	0.06895
			1.17071	0.03873	1.13829	0.06927
			1.17081	0.03867	1.13838	0.06903
			1.1709	0.03874	1.13847	0.06831
			1.17099	0.0384	1.13855	0.06907
			1.17108	0.03846	1.13862	0.0688
			1.17116	0.03874	1.1387	0.06874
			1.17125	0.03807	1.13877	0.06898
			1.17133	0.03903	1.13883	0.069
			1.17141	0.03874	1.1389	0.06882
			1.1715	0.03905	1.13896	0.06867
			1.17159	0.03857	1.13903	0.06909
			1.17169	0.0382	1.13909	0.06907
			1.17179	0.03845	1.13917	0.06886
			1.17191	0.03879	1.13925	0.06924
			1.17202	0.03849	1.13933	0.06947
			1.17213	0.03854	1.13942	0.06908
			1.17224	0.03829	1.13951	0.06923
			1.17236	0.03835	1.1396	0.06944
			1.17248	0.0388	1.1397	0.06952
			1.17259	0.03902	1.13979	0.06985
			1.17269	0.03866	1.13989	0.06914
			1.17279	0.03846	1.13999	0.06911
			1.17289	0.03888	1.14008	0.0691
			1.17298	0.03846	1.14016	0.0694
			1.17307	0.03847	1.14024	0.06978
			1.17315	0.03814	1.14031	0.06995
			1.17323	0.03831	1.14038	0.06978
			1.17332	0.03822	1.14044	0.06937
			1.1734	0.03774	1.14051	0.06915
			1.17349	0.03812	1.14057	0.06942
			1.17358	0.03834	1.14064	0.0694
			1.17366	0.03849	1.1407	0.06953
			1.17376	0.03875	1.14076	0.06995
			1.17386	0.03845	1.14083	0.07028
			1.17396	0.03836	1.14091	0.06978
			1.17407	0.03886	1.14099	0.06991
			1.17418	0.03914	1.14107	0.07
			1.17429	0.0388	1.14117	0.06993
			1.1744	0.03906	1.14126	0.06995
			1.17451	0.03879	1.14136	0.06971
			1.17461	0.03856	1.14146	0.06977
			1.17472	0.03848	1.14155	0.06984
			1.17481	0.03877	1.14164	0.06988
			1.1749	0.03857	1.14172	0.07005
			1.17499	0.03867	1.14179	0.07117
			1.17508	0.03896	1.14187	0.07023
			1.17516	0.03854	1.14193	0.06987
			1.17524	0.03912	1.14199	0.06995
			1.17533	0.0384	1.14206	0.07025
			1.17541	0.03875	1.14212	0.07038
			1.1755	0.03815	1.14219	0.07082
			1.1756	0.03856	1.14226	0.07091
			1.17571	0.03976	1.14233	0.06971
			1.17581	0.03926	1.14241	0.07087
			1.17592	0.03904	1.1425	0.07027
			1.17603	0.03897	1.14259	0.07053
			1.17615	0.03958	1.14268	0.07029
			1.17627	0.03936	1.14277	0.07098
			1.17639	0.03976	1.14287	0.07087
			1.1765	0.03963	1.14296	0.07072
			1.17661	0.03904	1.14306	0.0705
			1.17671	0.03887	1.14315	0.0712
			1.17681	0.03949	1.14324	0.07067
			1.1769	0.03868	1.14333	0.07086
			1.17699	0.03929	1.14341	0.07077
			1.17707	0.03916	1.14348	0.07074
			1.17715	0.03875	1.14355	0.07037
			1.17723	0.03904	1.14361	0.07079
			1.17731	0.03891	1.14368	0.07086
			1.17739	0.03946	1.14375	0.07063
			1.17748	0.03927	1.14381	0.07077
			1.17757	0.03988	1.14388	0.07118
			1.17766	0.03967	1.14395	0.07156
			1.17776	0.03884	1.14402	0.07113
			1.17786	0.03902	1.14409	0.07118
			1.17797	0.03938	1.14417	0.07163
			1.17808	0.03905	1.14425	0.07173
			1.1782	0.03944	1.14434	0.07157
			1.17831	0.03931	1.14443	0.07165
			1.17842	0.0395	1.14453	0.07136
			1.17853	0.03991	1.14462	0.0713
			1.17863	0.04007	1.14471	0.07152
			1.17873	0.03894	1.1448	0.07155
			1.17882	0.03833	1.14488	0.07176
			1.17891	0.03918	1.14496	0.07111
			1.17899	0.03905	1.14503	0.07078
			1.17907	0.03926	1.1451	0.07173
			1.17916	0.03923	1.14517	0.07111
			1.17924	0.03923	1.14523	0.07231
			1.17932	0.03909	1.14529	0.07159
			1.17942	0.03946	1.14536	0.07163
			1.17951	0.03951	1.14543	0.07158
			1.17962	0.03937	1.1455	0.07133
			1.17973	0.0396	1.14558	0.07109
			1.17984	0.03956	1.14566	0.07116
			1.17995	0.03972	1.14575	0.0719
			1.18007	0.0393	1.14584	0.07159
			1.18018	0.03949	1.14593	0.07166
			1.18029	0.03928	1.14602	0.07137
			1.18041	0.03929	1.14612	0.07197
			1.18052	0.03891	1.14622	0.07173
			1.18063	0.03933	1.14631	0.0713
			1.18072	0.03944	1.14641	0.07181
			1.18081	0.03996	1.14649	0.07197
			1.1809	0.03923	1.14657	0.07243
			1.18099	0.0391	1.14664	0.07209
			1.18107	0.03923	1.14671	0.07206
			1.18115	0.03931	1.14677	0.07163
			1.18123	0.03933	1.14684	0.07141
			1.18132	0.04003	1.1469	0.0718
			1.1814	0.03955	1.14696	0.07263
			1.18149	0.04006	1.14703	0.07236
			1.18159	0.03995	1.1471	0.07225
			1.18169	0.04036	1.14717	0.07178
			1.18178	0.04014	1.14724	0.07168
			1.18189	0.04023	1.14732	0.07254
			1.182	0.03994	1.1474	0.07292
			1.18211	0.03982	1.1475	0.07238
			1.18223	0.03941	1.14759	0.07282
			1.18234	0.03989	1.14769	0.07234
			1.18244	0.03973	1.14778	0.07236
			1.18255	0.03937	1.14788	0.07258
			1.18264	0.03943	1.14796	0.07275
			1.18273	0.03998	1.14805	0.0722
			1.18283	0.03968	1.14812	0.07231
			1.18291	0.04019	1.1482	0.07293
			1.18299	0.04001	1.14826	0.07204
			1.18307	0.04043	1.14833	0.07206
			1.18316	0.04044	1.14839	0.07267
			1.18324	0.04014	1.14846	0.07355
			1.18333	0.04001	1.14852	0.07247
			1.18343	0.03964	1.14859	0.07261
			1.18353	0.03996	1.14866	0.07301
			1.18364	0.04003	1.14874	0.07213
			1.18375	0.0405	1.14882	0.07328
			1.18387	0.03996	1.14892	0.07341
			1.18397	0.03987	1.14901	0.07263
			1.18409	0.04027	1.1491	0.07283
			1.18421	0.03978	1.14919	0.07326
			1.18432	0.0396	1.14929	0.0727
			1.18443	0.04037	1.14939	0.07285
			1.18454	0.03951	1.14948	0.0733
			1.18464	0.03951	1.14957	0.0733
			1.18473	0.03981	1.14966	0.07358
			1.18482	0.03987	1.14973	0.07296
			1.1849	0.03994	1.14981	0.07328
			1.18498	0.04037	1.14988	0.0734
			1.18506	0.04065	1.14995	0.07275
			1.18514	0.04026	1.15001	0.07328
			1.18522	0.04078	1.15008	0.07332
			1.18531	0.04055	1.15014	0.07289
			1.1854	0.0399	1.15021	0.0729
			1.18549	0.03994	1.15028	0.07275
			1.18559	0.04041	1.15036	0.07266
			1.18569	0.04029	1.15043	0.0735
			1.18579	0.04076	1.1505	0.07331
			1.18591	0.04028	1.15059	0.07372
			1.18602	0.04011	1.15067	0.07326
			1.18614	0.04068	1.15076	0.07419
			1.18625	0.04077	1.15086	0.07388
			1.18636	0.04026	1.15095	0.07391
			1.18646	0.04059	1.15104	0.07367
			1.18656	0.04046	1.15113	0.0736
			1.18665	0.03994	1.15121	0.07363
			1.18674	0.03964	1.15129	0.07392
			1.18682	0.04007	1.15136	0.07363
			1.1869	0.03957	1.15143	0.07368
			1.18698	0.03987	1.1515	0.07347
			1.18707	0.04025	1.15156	0.07324
			1.18716	0.04041	1.15163	0.07352
			1.18724	0.03998	1.15169	0.07311
			1.18735	0.0404	1.15176	0.07372
			1.18745	0.04041	1.15183	0.07402
			1.18755	0.0409	1.15191	0.0745
			1.18767	0.04088	1.15199	0.07409
			1.18778	0.04036	1.15208	0.07412
			1.18789	0.04048	1.15217	0.07436
			1.18801	0.04077	1.15226	0.07407
			1.18812	0.04077	1.15236	0.07441
			1.18823	0.04021	1.15245	0.07457
			1.18834	0.04078	1.15255	0.0747
			1.18846	0.04031	1.15264	0.07399
			1.18856	0.04033	1.15274	0.07395
			1.18865	0.04018	1.15282	0.07377
			1.18874	0.04026	1.1529	0.07419
			1.18882	0.04027	1.15298	0.07454
			1.18889	0.04049	1.15305	0.07432
			1.18898	0.04052	1.15311	0.07393
			1.18906	0.0409	1.15317	0.07457
			1.18915	0.04104	1.15324	0.07436
			1.18923	0.04064	1.1533	0.07405
			1.18932	0.04049	1.15336	0.07434
			1.18942	0.04051	1.15343	0.0748
			1.18951	0.04146	1.1535	0.07513
			1.18961	0.04098	1.15358	0.07499
			1.18972	0.04086	1.15366	0.07455
			1.18982	0.0414	1.15374	0.075
			1.18993	0.04073	1.15382	0.07535
			1.19005	0.04099	1.15392	0.07481
			1.19016	0.04115	1.15402	0.07524
			1.19027	0.04066	1.15412	0.07533
			1.19037	0.04082	1.15421	0.07529
			1.19047	0.04113	1.1543	0.07485
			1.19057	0.04047	1.15438	0.07467
			1.19065	0.041	1.15446	0.07494
			1.19074	0.04038	1.15453	0.0751
			1.19082	0.04008	1.1546	0.07438
			1.19091	0.04047	1.15466	0.07465
			1.19099	0.04033	1.15473	0.07501
			1.19108	0.0405	1.15479	0.07499
			1.19116	0.04068	1.15486	0.07515
			1.19126	0.04081	1.15492	0.07475
			1.19136	0.04114	1.155	0.07578
			1.19147	0.04083	1.15507	0.07544
			1.19158	0.04155	1.15516	0.07547
			1.19169	0.04118	1.15525	0.07572
			1.1918	0.04191	1.15534	0.07506
			1.19192	0.04148	1.15543	0.07541
			1.19203	0.04175	1.15553	0.07552
			1.19215	0.04129	1.15562	0.07566
			1.19226	0.04145	1.15572	0.07599
			1.19236	0.0412	1.15581	0.07512
			1.19247	0.04067	1.1559	0.07525
			1.19257	0.04118	1.15599	0.07553
			1.19266	0.04089	1.15607	0.07546
			1.19273	0.04041	1.15615	0.07587
			1.19281	0.04068	1.15622	0.07563
			1.19289	0.04121	1.15628	0.07515
			1.19297	0.04149	1.15635	0.07525
			1.19306	0.04159	1.15641	0.07557
			1.19314	0.04191	1.15648	0.07622
			1.19323	0.04152	1.15655	0.07635
			1.19332	0.04136	1.15661	0.07617
			1.19342	0.04108	1.15668	0.07604
			1.19351	0.04076	1.15676	0.07564
			1.19362	0.04092	1.15684	0.0767
			1.19374	0.04119	1.15692	0.07581
			1.19384	0.04138	1.15701	0.07671
			1.19397	0.04174	1.15709	0.0767
			1.19408	0.04103	1.15719	0.07627
			1.19419	0.04129	1.15728	0.07625
			1.19429	0.04112	1.15737	0.07634
			1.19439	0.04133	1.15746	0.07615
			1.19448	0.04111	1.15755	0.0767
			1.19457	0.04139	1.15762	0.07603
			1.19465	0.04088	1.1577	0.07586
			1.19473	0.04117	1.15777	0.07605
			1.19481	0.04109	1.15784	0.07609
			1.1949	0.04161	1.1579	0.07663
[truncated: 23,600 more rows]

## Sheet: Figure 3f
Figure 3f									Figure 3f_Inset
GNPE 0.5		GNPE 1.0		GNPE 2.0		GNPE 5.0			PtBA
Temperature (OC)	Thermal strain (10-3)	Temperature (OC)	Thermal strain (10-3)	Temperature (OC)	Thermal strain (10-3)	Temperature (OC)	Thermal strain (10-3)		Temperature (OC)	Thermal strain (10-3)	Temperature (OC)	Thermal strain (10-3)
25.01	0.000557973	25.1585	6.34683e-08	25.1659	2.83084e-07	25.1647	2.77775e-07		25	1.78885e-06	45	3.75079
25.01	0.00234	25.3582	0.05195	25.3657	0.04015	25.3644	0.03023		25.02	0.00231	45.0179	3.75724
25.01	0.00301	25.558	0.10391	25.5654	0.08032	25.5641	0.06049		25.04	0.00461	45.0359	3.76368
25.02	0.0058	25.7577	0.15588	25.7651	0.12052	25.7638	0.09079		25.0601	0.00693	45.0538	3.77012
25.02	0.00893	25.9575	0.20786	25.9649	0.16075	25.9636	0.12113		25.0801	0.00924	45.0718	3.77657
25.02	0.01183	26.1572	0.25984	26.1646	0.20101	26.1633	0.15151		25.1001	0.01156	45.0897	3.78301
25.03	0.01361	26.357	0.31183	26.3643	0.2413	26.363	0.18192		25.1201	0.01387	45.1077	3.78945
25.03	0.01618	26.5567	0.36383	26.5641	0.28162	26.5627	0.21237		25.1401	0.0162	45.1256	3.79589
25.03	0.01707	26.7565	0.41584	26.7638	0.32197	26.7624	0.24286		25.1602	0.01852	45.1436	3.80234
25.04	0.01864	26.9562	0.46785	26.9635	0.36234	26.9622	0.27339		25.1802	0.02085	45.1615	3.80878
25.04	0.01919	27.156	0.51987	27.1632	0.40275	27.1619	0.30396		25.2002	0.02318	45.1795	3.81522
25.04	0.02009	27.3557	0.5719	27.363	0.44318	27.3616	0.33456		25.2202	0.02551	45.1974	3.82166
25.05	0.02009	27.5555	0.62394	27.5627	0.48364	27.5613	0.3652		25.2402	0.02785	45.2154	3.82811
25.05	0.02143	27.7552	0.67598	27.7624	0.52413	27.761	0.39588		25.2603	0.03019	45.2333	3.83455
25.05	0.0221	27.955	0.72803	27.9622	0.56465	27.9608	0.4266		25.2803	0.03253	45.2513	3.84099
25.06	0.02444	28.1547	0.78009	28.1619	0.6052	28.1605	0.45736		25.3003	0.03488	45.2692	3.84743
25.06	0.02656	28.3545	0.83216	28.3616	0.64577	28.3602	0.48815		25.3203	0.03723	45.2872	3.85388
25.06	0.02957	28.5542	0.88423	28.5614	0.68638	28.5599	0.51898		25.3403	0.03958	45.3051	3.86032
25.07	0.03158	28.754	0.93631	28.7611	0.72701	28.7596	0.54985		25.3604	0.04193	45.3231	3.86676
25.07	0.03192	28.9537	0.9884	28.9608	0.76768	28.9594	0.58076		25.3804	0.04429	45.341	3.87321
25.07	0.03203	29.1535	1.0405	29.1605	0.80837	29.1591	0.6117		25.4004	0.04665	45.359	3.87965
25.08	0.03158	29.3532	1.0926	29.3603	0.84909	29.3588	0.64268		25.4204	0.04901	45.3769	3.88609
25.08	0.03214	29.553	1.14471	29.56	0.88984	29.5585	0.6737		25.4404	0.05138	45.3948	3.89253
25.08	0.03214	29.7527	1.19683	29.7597	0.93061	29.7582	0.70476		25.4605	0.05375	45.4128	3.89898
25.09	0.03448	29.9525	1.24896	29.9595	0.97142	29.958	0.73586		25.4805	0.05612	45.4308	3.90542
25.09	0.03549	30.1522	1.30109	30.1592	1.01226	30.1577	0.76699		25.5005	0.05849	45.4487	3.91186
25.09	0.03738	30.352	1.35324	30.3589	1.05312	30.3574	0.79816		25.5205	0.06087	45.4667	3.9183
25.1	0.03772	30.5517	1.40538	30.5587	1.09401	30.5571	0.82937		25.5405	0.06325	45.4846	3.92475
25.1	0.04006	30.7515	1.45754	30.7584	1.13494	30.7568	0.86062		25.5606	0.06564	45.5025	3.93119
25.1	0.0395	30.9512	1.50971	30.9581	1.17589	30.9566	0.8919		25.5806	0.06802	45.5205	3.93763
25.11	0.04062	31.151	1.56188	31.1578	1.21687	31.1563	0.92323		25.6006	0.07041	45.5384	3.94407
25.11	0.04084	31.3507	1.61406	31.3576	1.25787	31.356	0.95459		25.6206	0.0728	45.5564	3.95052
25.11	0.04196	31.5505	1.66624	31.5573	1.29891	31.5557	0.98599		25.6406	0.0752	45.5743	3.95696
25.12	0.04162	31.7502	1.71844	31.757	1.33998	31.7554	1.01742		25.6607	0.0776	45.5923	3.9634
25.12	0.0433	31.95	1.77064	31.9568	1.38107	31.9552	1.0489		25.6807	0.08	45.6102	3.96985
25.12	0.04475	32.1497	1.82285	32.1565	1.42219	32.1549	1.08041		25.7007	0.0824	45.6282	3.97629
25.13	0.04709	32.3495	1.87507	32.3562	1.46334	32.3546	1.11196		25.7207	0.08481	45.6461	3.98273
25.13	0.04866	32.5492	1.92729	32.556	1.50453	32.5543	1.14354		25.7407	0.08722	45.6641	3.98917
25.13	0.05111	32.749	1.97952	32.7557	1.54573	32.754	1.17517		25.7608	0.08963	45.682	3.99562
25.14	0.05312	32.9487	2.03176	32.9554	1.58697	32.9537	1.20683		25.7808	0.09204	45.7	4.00206
25.14	0.05457	33.1485	2.08401	33.1551	1.62824	33.1535	1.23853		25.8008	0.09446	45.7179	4.0085
25.14	0.05435	33.3482	2.13626	33.3549	1.66953	33.3532	1.27027		25.8208	0.09688	45.7359	4.01494
25.15	0.05502	33.548	2.18852	33.5546	1.71086	33.5529	1.30205		25.8408	0.09931	45.7538	4.02139
25.15	0.05424	33.7477	2.24079	33.7543	1.75221	33.7526	1.33386		25.8609	0.10173	45.7718	4.02783
25.15	0.05435	33.9475	2.29307	33.9541	1.79359	33.9524	1.36572		25.8809	0.10416	45.7897	4.03427
25.16	0.05379	34.1472	2.34535	34.1538	1.835	34.1521	1.39761		25.9009	0.1066	45.8077	4.04071
25.16	0.05546	34.347	2.39765	34.3535	1.87644	34.3518	1.42954		25.9209	0.10903	45.8256	4.04716
25.16	0.05569	34.5467	2.44995	34.5532	1.91791	34.5515	1.4615		25.9409	0.11147	45.8436	4.0536
25.17	0.05781	34.7465	2.50225	34.753	1.95941	34.7512	1.4935		25.961	0.11391	45.8615	4.06004
25.17	0.05803	34.9462	2.55457	34.9527	2.00094	34.9509	1.52555		25.981	0.11636	45.8794	4.06649
25.17	0.05981	35.146	2.60689	35.1524	2.04249	35.1507	1.55763		26.001	0.1188	45.8974	4.07293
25.18	0.05892	35.3457	2.65922	35.3522	2.08407	35.3504	1.58974		26.021	0.12125	45.9153	4.07937
25.18	0.06071	35.5455	2.71156	35.5519	2.12568	35.5501	1.6219		26.041	0.12371	45.9333	4.08581
25.18	0.05993	35.7452	2.7639	35.7516	2.16733	35.7498	1.65409		26.0611	0.12616	45.9512	4.09226
25.19	0.06171	35.9449	2.81625	35.9513	2.20899	35.9496	1.68632		26.0811	0.12862	45.9692	4.0987
25.19	0.06115	36.1447	2.86861	36.1511	2.25069	36.1493	1.71859		26.1011	0.13108	45.9871	4.10514
25.19	0.06283	36.3445	2.92098	36.3508	2.29242	36.349	1.7509		26.1211	0.13355	46.0051	4.11158
25.2	0.06272	36.5442	2.97335	36.5505	2.33418	36.5487	1.78324		26.1411	0.13601	46.023	4.11803
25.2	0.06484	36.7439	3.02574	36.7503	2.37596	36.7484	1.81562		26.1612	0.13849	46.041	4.12447
25.2	0.0645	36.9437	3.07813	36.95	2.41777	36.9481	1.84804		26.1812	0.14096	46.0589	4.13091
25.21	0.06629	37.1435	3.13052	37.1497	2.45962	37.1479	1.8805		26.2012	0.14343	46.0769	4.13735
25.21	0.06618	37.3432	3.18293	37.3495	2.50149	37.3476	1.913		26.2212	0.14591	46.0948	4.1438
25.21	0.06696	37.5429	3.23534	37.5492	2.54339	37.5473	1.94553		26.2412	0.1484	46.1128	4.15024
25.22	0.06573	37.7427	3.28776	37.7489	2.58531	37.747	1.9781		26.2613	0.15088	46.1307	4.15668
25.22	0.06629	37.9425	3.34019	37.9487	2.62727	37.9468	2.01071		26.2813	0.15337	46.1487	4.16313
25.22	0.06551	38.1422	3.39262	38.1484	2.66926	38.1465	2.04336		26.3013	0.15586	46.1666	4.16957
25.23	0.06618	38.3419	3.44507	38.3481	2.71127	38.3462	2.07604		26.3213	0.15835	46.1846	4.17601
25.23	0.06673	38.5417	3.49752	38.5478	2.75332	38.5459	2.10876		26.3413	0.16085	46.2025	4.18245
25.23	0.06763	38.7415	3.54997	38.7476	2.79539	38.7456	2.14152		26.3614	0.16335	46.2205	4.1889
25.24	0.06863	38.9412	3.60244	38.9473	2.83749	38.9453	2.17432		26.3814	0.16585	46.2384	4.19534
25.24	0.06952	39.1409	3.65491	39.147	2.87962	39.1451	2.20716		26.4014	0.16836	46.2564	4.20178
25.24	0.07064	39.3407	3.70739	39.3468	2.92178	39.3448	2.24003		26.4214	0.17087	46.2743	4.20822
25.25	0.07075	39.5404	3.75988	39.5465	2.96396	39.5445	2.27294		26.4414	0.17338	46.2923	4.21467
25.25	0.07064	39.7402	3.81237	39.7462	3.00618	39.7442	2.30589		26.4615	0.17589	46.3102	4.22111
25.25	0.06874	39.94	3.86488	39.946	3.04842	39.9439	2.33888		26.4815	0.17841	46.3282	4.22755
25.26	0.06774	40.1397	3.91739	40.1457	3.0907	40.1437	2.37191		26.5015	0.18093	46.3461	4.234
25.26	0.06528	40.3394	3.9699	40.3454	3.133	40.3434	2.40497		26.5215	0.18345	46.364	4.24044
25.26	0.06327	40.5392	4.02243	40.5451	3.17533	40.5431	2.43807		26.5415	0.18598	46.382	4.24688
25.27	0.06316	40.739	4.07496	40.7449	3.21769	40.7428	2.47121		26.5616	0.1885	46.3999	4.25332
25.27	0.06339	40.9387	4.1275	40.9446	3.26008	40.9425	2.50439		26.5816	0.19104	46.4179	4.25977
25.27	0.06461	41.1384	4.18005	41.1443	3.3025	41.1423	2.5376		26.6016	0.19357	46.4358	4.26621
25.28	0.06584	41.3382	4.2326	41.3441	3.34494	41.342	2.57085		26.6216	0.19611	46.4538	4.27265
25.28	0.06662	41.538	4.28517	41.5438	3.38742	41.5417	2.60414		26.6416	0.19865	46.4717	4.27909
25.28	0.06551	41.7377	4.33774	41.7435	3.42992	41.7414	2.63747		26.6617	0.20119	46.4897	4.28554
25.29	0.06662	41.9374	4.39032	41.9432	3.47245	41.9411	2.67084		26.6817	0.20374	46.5076	4.29198
25.29	0.06461	42.1372	4.4429	42.143	3.51502	42.1409	2.70424		26.7017	0.20629	46.5256	4.29842
25.29	0.06383	42.337	4.49549	42.3427	3.5576	42.3406	2.73768		26.7217	0.20884	46.5435	4.30486
25.3	0.06361	42.5367	4.54809	42.5424	3.60022	42.5403	2.77116		26.7417	0.21139	46.5615	4.31131
25.3	0.06528	42.7364	4.6007	42.7422	3.64287	42.74	2.80468		26.7618	0.21395	46.5794	4.31775
25.3	0.06539	42.9362	4.65332	42.9419	3.68555	42.9397	2.83823		26.7818	0.21651	46.5974	4.32419
25.31	0.06763	43.136	4.70594	43.1416	3.72825	43.1395	2.87182		26.8018	0.21907	46.6153	4.33064
25.31	0.06986	43.3357	4.75857	43.3413	3.77099	43.3392	2.90545		26.8218	0.22164	46.6333	4.33708
25.31	0.07153	43.5354	4.81121	43.5411	3.81375	43.5389	2.93912		26.8418	0.22421	46.6512	4.34352
25.32	0.07298	43.7352	4.86385	43.7408	3.85654	43.7386	2.97283		26.8619	0.22678	46.6692	4.34996
25.32	0.07332	43.9349	4.91651	43.9405	3.89936	43.9383	3.00657		26.8819	0.22936	46.6871	4.35641
25.32	0.0741	44.1347	4.96917	44.1403	3.94221	44.1381	3.04035		26.9019	0.23193	46.7051	4.36285
25.33	0.07388	44.3344	5.02184	44.34	3.98509	44.3378	3.07417		26.9219	0.23452	46.723	4.36929
25.33	0.0751	44.5342	5.07451	44.5397	4.02799	44.5375	3.10803		26.9419	0.2371	46.7409	4.37573
25.33	0.07577	44.7339	5.12719	44.7395	4.07093	44.7372	3.14193		26.962	0.23969	46.7589	4.38218
25.34	0.078	44.9337	5.17988	44.9392	4.11389	44.9369	3.17586		26.982	0.24228	46.7769	4.38862
25.34	0.0799	45.1334	5.23258	45.1389	4.15688	45.1367	3.20983		27.002	0.24487	46.7948	4.39506
25.34	0.08213	45.3332	5.28529	45.3387	4.1999	45.3364	3.24384		27.022	0.24746	46.8127	4.4015
25.34	0.08325	45.5329	5.338	45.5384	4.24295	45.5361	3.27789		27.042	0.25006	46.8307	4.40795
25.35	0.08336	45.7327	5.39072	45.7381	4.28603	45.7358	3.31197		27.0621	0.25266	46.8486	4.41439
25.35	0.08392	45.9324	5.44345	45.9378	4.32914	45.9355	3.34609		27.0821	0.25527	46.8666	4.42083
25.36	0.08303	46.1322	5.49619	46.1376	4.37228	46.1353	3.38025		27.1021	0.25787	46.8845	4.42728
25.36	0.0828	46.3319	5.54893	46.3373	4.41544	46.335	3.41445		27.1221	0.26048	46.9025	4.43372
25.36	0.08291	46.5317	5.60168	46.537	4.45864	46.5347	3.44869		27.1421	0.2631	46.9204	4.44016
25.36	0.08459	46.7314	5.65444	46.7368	4.50186	46.7344	3.48296		27.1622	0.26571	46.9384	4.4466
25.37	0.08548	46.9312	5.7072	46.9365	4.54511	46.9341	3.51727		27.1822	0.26833	46.9563	4.45305
25.37	0.08783	47.1309	5.75998	47.1362	4.58839	47.1339	3.55162		27.2022	0.27095	46.9743	4.45949
25.38	0.08894	47.3307	5.81276	47.3359	4.6317	47.3336	3.58601		27.2222	0.27358	46.9922	4.46593
25.38	0.0905	47.5304	5.86555	47.5357	4.67504	47.5333	3.62043		27.2422	0.2762	47.0102	4.47237
25.38	0.09084	47.7302	5.91834	47.7354	4.7184	47.733	3.6549		27.2623	0.27883	47.0281	4.47882
25.38	0.09195	47.9299	5.97115	47.9351	4.7618	47.9327	3.6894		27.2823	0.28147	47.0461	4.48526
25.39	0.09195	48.1297	6.02396	48.1349	4.80522	48.1324	3.72394		27.3023	0.2841	47.064	4.4917
25.39	0.09251	48.3294	6.07678	48.3346	4.84868	48.3322	3.75851		27.3223	0.28674	47.082	4.49814
25.4	0.09218	48.5292	6.1296	48.5343	4.89216	48.5319	3.79313		27.3423	0.28938	47.0999	4.50459
25.4	0.09262	48.7289	6.18244	48.7341	4.93567	48.7316	3.82778		27.3624	0.29203	47.1179	4.51103
25.4	0.09307	48.9287	6.23528	48.9338	4.97921	48.9313	3.86247		27.3824	0.29468	47.1358	4.51747
25.4	0.09486	49.1284	6.28812	49.1335	5.02277	49.1311	3.89719		27.4024	0.29733	47.1538	4.52392
25.41	0.09608	49.3282	6.34098	49.3332	5.06637	49.3308	3.93196		27.4224	0.29998	47.1717	4.53036
25.41	0.09898	49.5279	6.39384	49.533	5.11	49.5305	3.96676		27.4424	0.30264	47.1897	4.5368
25.42	0.10044	49.7277	6.44672	49.7327	5.15365	49.7302	4.0016		27.4625	0.3053	47.2076	4.54324
25.42	0.10211	49.9274	6.49959	49.9324	5.19733	49.9299	4.03648		27.4825	0.30796	47.2255	4.54969
25.42	0.10166	50.1272	6.55248	50.1322	5.24104	50.1296	4.0714		27.5025	0.31062	47.2435	4.55613
25.43	0.10222	50.3269	6.60537	50.3319	5.28478	50.3294	4.10635		27.5225	0.31329	47.2614	4.56257
25.43	0.1011	50.5267	6.65828	50.5316	5.32855	50.5291	4.14135		27.5425	0.31596	47.2794	4.56901
25.43	0.10233	50.7264	6.71118	50.7313	5.37235	50.7288	4.17638		27.5626	0.31864	47.2973	4.57546
25.44	0.10222	50.9262	6.7641	50.9311	5.41618	50.9285	4.21145		27.5826	0.32131	47.3153	4.5819
25.44	0.10412	51.1259	6.81702	51.1308	5.46003	51.1283	4.24655		27.6026	0.32399	47.3332	4.58834
25.44	0.10601	51.3257	6.86996	51.3305	5.50392	51.328	4.2817		27.6226	0.32668	47.3512	4.59478
25.45	0.10869	51.5254	6.92289	51.5303	5.54783	51.5277	4.31688		27.6426	0.32936	47.3691	4.60123
25.45	0.10947	51.7252	6.97584	51.73	5.59177	51.7274	4.3521		27.6627	0.33205	47.3871	4.60767
25.45	0.1107	51.9249	7.02879	51.9297	5.63574	51.9271	4.38735		27.6827	0.33474	47.405	4.61411
25.45	0.11115	52.1247	7.08176	52.1295	5.67974	52.1268	4.42265		27.7027	0.33743	47.423	4.62056
25.46	0.11137	52.3244	7.13472	52.3292	5.72377	52.3266	4.45798		27.7227	0.34013	47.4409	4.627
25.46	0.11126	52.5242	7.1877	52.5289	5.76783	52.5263	4.49335		27.7427	0.34283	47.4589	4.63344
25.46	0.1107	52.7239	7.24069	52.7287	5.81191	52.726	4.52876		27.7628	0.34553	47.4768	4.63988
25.47	0.11171	52.9237	7.29368	52.9284	5.85603	52.9257	4.56421		27.7828	0.34824	47.4948	4.64633
25.47	0.11226	53.1234	7.34668	53.1281	5.90017	53.1255	4.59969		27.8028	0.35095	47.5127	4.65277
25.48	0.11349	53.3232	7.39968	53.3278	5.94434	53.3252	4.63521		27.8228	0.35366	47.5307	4.65921
25.48	0.1145	53.5229	7.4527	53.5276	5.98854	53.5249	4.67077		27.8428	0.35638	47.5486	4.66565
25.48	0.11528	53.7227	7.50572	53.7273	6.03277	53.7246	4.70637		27.8629	0.35909	47.5666	4.6721
25.49	0.11584	53.9224	7.55875	53.927	6.07703	53.9243	4.74201		27.8829	0.36181	47.5845	4.67854
25.49	0.11584	54.1222	7.61178	54.1268	6.12132	54.124	4.77768		27.9029	0.36454	47.6024	4.68498
25.49	0.1145	54.3219	7.66483	54.3265	6.16563	54.3238	4.81339		27.9229	0.36726	47.6204	4.69142
25.5	0.11383	54.5217	7.71788	54.5262	6.20998	54.5235	4.84914		27.9429	0.36999	47.6384	4.69787
25.5	0.11438	54.7214	7.77094	54.7259	6.25435	54.7232	4.88493		27.963	0.37272	47.6563	4.70431
25.5	0.11371	54.9212	7.82401	54.9257	6.29875	54.9229	4.92075		27.983	0.37546	47.6742	4.71075
25.51	0.11483	55.1209	7.87708	55.1254	6.34318	55.1226	4.95661		28.003	0.3782	47.6922	4.7172
25.51	0.11639	55.3207	7.93016	55.3251	6.38764	55.3224	4.99251		28.023	0.38094	47.7101	4.72364
25.51	0.11751	55.5204	7.98325	55.5249	6.43213	55.5221	5.02845		28.043	0.38368	47.7281	4.73008
25.51	0.11829	55.7202	8.03635	55.7246	6.47665	55.7218	5.06443		28.0631	0.38643	47.746	4.73652
25.52	0.11974	55.9199	8.08945	55.9243	6.52119	55.9215	5.10044		28.0831	0.38918	47.764	4.74297
25.52	0.11985	56.1197	8.14256	56.124	6.56577	56.1212	5.13649		28.1031	0.39193	47.7819	4.74941
25.53	0.11952	56.3194	8.19568	56.3238	6.61037	56.321	5.17258		28.1231	0.39468	47.7999	4.75585
25.53	0.12019	56.5192	8.24881	56.5235	6.655	56.5207	5.20871		28.1431	0.39744	47.8178	4.76229
25.53	0.12052	56.7189	8.30194	56.7232	6.69966	56.7204	5.24488		28.1632	0.4002	47.8358	4.76874
25.54	0.12063	56.9187	8.35509	56.923	6.74435	56.9201	5.28108		28.1832	0.40297	47.8537	4.77518
25.54	0.12153	57.1184	8.40824	57.1227	6.78907	57.1198	5.31732		28.2032	0.40573	47.8717	4.78162
25.54	0.12354	57.3182	8.46139	57.3224	6.83382	57.3196	5.3536		28.2232	0.4085	47.8896	4.78806
25.55	0.1251	57.5179	8.51456	57.5222	6.87859	57.5193	5.38992		28.2432	0.41128	47.9076	4.79451
25.55	0.12677	57.7177	8.56773	57.7219	6.9234	57.719	5.42627		28.2633	0.41405	47.9255	4.80095
25.55	0.12856	57.9174	8.62091	57.9216	6.96823	57.9187	5.46266		28.2833	0.41683	47.9435	4.80739
25.55	0.12912	58.1172	8.6741	58.1213	7.01309	58.1184	5.49909		28.3033	0.41961	47.9614	4.81384
25.56	0.12889	58.3169	8.72729	58.3211	7.05798	58.3182	5.53556		28.3233	0.4224	47.9794	4.82028
25.56	0.12822	58.5167	8.78049	58.5208	7.1029	58.5179	5.57207		28.3433	0.42518	47.9973	4.82672
25.57	0.12811	58.7164	8.8337	58.7205	7.14785	58.7176	5.60861		28.3634	0.42797	48.0153	4.83316
25.57	0.12733	58.9162	8.88692	58.9203	7.19283	58.9173	5.64519		28.3834	0.43077	48.0332	4.83961
25.57	0.12766	59.1159	8.94014	59.12	7.23783	59.117	5.68181		28.4034	0.43356	48.0511	4.84605
25.57	0.12867	59.3157	8.99338	59.3197	7.28287	59.3168	5.71847		28.4234	0.43636	48.0691	4.85249
25.58	0.12945	59.5154	9.04661	59.5195	7.32793	59.5165	5.75516		28.4434	0.43916	48.087	4.85893
25.58	0.13023	59.7152	9.09986	59.7192	7.37302	59.7162	5.79189		28.4635	0.44197	48.105	4.86538
25.59	0.1309	59.9149	9.15312	59.9189	7.41815	59.9159	5.82866		28.4835	0.44477	48.1229	4.87182
25.59	0.13235	60.1147	9.20638	60.1187	7.46329	60.1156	5.86547		28.5035	0.44758	48.1409	4.87826
25.59	0.13213	60.3144	9.25965	60.3184	7.50847	60.3154	5.90232		28.5235	0.4504	48.1588	4.8847
25.6	0.1328	60.5142	9.31293	60.5181	7.55368	60.5151	5.9392		28.5435	0.45321	48.1768	4.89115
25.6	0.13291	60.7139	9.36621	60.7178	7.59892	60.7148	5.97613		28.5636	0.45603	48.1947	4.89759
25.6	0.13369	60.9137	9.4195	60.9176	7.64418	60.9145	6.01308		28.5836	0.45886	48.2127	4.90403
25.61	0.13347	61.1134	9.4728	61.1173	7.68947	61.1142	6.05008		28.6036	0.46168	48.2306	4.91048
25.61	0.13469	61.3132	9.52611	61.317	7.7348	61.3139	6.08712		28.6236	0.46451	48.2486	4.91692
25.61	0.13514	61.5129	9.57943	61.5168	7.78015	61.5137	6.12419		28.6436	0.46734	48.2665	4.92336
25.62	0.13592	61.7127	9.63275	61.7165	7.82553	61.7134	6.1613		28.6637	0.47017	48.2845	4.9298
25.62	0.13603	61.9124	9.68608	61.9162	7.87094	61.9131	6.19845		28.6837	0.47301	48.3024	4.93625
25.62	0.13693	62.1122	9.73942	62.1159	7.91637	62.1128	6.23564		28.7037	0.47585	48.3204	4.94269
25.63	0.13726	62.3119	9.79276	62.3157	7.96184	62.3126	6.27286		28.7237	0.47869	48.3383	4.94913
25.63	0.13827	62.5117	9.84611	62.5154	8.00733	62.5123	6.31012		28.7437	0.48154	48.3563	4.95557
25.63	0.13838	62.7114	9.89947	62.7151	8.05286	62.712	6.34742		28.7638	0.48438	48.3742	4.96202
25.63	0.13983	62.9112	9.95284	62.9149	8.09841	62.9117	6.38476		28.7838	0.48724	48.3922	4.96846
25.64	0.13927	63.1109	10.0062	63.1146	8.14399	63.1114	6.42214		28.8038	0.49009	48.4101	4.9749
25.64	0.14016	63.3107	10.0596	63.3143	8.1896	63.3111	6.45955		28.8238	0.49295	48.4281	4.98134
25.65	0.14027	63.5104	10.113	63.514	8.23524	63.5109	6.497		28.8438	0.49581	48.446	4.98779
25.65	0.14239	63.7102	10.1664	63.7138	8.28091	63.7106	6.53449		28.8639	0.49867	48.4639	4.99423
25.65	0.14228	63.9099	10.2198	63.9135	8.3266	63.9103	6.57202		28.8839	0.50153	48.4819	5.00067
25.66	0.14496	64.1097	10.2732	64.1132	8.37233	64.11	6.60958		28.9039	0.5044	48.4999	5.00712
25.66	0.14385	64.3094	10.3266	64.313	8.41808	64.3097	6.64719		28.9239	0.50727	48.5178	5.01356
25.66	0.14574	64.5092	10.3801	64.5127	8.46386	64.5095	6.68483		28.9439	0.51015	48.5358	5.02
25.66	0.14351	64.7089	10.4335	64.7124	8.50968	64.7092	6.72251		28.964	0.51303	48.5537	5.02644
25.67	0.14597	64.9087	10.4869	64.9122	8.55552	64.9089	6.76022		28.984	0.51591	48.5716	5.03289
25.67	0.14563	65.1084	10.5404	65.1119	8.60138	65.1086	6.79798		29.004	0.51879	48.5896	5.03933
25.68	0.14898	65.3082	10.5938	65.3116	8.64728	65.3084	6.83577		29.024	0.52167	48.6075	5.04577
25.68	0.15032	65.5079	10.6473	65.5113	8.69321	65.5081	6.8736		29.044	0.52456	48.6255	5.05221
25.68	0.15456	65.7077	10.7008	65.7111	8.73916	65.7078	6.91147		29.0641	0.52746	48.6434	5.05866
25.68	0.15534	65.9074	10.7543	65.9108	8.78515	65.9075	6.94937		29.0841	0.53035	48.6614	5.0651
25.69	0.15779	66.1072	10.8077	66.1105	8.83116	66.1072	6.98731		29.1041	0.53325	48.6793	5.07154
25.69	0.15779	66.3069	10.8612	66.3103	8.8772	66.307	7.0253		29.1241	0.53615	48.6973	5.07798
25.7	0.15802	66.5067	10.9147	66.51	8.92327	66.5067	7.06331		29.1441	0.53905	48.7152	5.08443
25.7	0.15779	66.7064	10.9682	66.7097	8.96937	66.7064	7.10137		29.1642	0.54196	48.7332	5.09087
25.7	0.15913	66.9062	11.0218	66.9095	9.0155	66.9061	7.13947		29.1842	0.54487	48.7511	5.09731
25.7	0.15824	67.1059	11.0753	67.1092	9.06165	67.1058	7.1776		29.2042	0.54778	48.7691	5.10376
25.71	0.16058	67.3057	11.1288	67.3089	9.10784	67.3055	7.21577		29.2242	0.55069	48.787	5.1102
25.71	0.16181	67.5054	11.1824	67.5087	9.15405	67.5053	7.25398		29.2442	0.55361	48.805	5.11664
25.72	0.16404	67.7052	11.2359	67.7084	9.20029	67.705	7.29222		29.2643	0.55653	48.8229	5.12308
25.72	0.16382	67.9049	11.2895	67.9081	9.24657	67.9047	7.33051		29.2843	0.55946	48.8409	5.12953
25.72	0.16628	68.1047	11.343	68.1078	9.29287	68.1044	7.36883		29.3043	0.56238	48.8588	5.13597
25.72	0.16538	68.3044	11.3966	68.3076	9.3392	68.3041	7.40719		29.3243	0.56531	48.8768	5.14241
25.73	0.16594	68.5042	11.4502	68.5073	9.38555	68.5039	7.44559		29.3443	0.56824	48.8947	5.14885
25.73	0.16516	68.7039	11.5038	68.707	9.43194	68.7036	7.48402		29.3644	0.57118	48.9126	5.1553
25.73	0.16572	68.9037	11.5574	68.9068	9.47835	68.9033	7.52249		29.3844	0.57412	48.9306	5.16174
25.74	0.16549	69.1034	11.611	69.1065	9.5248	69.103	7.561		29.4044	0.57706	48.9485	5.16818
25.74	0.16695	69.3032	11.6646	69.3062	9.57127	69.3027	7.59955		29.4244	0.58	48.9665	5.17462
25.74	0.16828	69.5029	11.7182	69.5059	9.61777	69.5025	7.63814		29.4444	0.58295	48.9844	5.18107
25.75	0.16996	69.7027	11.7718	69.7057	9.6643	69.7022	7.67676		29.4645	0.5859	49.0024	5.18751
25.75	0.17186	69.9024	11.8254	69.9054	9.71086	69.9019	7.71543		29.4845	0.58885	49.0203	5.19395
25.75	0.17275	70.1022	11.8791	70.1051	9.75745	70.1016	7.75412		29.5045	0.59181	49.0383	5.2004
25.76	0.17342	70.3019	11.9327	70.3049	9.80407	70.3013	7.79286		29.5245	0.59477	49.0562	5.20684
25.76	0.17342	70.5017	11.9864	70.5046	9.85071	70.5011	7.83164		29.5445	0.59773	49.0742	5.21328
25.76	0.17386	70.7014	12.04	70.7043	9.89739	70.7008	7.87045		29.5646	0.60069	49.0921	5.21972
25.77	0.17398	70.9012	12.0937	70.904	9.94409	70.9005	7.9093		29.5846	0.60366	49.1101	5.22617
25.77	0.17598	71.1009	12.1474	71.1038	9.99082	71.1002	7.94819		29.6046	0.60663	49.128	5.23261
25.77	0.17833	71.3007	12.2011	71.3035	10.0376	71.2999	7.98712		29.6246	0.6096	49.146	5.23905
25.78	0.18056	71.5004	12.2548	71.5032	10.0844	71.4997	8.02608		29.6446	0.61258	49.1639	5.24549
25.78	0.18335	71.7002	12.3085	71.703	10.1312	71.6994	8.06509		29.6647	0.61556	49.1819	5.25194
25.78	0.18636	71.8999	12.3622	71.9027	10.178	71.8991	8.10413		29.6847	0.61854	49.1998	5.25838
25.79	0.18837	72.0997	12.4159	72.1024	10.2249	72.0988	8.1432		29.7047	0.62153	49.2178	5.26482
25.79	0.18949	72.2994	12.4696	72.3022	10.2718	72.2985	8.18232		29.7247	0.62451	49.2357	5.27127
25.79	0.1915	72.4992	12.5233	72.5019	10.3187	72.4983	8.22147		29.7447	0.6275	49.2537	5.27771
25.8	0.1915	72.6989	12.5771	72.7016	10.3657	72.698	8.26067		29.7648	0.6305	49.2716	5.28415
25.8	0.19161	72.8987	12.6308	72.9013	10.4127	72.8977	8.2999		29.7848	0.63349	49.2896	5.29059
25.81	0.1915	73.0984	12.6846	73.1011	10.4597	73.0974	8.33916		29.8048	0.63649	49.3075	5.29704
25.81	0.19228	73.2982	12.7383	73.3008	10.5068	73.2971	8.37847		29.8248	0.63949	49.3255	5.30348
25.81	0.19261	73.4979	12.7921	73.5005	10.5538	73.4969	8.41781		29.8448	0.6425	49.3434	5.30992
25.81	0.1944	73.6977	12.8459	73.7003	10.6009	73.6966	8.45719		29.8649	0.64551	49.3614	5.31636
25.82	0.19496	73.8974	12.8996	73.9	10.6481	73.8963	8.49661		29.8849	0.64852	49.3793	5.32281
25.82	0.19607	74.0972	12.9534	74.0997	10.6952	74.096	8.53607		29.9049	0.65153	49.3972	5.32925
25.83	0.19641	74.2969	13.0072	74.2995	10.7424	74.2957	8.57556		29.9249	0.65455	49.4152	5.33569
25.83	0.19696	74.4967	13.061	74.4992	10.7897	74.4955	8.61509		29.9449	0.65757	49.4331	5.34213
25.83	0.19652	74.6964	13.1148	74.6989	10.8369	74.6952	8.65466		29.965	0.66059	49.4511	5.34858
25.84	0.1973	74.8962	13.1687	74.8987	10.8842	74.8949	8.69427		29.985	0.66362	49.469	5.35502
25.84	0.1973	75.0959	13.2225	75.0984	10.9315	75.0946	8.73392		30.005	0.66665	49.487	5.36146
25.84	0.19763	75.2957	13.2763	75.2981	10.9788	75.2943	8.7736		30.025	0.66968	49.5049	5.36791
25.85	0.19775	75.4954	13.3302	75.4978	11.0262	75.4941	8.81332		30.045	0.67271	49.5229	5.37435
25.85	0.19842	75.6952	13.384	75.6976	11.0736	75.6938	8.85308		30.0651	0.67575	49.5408	5.38079
25.85	0.19897	75.8949	13.4379	75.8973	11.121	75.8935	8.89288		30.0851	0.67879	49.5588	5.38723
25.85	0.19964	76.0947	13.4917	76.097	11.1685	76.0932	8.93271		30.1051	0.68183	49.5767	5.39368
25.86	0.2002	76.2944	13.5456	76.2968	11.2159	76.2929	8.97259		30.1251	0.68488	49.5947	5.40012
25.86	0.20087	76.4942	13.5995	76.4965	11.2634	76.4926	9.0125		30.1452	0.68792	49.6126	5.40656
25.86	0.20076	76.6939	13.6534	76.6962	11.311	76.6924	9.05245		30.1652	0.69098	49.6306	5.413
25.87	0.20009	76.8936	13.7073	76.8959	11.3585	76.8921	9.09243		30.1852	0.69403	49.6485	5.41945
25.87	0.20065	77.0934	13.7612	77.0957	11.4061	77.0918	9.13246		30.2052	0.69709	49.6665	5.42589
25.88	0.19975	77.2931	13.8151	77.2954	11.4538	77.2915	9.17252		30.2252	0.70015	49.6844	5.43233
25.88	0.2002	77.4929	13.869	77.4951	11.5014	77.4912	9.21262		30.2452	0.70321	49.7024	5.43877
25.88	0.19987	77.6927	13.9229	77.6949	11.5491	77.691	9.25275		30.2653	0.70628	49.7203	5.44522
25.89	0.20087	77.8924	13.9768	77.8946	11.5968	77.8907	9.29293		30.2853	0.70935	49.7383	5.45166
25.89	0.20054	78.0922	14.0308	78.0943	11.6445	78.0904	9.33314		30.3053	0.71242	49.7562	5.4581
25.89	0.2021	78.2919	14.0847	78.294	11.6923	78.2901	9.37339		30.3253	0.71549	49.7741	5.46455
25.9	0.20199	78.4917	14.1387	78.4938	11.7401	78.4899	9.41368		30.3453	0.71857	49.7921	5.47099
25.9	0.20277	78.6914	14.1926	78.6935	11.7879	78.6896	9.45401		30.3654	0.72165	49.81	5.47743
25.9	0.20321	78.8911	14.2466	78.8932	11.8358	78.8893	9.49437		30.3854	0.72474	49.828	5.48387
25.9	0.20299	79.0909	14.3006	79.093	11.8837	79.089	9.53478		30.4054	0.72782	49.846	5.49032
25.91	0.20321	79.2906	14.3546	79.2927	11.9316	79.2887	9.57522		30.4254	0.73091	49.8639	5.49676
25.91	0.20377	79.4904	14.4086	79.4924	11.9795	79.4885	9.61569		30.4455	0.734	49.8818	5.5032
25.92	0.20567	79.6902	14.4626	79.6922	12.0275	79.6882	9.65621		30.4655	0.7371	49.8998	5.50964
25.92	0.20612	79.8899	14.5166	79.8919	12.0755	79.8879	9.69676		30.4855	0.7402	49.9177	5.51609
25.92	0.20891	80.0897	14.5706	80.0916	12.1235	80.0876	9.73736		30.5055	0.7433	49.9357	5.52253
25.93	0.20946	80.2894	14.6246	80.2913	12.1716	80.2873	9.77798		30.5255	0.7464	49.9536	5.52897
25.93	0.21214	80.4891	14.6786	80.4911	12.2196	80.487	9.81865		30.5455	0.74951	49.9716	5.53541
25.93	0.21103	80.6889	14.7327	80.6908	12.2678	80.6868	9.85936		30.5656	0.75262	49.9895	5.54186
25.94	0.21292	80.8886	14.7867	80.8905	12.3159	80.8865	9.9001		30.5856	0.75573	50.0075	5.5483
25.94	0.21192	81.0884	14.8408	81.0903	12.3641	81.0862	9.94088		30.6056	0.75885	50.0254	5.55474
25.94	0.21315	81.2882	14.8948	81.29	12.4123	81.2859	9.9817		30.6256	0.76196	50.0434	5.56119
25.95	0.21214	81.4879	14.9489	81.4897	12.4605	81.4857	10.0226		30.6456	0.76509	50.0613	5.56763
25.95	0.21515	81.6877	15.003	81.6895	12.5087	81.6854	10.0634		30.6657	0.76821	50.0793	5.57407
25.95	0.21616	81.8874	15.0571	81.8892	12.557	81.8851	10.1044		30.6857	0.77134	50.0972	5.58051
25.96	0.2194	82.0871	15.1111	82.0889	12.6053	82.0848	10.1454		30.7057	0.77447	50.1152	5.58696
25.96	0.22006	82.2869	15.1652	82.2887	12.6537	82.2845	10.1864		30.7257	0.7776	50.1331	5.5934
25.96	0.22174	82.4866	15.2194	82.4884	12.7021	82.4842	10.2274		30.7458	0.78074	50.1511	5.59984
25.97	0.22062	82.6864	15.2735	82.6881	12.7505	82.684	10.2685		30.7658	0.78387	50.169	5.60628
25.97	0.2204	82.8862	15.3276	82.8878	12.7989	82.8837	10.3096		30.7858	0.78702	50.187	5.61273
25.97	0.21839	83.0859	15.3817	83.0876	12.8474	83.0834	10.3508		30.8058	0.79016	50.2049	5.61917
25.98	0.22062	83.2857	15.4358	83.2873	12.8958	83.2831	10.392		30.8258	0.79331	50.2229	5.62561
25.98	0.22096	83.4854	15.49	83.487	12.9444	83.4828	10.4332		30.8458	0.79646	50.2408	5.63205
25.98	0.22364	83.6851	15.5441	83.6868	12.9929	83.6826	10.4745		30.8659	0.79961	50.2587	5.6385
25.99	0.22419	83.8849	15.5983	83.8865	13.0415	83.8823	10.5158		30.8859	0.80277	50.2767	5.64494
25.99	0.22732	84.0846	15.6524	84.0862	13.0901	84.082	10.5571		30.9059	0.80593	50.2946	5.65138
25.99	0.22732	84.2844	15.7066	84.2859	13.1387	84.2817	10.5985		30.9259	0.80909	50.3126	5.65783
26	0.22877	84.4841	15.7608	84.4857	13.1874	84.4814	10.6399		30.9459	0.81225	50.3305	5.66427
26	0.22855	84.6839	15.815	84.6854	13.236	84.6812	10.6814		30.966	0.81542	50.3485	5.67071
26	0.23067	84.8836	15.8692	84.8851	13.2848	84.8809	10.7229		30.986	0.81859	50.3664	5.67715
26.01	0.23089	85.0834	15.9234	85.0849	13.3335	85.0806	10.7644		31.006	0.82177	50.3844	5.6836
26.01	0.23223	85.2831	15.9776	85.2846	13.3823	85.2803	10.806		31.026	0.82494	50.4023	5.69004
26.01	0.23312	85.4829	16.0318	85.4843	13.4311	85.48	10.8476		31.0461	0.82812	50.4203	5.69648
26.02	0.23502	85.6826	16.086	85.684	13.4799	85.6798	10.8893		31.0661	0.8313	50.4382	5.70292
26.02	0.23546	85.8824	16.1403	85.8838	13.5288	85.8795	10.931		31.0861	0.83449	50.4562	5.70937
26.02	0.23669	86.0821	16.1945	86.0835	13.5777	86.0792	10.9727		31.1061	0.83768	50.4741	5.71581
26.03	0.23747	86.2819	16.2488	86.2832	13.6266	86.2789	11.0145		31.1261	0.84087	50.4921	5.72225
26.03	0.23703	86.4816	16.303	86.483	13.6755	86.4786	11.0563		31.1461	0.84406	50.51	5.72869
26.03	0.2368	86.6814	16.3573	86.6827	13.7245	86.6784	11.0981		31.1662	0.84726	50.528	5.73514
26.04	0.23703	86.8811	16.4115	86.8824	13.7735	86.8781	11.14		31.1862	0.85046	50.5459	5.74158
26.04	0.23703	87.0809	16.4658	87.0822	13.8225	87.0778	11.1819		31.2062	0.85366	50.5639	5.74802
26.04	0.23658	87.2806	16.5201	87.2819	13.8716	87.2775	11.2238		31.2262	0.85687	50.5818	5.75447
26.05	0.23825	87.4804	16.5744	87.4816	13.9207	87.4772	11.2658		31.2462	0.86007	50.5998	5.76091
26.05	0.23982	87.6801	16.6287	87.6813	13.9698	87.677	11.3079		31.2663	0.86329	50.6177	5.76735
26.05	0.24183	87.8799	16.683	87.8811	14.019	87.8767	11.3499		31.2863	0.8665	50.6357	5.77379
26.05	0.24428	88.0796	16.7373	88.0808	14.0681	88.0764	11.392		31.3063	0.86972	50.6536	5.78024
26.06	0.24562	88.2794	16.7917	88.2805	14.1173	88.2761	11.4342		31.3263	0.87294	50.6716	5.78668
26.06	0.24651	88.4791	16.846	88.4803	14.1666	88.4758	11.4764		31.3464	0.87616	50.6895	5.79312
26.07	0.24595	88.6789	16.9003	88.68	14.2158	88.6756	11.5186		31.3664	0.87939	50.7075	5.79956
26.07	0.24517	88.8786	16.9547	88.8797	14.2651	88.8753	11.5608		31.3864	0.88262	50.7254	5.80601
26.07	0.2445	89.0784	17.009	89.0795	14.3144	89.075	11.6031		31.4064	0.88585	50.7433	5.81245
26.08	0.24551	89.2781	17.0634	89.2792	14.3638	89.2747	11.6455		31.4264	0.88908	50.7613	5.81889
26.08	0.24573	89.4779	17.1178	89.4789	14.4132	89.4744	11.6878		31.4464	0.89232	50.7792	5.82533
26.08	0.24718	89.6776	17.1721	89.6787	14.4626	89.6741	11.7302		31.4665	0.89556	50.7972	5.83178
26.09	0.24975	89.8774	17.2265	89.8784	14.512	89.8739	11.7727		31.4865	0.8988	50.8151	5.83822
26.09	0.25109	90.0771	17.2809	90.0781	14.5615	90.0736	11.8152		31.5065	0.90205	50.8331	5.84466
26.09	0.25354	90.2769	17.3353	90.2778	14.611	90.2733	11.8577		31.5265	0.9053	50.851	5.85111
26.1	0.25511	90.4766	17.3897	90.4776	14.6605	90.473	11.9002		31.5465	0.90855	50.869	5.85755
26.1	0.25734	90.6764	17.4441	90.6773	14.71	90.6727	11.9428		31.5666	0.91181	50.8869	5.86399
26.1	0.25656	90.8761	17.4985	90.877	14.7596	90.8725	11.9855		31.5866	0.91506	50.9049	5.87043
26.11	0.25745	91.0759	17.553	91.0768	14.8092	91.0722	12.0282		31.6066	0.91832	50.9228	5.87688
26.11	0.256	91.2756	17.6074	91.2765	14.8589	91.2719	12.0709		31.6266	0.92159	50.9408	5.88332
26.11	0.25611	91.4754	17.6618	91.4762	14.9085	91.4716	12.1136		31.6467	0.92485	50.9587	5.88976
26.12	0.25667	91.6751	17.7163	91.676	14.9582	91.6714	12.1564		31.6667	0.92812	50.9767	5.8962
26.12	0.25957	91.8749	17.7707	91.8757	15.0079	91.8711	12.1992		31.6867	0.9314	50.9946	5.90265
26.12	0.26046	92.0746	17.8252	92.0754	15.0577	92.0708	12.2421		31.7067	0.93467	51.0126	5.90909
26.13	0.26392	92.2744	17.8797	92.2751	15.1075	92.2705	12.285		31.7267	0.93795	51.0305	5.91553
26.13	0.26515	92.4741	17.9342	92.4749	15.1573	92.4702	12.3279		31.7467	0.94123	51.0485	5.92197
26.13	0.2666	92.6739	17.9887	92.6746	15.2071	92.67	12.3709		31.7668	0.94451	51.0664	5.92842
26.14	0.26615	92.8736	18.0432	92.8743	15.257	92.8697	12.4139		31.7868	0.9478	51.0844	5.93486
26.14	0.26794	93.0734	18.0977	93.074	15.3069	93.0694	12.457		31.8068	0.95109	51.1023	5.9413
26.14	0.26604	93.2731	18.1522	93.2738	15.3568	93.2691	12.5		31.8268	0.95438	51.1202	5.94775
26.15	0.26772	93.4729	18.2067	93.4735	15.4068	93.4688	12.5432		31.8468	0.95768	51.1382	5.95419
26.15	0.26738	93.6726	18.2612	93.6732	15.4567	93.6685	12.5863		31.8669	0.96098	51.1561	5.96063
26.15	0.26872	93.8724	18.3157	93.873	15.5068	93.8683	12.6295		31.8869	0.96428	51.1741	5.96707
26.16	0.26961	94.0721	18.3703	94.0727	15.5568	94.068	12.6728		31.9069	0.96758	51.192	5.97352
26.16	0.27184	94.2719	18.4248	94.2724	15.6069	94.2677	12.716		31.9269	0.97089	51.21	5.97996
26.16	0.27218	94.4716	18.4794	94.4722	15.657	94.4674	12.7594		31.947	0.9742	51.2279	5.9864
26.17	0.27318	94.6714	18.534	94.6719	15.7071	94.6672	12.8027		31.967	0.97751	51.2459	5.99284
26.17	0.27263	94.8711	18.5885	94.8716	15.7572	94.8669	12.8461		31.987	0.98083	51.2638	5.99929
26.17	0.27229	95.0709	18.6431	95.0713	15.8074	95.0666	12.8895		32.007	0.98415	51.2818	6.00573
26.18	0.27151	95.2706	18.6977	95.2711	15.8576	95.2663	12.933		32.027	0.98747	51.2997	6.01217
26.18	0.27084	95.4704	18.7523	95.4708	15.9079	95.466	12.9765		32.047	0.9908	51.3177	6.01861
26.19	0.27051	95.6701	18.8069	95.6705	15.9581	95.6658	13.02		32.0671	0.99412	51.3356	6.02506
26.19	0.27095	95.8699	18.8615	95.8703	16.0084	95.8655	13.0636		32.0871	0.99745	51.3536	6.0315
26.19	0.27207	96.0696	18.9161	96.07	16.0588	96.0652	13.1073		32.1071	1.00079	51.3715	6.03794
26.19	0.2733	96.2694	18.9707	96.2697	16.1091	96.2649	13.1509		32.1271	1.00412	51.3895	6.04439
26.2	0.27497	96.4691	19.0254	96.4695	16.1595	96.4646	13.1946		32.1472	1.00746	51.4074	6.05083
26.2	0.27597	96.6689	19.08	96.6692	16.2099	96.6643	13.2383		32.1672	1.0108	51.4254	6.05727
26.2	0.27731	96.8686	19.1347	96.8689	16.2604	96.8641	13.2821		32.1872	1.01415	51.4433	6.06371
26.21	0.27653	97.0684	19.1893	97.0687	16.3108	97.0638	13.3259		32.2072	1.0175	51.4613	6.07016
26.21	0.27709	97.2681	19.244	97.2684	16.3613	97.2635	13.3697		32.2272	1.02085	51.4792	6.0766
26.21	0.27776	97.4679	19.2986	97.4681	16.4119	97.4632	13.4136		32.2473	1.0242	51.4972	6.08304
26.22	0.27731	97.6676	19.3533	97.6678	16.4624	97.6629	13.4575		32.2673	1.02756	51.5151	6.08948
26.22	0.2791	97.8674	19.408	97.8676	16.513	97.8627	13.5015		32.2873	1.03092	51.5331	6.09593
26.22	0.27966	98.0671	19.4627	98.0673	16.5636	98.0624	13.5455		32.3073	1.03428	51.551	6.10237
26.23	0.282	98.2669	19.5174	98.267	16.6143	98.2621	13.5895		32.3273	1.03765	51.569	6.10881
26.23	0.28267	98.4666	19.5721	98.4668	16.6649	98.4618	13.6336		32.3473	1.04101	51.5869	6.11525
26.23	0.28579	98.6664	19.6268	98.6665	16.7156	98.6615	13.6777		32.3674	1.04439	51.6048	6.1217
26.24	0.28613	98.8661	19.6815	98.8662	16.7664	98.8613	13.7219		32.3874	1.04776	51.6228	6.12814
26.24	0.28814	99.0659	19.7362	99.066	16.8171	99.061	13.7661		32.4074	1.05114	51.6407	6.13458
26.24	0.28937	99.2656	19.791	99.2657	16.8679	99.2607	13.8103		32.4274	1.05452	51.6587	6.14103
26.25	0.28981	99.4654	19.8457	99.4654	16.9187	99.4604	13.8545		32.4475	1.0579	51.6766	6.14747
26.25	0.28992	99.6651	19.9005	99.6651	16.9696	99.6601	13.8988		32.4675	1.06129	51.6946	6.15391
26.25	0.29126	99.8649	19.9552	99.8649	17.0204	99.8599	13.9432		32.4875	1.06467	51.7125	6.16035
26.26	0.2926	100.065	20.01	100.065	17.0713	100.06	13.9876		32.5075	1.06807	51.7305	6.1668
26.26	0.29361	100.264	20.0648	100.264	17.1223	100.259	14.032		32.5275	1.07146	51.7484	6.17324
26.26	0.2955	100.464	20.1196	100.464	17.1732	100.459	14.0764		32.5476	1.07486	51.7664	6.17968
26.27	0.29561	100.664	20.1744	100.664	17.2242	100.659	14.1209		32.5676	1.07826	51.7843	6.18612
26.27	0.29606	100.864	20.2292	100.864	17.2752	100.858	14.1654		32.5876	1.08166	51.8023	6.19257
26.27	0.29673	101.063	20.284	101.063	17.3263	101.058	14.21		32.6076	1.08507	51.8202	6.19901
26.28	0.2945	101.263	20.3388	101.263	17.3774	101.258	14.2546		32.6276	1.08848	51.8382	6.20545
26.28	0.29428	101.463	20.3936	101.463	17.4285	101.458	14.2992		32.6476	1.09189	51.8561	6.21189
26.28	0.29517	101.663	20.4484	101.662	17.4796	101.657	14.3439		32.6677	1.0953	51.8741	6.21834
26.29	0.2964	101.862	20.5033	101.862	17.5308	101.857	14.3886		32.6877	1.09872	51.892	6.22478
26.29	0.29796	102.062	20.5581	102.062	17.5819	102.057	14.4334		32.7077	1.10214	51.91	6.23122
26.29	0.30108	102.262	20.6129	102.262	17.6332	102.257	14.4782		32.7277	1.10556	51.9279	6.23767
26.3	0.30276	102.462	20.6678	102.461	17.6844	102.456	14.523		32.7478	1.10899	51.9459	6.24411
26.3	0.30465	102.661	20.7227	102.661	17.7357	102.656	14.5679		32.7678	1.11242	51.9638	6.25055
26.3	0.30543	102.861	20.7775	102.861	17.787	102.856	14.6128		32.7878	1.11585	51.9817	6.25699
26.31	0.30689	103.061	20.8324	103.061	17.8383	103.055	14.6577		32.8078	1.11929	51.9997	6.26344
26.31	0.30744	103.261	20.8873	103.26	17.8897	103.255	14.7027		32.8278	1.12272	52.0177	6.26988
26.31	0.30912	103.46	20.9422	103.46	17.9411	103.455	14.7477		32.8479	1.12617	52.0356	6.27632
26.32	0.3109	103.66	20.9971	103.66	17.9925	103.655	14.7928		32.8679	1.12961	52.0535	6.28276
26.32	0.31258	103.86	21.052	103.859	18.0439	103.854	14.8379		32.8879	1.13306	52.0715	6.28921
26.32	0.31347	104.06	21.1069	104.059	18.0954	104.054	14.883		32.9079	1.13651	52.0894	6.29565
26.33	0.3157	104.259	21.1618	104.259	18.1469	104.254	14.9282		32.9279	1.13996	52.1074	6.30209
26.33	0.31726	104.459	21.2168	104.459	18.1985	104.453	14.9734		32.9479	1.14341	52.1253	6.30853
26.33	0.31905	104.659	21.2717	104.658	18.25	104.653	15.0186		32.968	1.14687	52.1433	6.31498
26.34	0.31938	104.859	21.3267	104.858	18.3016	104.853	15.0639		32.988	1.15033	52.1612	6.32142
26.34	0.31994	105.058	21.3816	105.058	18.3532	105.053	15.1092		33.008	1.1538	52.1792	6.32786
26.34	0.31849	105.258	21.4366	105.258	18.4049	105.252	15.1546		33.028	1.15726	52.1971	6.33431
26.35	0.3195	105.458	21.4916	105.457	18.4566	105.452	15.2		33.0481	1.16073	52.2151	6.34075
26.35	0.31771	105.658	21.5465	105.657	18.5083	105.652	15.2454		33.0681	1.16421	52.233	6.34719
26.35	0.3205	105.857	21.6015	105.857	18.56	105.851	15.2909		33.0881	1.16768	52.251	6.35363
26.36	0.32072	106.057	21.6565	106.056	18.6118	106.051	15.3364		33.1081	1.17116	52.2689	6.36008
26.36	0.32429	106.257	21.7115	106.256	18.6636	106.251	15.3819		33.1281	1.17464	52.2869	6.36652
26.36	0.32552	106.457	21.7665	106.456	18.7154	106.451	15.4275		33.1482	1.17813	52.3048	6.37296
26.37	0.32909	106.656	21.8215	106.656	18.7672	106.65	15.4731		33.1682	1.18161	52.3228	6.3794
26.37	0.32909	106.856	21.8766	106.855	18.8191	106.85	15.5188		33.1882	1.18511	52.3407	6.38585
26.37	0.33233	107.056	21.9316	107.055	18.871	107.05	15.5645		33.2082	1.1886	52.3587	6.39229
26.38	0.33032	107.256	21.9866	107.255	18.923	107.249	15.6102		33.2282	1.19209	52.3766	6.39873
26.38	0.33132	107.455	22.0417	107.455	18.9749	107.449	15.656		33.2482	1.19559	52.3946	6.40518
26.38	0.32987	107.655	22.0967	107.654	19.0269	107.649	15.7018		33.2683	1.1991	52.4125	6.41162
26.39	0.33066	107.855	22.1518	107.854	19.079	107.849	15.7477		33.2883	1.2026	52.4305	6.41806
26.39	0.32976	108.055	22.2068	108.054	19.131	108.048	15.7936		33.3083	1.20611	52.4484	6.4245
26.39	0.33278	108.254	22.2619	108.254	19.1831	108.248	15.8395		33.3283	1.20962	52.4663	6.43095
26.4	0.33356	108.454	22.317	108.453	19.2352	108.448	15.8855		33.3484	1.21313	52.4843	6.43739
26.4	0.33657	108.654	22.3721	108.653	19.2873	108.648	15.9314		33.3684	1.21665	52.5022	6.44383
26.4	0.33769	108.854	22.4272	108.853	19.3395	108.847	15.9775		33.3884	1.22017	52.5202	6.45027
26.41	0.33869	109.053	22.4823	109.052	19.3917	109.047	16.0236		33.4084	1.22369	52.5381	6.45672
26.41	0.33936	109.253	22.5374	109.252	19.4439	109.247	16.0697		33.4284	1.22722	52.5561	6.46316
26.41	0.33891	109.453	22.5925	109.452	19.4962	109.446	16.1158		33.4485	1.23074	52.574	6.4696
26.42	0.33757	109.653	22.6476	109.652	19.5485	109.646	16.162		33.4685	1.23427	52.592	6.47604
26.42	0.3369	109.852	22.7028	109.851	19.6008	109.846	16.2082		33.4885	1.23781	52.6099	6.48249
26.42	0.33713	110.052	22.7579	110.051	19.6531	110.046	16.2545		33.5085	1.24134	52.6279	6.48893
26.43	0.33713	110.252	22.8131	110.251	19.7055	110.245	16.3008		33.5285	1.24488	52.6458	6.49537
26.43	0.33824	110.452	22.8682	110.451	19.7579	110.445	16.3472		33.5485	1.24843	52.6638	6.50182
26.43	0.33936	110.651	22.9234	110.65	19.8103	110.645	16.3935		33.5686	1.25197	52.6817	6.50826
26.44	0.34092	110.851	22.9786	110.85	19.8628	110.844	16.44		33.5886	1.25552	52.6997	6.5147
26.44	0.3417	111.051	23.0338	111.05	19.9153	111.044	16.4864		33.6086	1.25907	52.7176	6.52114
26.44	0.34293	111.251	23.0889	111.249	19.9678	111.244	16.5329		33.6286	1.26263	52.7356	6.52759
26.45	0.34327	111.45	23.1441	111.449	20.0203	111.444	16.5794		33.6487	1.26618	52.7535	6.53403
26.45	0.34494	111.65	23.1993	111.649	20.0729	111.643	16.626		33.6687	1.26974	52.7715	6.54047
26.45	0.34483	111.85	23.2545	111.849	20.1255	111.843	16.6726		33.6887	1.27331	52.7894	6.54691
26.46	0.34572	112.05	23.3098	112.048	20.1781	112.043	16.7193		33.7087	1.27687	52.8074	6.55336
26.46	0.34561	112.249	23.365	112.248	20.2308	112.242	16.7659		33.7287	1.28044	52.8253	6.5598
26.46	0.34762	112.449	23.4202	112.448	20.2834	112.442	16.8127		33.7488	1.28401	52.8432	6.56624
26.47	0.34717	112.649	23.4755	112.648	20.3361	112.642	16.8594		33.7688	1.28759	52.8612	6.57268
26.47	0.3494	112.849	23.5307	112.847	20.3889	112.842	16.9062		33.7888	1.29116	52.8792	6.57913
26.47	0.35007	113.048	23.586	113.047	20.4417	113.041	16.9531		33.8088	1.29475	52.8971	6.58557
26.48	0.35242	113.248	23.6412	113.247	20.4945	113.241	16.9999		33.8288	1.29833	52.9151	6.59201
26.48	0.35275	113.448	23.6965	113.446	20.5473	113.441	17.0468		33.8488	1.30191	52.933	6.59846
26.48	0.35476	113.648	23.7518	113.646	20.6002	113.641	17.0938		33.8689	1.3055	52.9509	6.6049
26.49	0.35588	113.847	23.8071	113.846	20.653	113.84	17.1408		33.8889	1.3091	52.9689	6.61134
26.49	0.35699	114.047	23.8624	114.046	20.706	114.04	17.1878		33.9089	1.31269	52.9868	6.61778
26.49	0.35755	114.247	23.9177	114.245	20.7589	114.24	17.2349		33.9289	1.31629	53.0048	6.62423
26.5	0.35956	114.447	23.973	114.445	20.8119	114.439	17.2819		33.949	1.31989	53.0227	6.63067
26.5	0.36045	114.646	24.0283	114.645	20.8649	114.639	17.3291		33.969	1.32349	53.0407	6.63711
26.5	0.36146	114.846	24.0836	114.845	20.9179	114.839	17.3763		33.989	1.3271	53.0586	6.64355
26.51	0.36335	115.046	24.1389	115.044	20.971	115.039	17.4235		34.009	1.33071	53.0766	6.65
26.51	0.36469	115.246	24.1943	115.244	21.024	115.238	17.4707		34.029	1.33432	53.0945	6.65644
26.51	0.36491	115.445	24.2496	115.444	21.0772	115.438	17.518		34.0491	1.33794	53.1125	6.66288
26.52	0.36614	115.645	24.305	115.644	21.1303	115.638	17.5653		34.0691	1.34155	53.1304	6.66932
26.52	0.36592	115.845	24.3603	115.843	21.1835	115.837	17.6127		34.0891	1.34518	53.1484	6.67577
26.52	0.36625	116.045	24.4157	116.043	21.2367	116.037	17.6601		34.1091	1.3488	53.1663	6.68221
26.53	0.3677	116.244	24.4711	116.243	21.2899	116.237	17.7075		34.1291	1.35243	53.1843	6.68865
26.53	0.36904	116.444	24.5265	116.442	21.3432	116.437	17.755		34.1491	1.35606	53.2022	6.6951
26.53	0.37083	116.644	24.5818	116.642	21.3965	116.636	17.8025		34.1692	1.35969	53.2202	6.70154
26.54	0.37373	116.844	24.6373	116.842	21.4498	116.836	17.8501		34.1892	1.36332	53.2381	6.70798
26.54	0.37607	117.043	24.6927	117.042	21.5031	117.036	17.8977		34.2092	1.36696	53.2561	6.71442
26.54	0.37808	117.243	24.7481	117.241	21.5565	117.235	17.9453		34.2292	1.3706	53.274	6.72087
26.55	0.3792	117.443	24.8035	117.441	21.6099	117.435	17.993		34.2493	1.37425	53.2919	6.72731
26.55	0.37998	117.643	24.8589	117.641	21.6634	117.635	18.0407		34.2693	1.3779	53.3099	6.73375
26.55	0.37953	117.842	24.9143	117.841	21.7168	117.835	18.0884		34.2893	1.38155	53.3278	6.74019
26.56	0.37909	118.042	24.9698	118.04	21.7703	118.034	18.1362		34.3093	1.3852	53.3458	6.74664
26.56	0.37775	118.242	25.0252	118.24	21.8238	118.234	18.184		34.3293	1.38885	53.3637	6.75308
26.56	0.37909	118.442	25.0807	118.44	21.8774	118.434	18.2319		34.3494	1.39251	53.3817	6.75952
26.57	0.37886	118.641	25.1362	118.639	21.9309	118.634	18.2797		34.3694	1.39618	53.3996	6.76596
26.57	0.37976	118.841	25.1916	118.839	21.9845	118.833	18.3277		34.3894	1.39984	53.4176	6.77241
26.57	0.38221	119.041	25.2471	119.039	22.0382	119.033	18.3757		34.4094	1.40351	53.4355	6.77885
26.58	0.384	119.241	25.3026	119.239	22.0919	119.233	18.4237		34.4294	1.40718	53.4535	6.78529
26.58	0.38355	119.44	25.3581	119.438	22.1455	119.432	18.4717		34.4494	1.41085	53.4714	6.79174
26.58	0.38411	119.64	25.4136	119.638	22.1993	119.632	18.5198		34.4695	1.41453	53.4894	6.79818
26.59	0.38478	119.84	25.4691	119.838	22.253	119.832	18.5679		34.4895	1.41821	53.5073	6.80462
26.59	0.38255	120.04	25.5246	120.038	22.3068	120.032	18.6161		34.5095	1.42189	53.5253	6.81106
26.59	0.3811	120.239	25.5802	120.237	22.3606	120.231	18.6643		34.5295	1.42557	53.5432	6.81751
26.6	0.38076	120.439	25.6357	120.437	22.4144	120.431	18.7125		34.5496	1.42926	53.5612	6.82395
26.6	0.38121	120.639	25.6913	120.637	22.4683	120.631	18.7608		34.5696	1.43295	53.5791	6.83039
26.6	0.38188	120.839	25.7468	120.836	22.5222	120.83	18.8091		34.5896	1.43665	53.5971	6.83683
26.61	0.38467	121.038	25.8024	121.036	22.5761	121.03	18.8574		34.6096	1.44034	53.615	6.84328
26.61	0.38712	121.238	25.8579	121.236	22.6301	121.23	18.9058		34.6296	1.44404	53.633	6.84972
26.61	0.38924	121.438	25.9135	121.436	22.684	121.43	18.9542		34.6497	1.44774	53.6509	6.85616
26.62	0.38947	121.638	25.9691	121.635	22.7381	121.629	19.0027		34.6697	1.45145	53.6689	6.8626
26.62	0.39047	121.837	26.0247	121.835	22.7921	121.829	19.0512		34.6897	1.45516	53.6868	6.86905
26.62	0.38801	122.037	26.0802	122.035	22.8462	122.029	19.0997		34.7097	1.45887	53.7047	6.87549
26.63	0.38947	122.237	26.1359	122.235	22.9002	122.228	19.1483		34.7297	1.46258	53.7227	6.88193
26.63	0.38913	122.437	26.1914	122.434	22.9544	122.428	19.1969		34.7497	1.4663	53.7407	6.88838
26.63	0.39248	122.636	26.2471	122.634	23.0085	122.628	19.2456		34.7698	1.47002	53.7586	6.89482
26.64	0.39382	122.836	26.3027	122.834	23.0627	122.828	19.2943		34.7898	1.47374	53.7766	6.90126
26.64	0.39784	123.036	26.3583	123.034	23.1169	123.027	19.343		34.8098	1.47747	53.7945	6.9077
26.64	0.39862	123.236	26.414	123.233	23.1712	123.227	19.3917		34.8298	1.4812	53.8124	6.91415
26.65	0.39984	123.435	26.4696	123.433	23.2254	123.427	19.4405		34.8499	1.48493	53.8304	6.92059
26.65	0.39917	123.635	26.5253	123.633	23.2797	123.627	19.4894		34.8699	1.48866	53.8483	6.92703
26.65	0.3985	123.835	26.5809	123.832	23.334	123.826	19.5383		34.8899	1.4924	53.8663	6.93347
26.66	0.39717	124.035	26.6366	124.032	23.3884	124.026	19.5872		34.9099	1.49614	53.8842	6.93992
26.66	0.39627	124.234	26.6923	124.232	23.4428	124.226	19.6361		34.9299	1.49988	53.9022	6.94636
26.66	0.39694	124.434	26.748	124.432	23.4972	124.425	19.6851		34.95	1.50363	53.9201	6.9528
26.67	0.39772	124.634	26.8037	124.631	23.5516	124.625	19.7341		34.97	1.50738	53.9381	6.95924
26.67	0.39728	124.834	26.8593	124.831	23.6061	124.825	19.7832		34.99	1.51113	53.956	6.96569
26.67	0.40018	125.033	26.9151	125.031	23.6606	125.025	19.8323		35.01	1.51488	53.974	6.97213
26.68	0.40074	125.233	26.9708	125.231	23.7151	125.224	19.8815		35.03	1.51864	53.9919	6.97857
26.68	0.40208	125.433	27.0265	125.43	23.7697	125.424	19.9306		35.05	1.5224	54.0099	6.98502
26.68	0.40163	125.633	27.0822	125.63	23.8243	125.624	19.9798		35.0701	1.52617	54.0278	6.99146
26.69	0.40353	125.832	27.138	125.83	23.8789	125.823	20.0291		35.0901	1.52993	54.0458	6.9979
26.69	0.40252	126.032	27.1937	126.029	23.9335	126.023	20.0784		35.1101	1.5337	54.0637	7.00434
26.69	0.40263	126.232	27.2494	126.229	23.9882	126.223	20.1277		35.1301	1.53747	54.0817	7.01079
26.7	0.40208	126.432	27.3052	126.429	24.0429	126.423	20.1771		35.1501	1.54125	54.0996	7.01723
26.7	0.40219	126.631	27.361	126.629	24.0976	126.622	20.2265		35.1702	1.54503	54.1176	7.02367
26.7	0.40408	126.831	27.4168	126.828	24.1524	126.822	20.2759		35.1902	1.54881	54.1355	7.03011
26.71	0.40386	127.031	27.4725	127.028	24.2071	127.022	20.3254		35.2102	1.55259	54.1534	7.03656
26.71	0.40721	127.231	27.5283	127.228	24.262	127.221	20.3749		35.2302	1.55638	54.1714	7.043
26.71	0.40665	127.43	27.5841	127.428	24.3168	127.421	20.4245		35.2503	1.56017	54.1893	7.04944
26.72	0.41033	127.63	27.6399	127.627	24.3717	127.621	20.4741		35.2703	1.56396	54.2073	7.05588
26.72	0.40899	127.83	27.6957	127.827	24.4266	127.821	20.5237		35.2903	1.56776	54.2253	7.06233
26.72	0.41145	128.03	27.7516	128.027	24.4815	128.02	20.5734		35.3103	1.57155	54.2432	7.06877
26.73	0.40989	128.229	27.8074	128.226	24.5365	128.22	20.6231		35.3303	1.57535	54.2611	7.07521
26.73	0.41245	128.429	27.8632	128.426	24.5914	128.42	20.6729		35.3503	1.57916	54.2791	7.08166
26.73	0.41045	128.629	27.9191	128.626	24.6465	128.619	20.7226		35.3704	1.58297	54.297	7.0881
26.74	0.4129	128.829	27.9749	128.826	24.7015	128.819	20.7725		35.3904	1.58678	54.315	7.09454
26.74	0.41268	129.028	28.0308	129.025	24.7566	129.019	20.8223		35.4104	1.59059	54.3329	7.10098
26.74	0.41457	129.228	28.0866	129.225	24.8117	129.219	20.8722		35.4304	1.5944	54.3509	7.10743
26.75	0.41435	129.428	28.1425	129.425	24.8668	129.418	20.9221		35.4504	1.59822	54.3688	7.11387
26.75	0.41658	129.628	28.1984	129.625	24.922	129.618	20.9721		35.4705	1.60204	54.3868	7.12031
26.75	0.41569	129.827	28.2543	129.824	24.9772	129.818	21.0221		35.4905	1.60587	54.4047	7.12675
26.76	0.41669	130.027	28.3102	130.024	25.0324	130.018	21.0722		35.5105	1.6097	54.4227	7.1332
26.76	0.41591	130.227	28.3661	130.224	25.0876	130.217	21.1223		35.5305	1.61353	54.4406	7.13964
26.76	0.41681	130.427	28.422	130.424	25.1429	130.417	21.1724		35.5506	1.61736	54.4586	7.14608
26.77	0.41625	130.626	28.4779	130.623	25.1982	130.617	21.2226		35.5706	1.6212	54.4765	7.15252
26.77	0.41837	130.826	28.5338	130.823	25.2535	130.816	21.2728		35.5906	1.62503	54.4945	7.15897
26.77	0.41915	131.026	28.5897	131.023	25.3089	131.016	21.323		35.6106	1.62888	54.5124	7.16541
26.78	0.42172	131.226	28.6457	131.222	25.3643	131.216	21.3733		35.6306	1.63272	54.5304	7.17185
26.78	0.42384	131.425	28.7016	131.422	25.4197	131.416	21.4236		35.6506	1.63657	54.5483	7.1783
26.78	0.42585	131.625	28.7576	131.622	25.4751	131.615	21.4739		35.6707	1.64042	54.5663	7.18474
26.79	0.42663	131.825	28.8136	131.822	25.5306	131.815	21.5243		35.6907	1.64427	54.5842	7.19118
26.79	0.42651	132.025	28.8695	132.021	25.5861	132.015	21.5748		35.7107	1.64813	54.6022	7.19762
26.79	0.42718	132.224	28.9255	132.221	25.6416	132.214	21.6252		35.7307	1.65199	54.6201	7.20407
26.8	0.42607	132.424	28.9815	132.421	25.6972	132.414	21.6757		35.7507	1.65585	54.638	7.21051
26.8	0.42651	132.624	29.0375	132.621	25.7528	132.614	21.7263		35.7708	1.65972	54.656	7.21695
26.8	0.42651	132.824	29.0935	132.82	25.8084	132.814	21.7768		35.7908	1.66358	54.6739	7.22339
26.81	0.42864	133.023	29.1495	133.02	25.8641	133.013	21.8275		35.8108	1.66745	54.6919	7.22984
26.81	0.43042	133.223	29.2055	133.22	25.9198	133.213	21.8781		35.8308	1.67133	54.7098	7.23628
26.81	0.43254	133.423	29.2615	133.419	25.9754	133.413	21.9288		35.8509	1.67521	54.7278	7.24272
26.82	0.43466	133.623	29.3176	133.619	26.0312	133.612	21.9795		35.8709	1.67908	54.7457	7.24916
26.82	0.43678	133.822	29.3736	133.819	26.087	133.812	22.0303		35.8909	1.68297	54.7637	7.25561
26.82	0.43823	134.022	29.4296	134.019	26.1427	134.012	22.0811		35.9109	1.68685	54.7816	7.26205
26.83	0.43913	134.222	29.4857	134.218	26.1986	134.212	22.132		35.9309	1.69074	54.7996	7.26849
26.83	0.44024	134.422	29.5418	134.418	26.2544	134.411	22.1828		35.9509	1.69463	54.8175	7.27494
26.83	0.44024	134.621	29.5978	134.618	26.3103	134.611	22.2338		35.971	1.69853	54.8355	7.28138
26.84	0.44013	134.821	29.6539	134.818	26.3662	134.811	22.2847		35.991	1.70242	54.8534	7.28782
26.84	0.44113	135.021	29.71	135.017	26.4221	135.011	22.3357		36.011	1.70632	54.8714	7.29426
26.84	0.44236	135.221	29.7661	135.217	26.4781	135.21	22.3867		36.031	1.71023	54.8893	7.30071
26.84	0.44426	135.42	29.8222	135.417	26.5341	135.41	22.4378		36.051	1.71413	54.9073	7.30715
26.85	0.44604	135.62	29.8783	135.616	26.5901	135.61	22.4889		36.0711	1.71804	54.9252	7.31359
26.85	0.4485	135.82	29.9344	135.816	26.6462	135.809	22.5401		36.0911	1.72195	54.9432	7.32003
26.86	0.45006	136.02	29.9905	136.016	26.7022	136.009	22.5913		36.1111	1.72587	54.9611	7.32648
26.86	0.45084	136.219	30.0466	136.216	26.7584	136.209	22.6425		36.1311	1.72978	54.9791	7.33292
26.86	0.45107	136.419	30.1028	136.415	26.8145	136.409	22.6937		36.1512	1.7337	54.997	7.33936
26.87	0.45151	136.619	30.1589	136.615	26.8707	136.608	22.745		36.1712	1.73763	55.0149	7.3458
26.87	0.45151	136.819	30.2151	136.815	26.9268	136.808	22.7964		36.1912	1.74155	55.0329	7.35225
26.87	0.45162	137.018	30.2712	137.015	26.9831	137.008	22.8478		36.2112	1.74548	55.0508	7.35869
26.87	0.45307	137.218	30.3274	137.214	27.0393	137.207	22.8992		36.2312	1.74942	55.0688	7.36513
26.88	0.4543	137.418	30.3836	137.414	27.0956	137.407	22.9506		36.2512	1.75335	55.0868	7.37158
26.88	0.45642	137.618	30.4397	137.614	27.1519	137.607	23.0021		36.2713	1.75729	55.1047	7.37802
26.89	0.45899	137.817	30.4959	137.814	27.2082	137.807	23.0536		36.2913	1.76123	55.1226	7.38446
26.89	0.46089	138.017	30.5521	138.013	27.2646	138.006	23.1052		36.3113	1.76517	55.1406	7.3909
26.89	0.46178	138.217	30.6083	138.213	27.321	138.206	23.1568		36.3313	1.76912	55.1585	7.39735
26.9	0.46223	138.417	30.6645	138.413	27.3774	138.406	23.2084		36.3513	1.77307	55.1765	7.40379
26.9	0.46278	138.616	30.7208	138.612	27.4339	138.605	23.2601		36.3714	1.77702	55.1944	7.41023
26.9	0.46278	138.816	30.777	138.812	27.4904	138.805	23.3118		36.3914	1.78098	55.2124	7.41667
26.91	0.46289	139.016	30.8332	139.012	27.5469	139.005	23.3636		36.4114	1.78493	55.2303	7.42312
26.91	0.46245	139.216	30.8895	139.212	27.6034	139.205	23.4154		36.4314	1.78889	55.2483	7.42956
26.91	0.46278	139.415	30.9457	139.411	27.66	139.404	23.4672		36.4515	1.79286	55.2662	7.436
26.92	0.46289	139.615	31.002	139.611	27.7166	139.604	23.5191		36.4715	1.79682	55.2842	7.44245
26.92	0.46256	139.815	31.0582	139.811	27.7732	139.804	23.5709		36.4915	1.80079	55.3021	7.44889
26.92	0.46301	140.015	31.1145	140.011	27.8299	140.004	23.6229		36.5115	1.80477	55.3201	7.45533
26.93	0.46334	140.214	31.1708	140.21	27.8865	140.203	23.6749		36.5315	1.80874	55.338	7.46177
26.93	0.46267	140.414	31.2271	140.41	27.9433	140.403	23.7269		36.5515	1.81272	55.356	7.46822
26.93	0.46211	140.614	31.2833	140.61	28	140.603	23.7789		36.5716	1.8167	55.3739	7.47466
26.94	0.46156	140.814	31.3396	140.809	28.0568	140.802	23.831		36.5916	1.82069	55.3919	7.4811
26.94	0.46111	141.013	31.396	141.009	28.1136	141.002	23.8832		36.6116	1.82467	55.4098	7.48754
26.94	0.45999	141.213	31.4523	141.209	28.1704	141.202	23.9353		36.6316	1.82866	55.4278	7.49399
26.95	0.46144	141.413	31.5086	141.409	28.2273	141.402	23.9875		36.6516	1.83266	55.4457	7.50043
26.95	0.46144	141.613	31.5649	141.608	28.2841	141.601	24.0398		36.6717	1.83665	55.4637	7.50687
26.95	0.46278	141.812	31.6213	141.808	28.341	141.801	24.0921		36.6917	1.84065	55.4816	7.51331
26.96	0.46334	142.012	31.6776	142.008	28.398	142.001	24.1444		36.7117	1.84465	55.4995	7.51976
26.96	0.46513	142.212	31.734	142.208	28.455	142.2	24.1967		36.7317	1.84866	55.5175	7.5262
26.96	0.4658	142.412	31.7903	142.407	28.512	142.4	24.2491		36.7518	1.85267	55.5354	7.53264
26.97	0.46702	142.611	31.8467	142.607	28.569	142.6	24.3016		36.7718	1.85668	55.5534	7.53909
26.97	0.46591	142.811	31.9031	142.807	28.626	142.8	24.354		36.7918	1.86069	55.5713	7.54553
26.97	0.46524	143.011	31.9595	143.006	28.6831	142.999	24.4065		36.8118	1.86471	55.5893	7.55197
26.98	0.46468	143.211	32.0159	143.206	28.7402	143.199	24.4591		36.8318	1.86872	55.6072	7.55841
26.98	0.4639	143.41	32.0722	143.406	28.7974	143.399	24.5117		36.8518	1.87275	55.6252	7.56486
26.98	0.46368	143.61	32.1287	143.606	28.8546	143.598	24.5643		36.8719	1.87677	55.6431	7.5713
26.99	0.46535	143.81	32.1851	143.805	28.9118	143.798	24.617		36.8919	1.8808	55.6611	7.57774
26.99	0.46557	144.01	32.2415	144.005	28.969	143.998	24.6697		36.9119	1.88483	55.679	7.58418
26.99	0.46702	144.209	32.2979	144.205	29.0263	144.198	24.7224		36.9319	1.88886	55.697	7.59063
26.99	0.46658	144.409	32.3543	144.405	29.0835	144.397	24.7752		36.9519	1.8929	55.7149	7.59707
27	0.46769	144.609	32.4108	144.604	29.1409	144.597	24.828		36.972	1.89694	55.7329	7.60351
27	0.46624	144.809	32.4672	144.804	29.1982	144.797	24.8808		36.992	1.90098	55.7508	7.60995
27	0.46725	145.008	32.5237	145.004	29.2556	144.997	24.9337		37.012	1.90503	55.7688	7.6164
27.01	0.46524	145.208	32.5802	145.204	29.313	145.196	24.9866		37.032	1.90908	55.7867	7.62284
27.01	0.46602	145.408	32.6367	145.403	29.3704	145.396	25.0396		37.0521	1.91313	55.8047	7.62928
27.02	0.46412	145.608	32.6931	145.603	29.4279	145.596	25.0926		37.0721	1.91718	55.8226	7.63573
27.02	0.46591	145.807	32.7496	145.803	29.4854	145.795	25.1456		37.0921	1.92124	55.8406	7.64217
27.02	0.46635	146.007	32.8061	146.002	29.5429	145.995	25.1987		37.1121	1.9253	55.8585	7.64861
27.02	0.4678	146.207	32.8626	146.202	29.6004	146.195	25.2518		37.1321	1.92936	55.8765	7.65505
27.03	0.46903	146.407	32.9191	146.402	29.658	146.395	25.305		37.1521	1.93342	55.8944	7.6615
27.03	0.46914	146.606	32.9757	146.602	29.7156	146.594	25.3582		37.1722	1.93749	55.9124	7.66794
27.04	0.46914	146.806	33.0322	146.801	29.7732	146.794	25.4114		37.1922	1.94156	55.9303	7.67438
27.04	0.46836	147.006	33.0887	147.001	29.8309	146.994	25.4647		37.2122	1.94564	55.9483	7.68082
27.04	0.4678	147.206	33.1452	147.201	29.8886	147.193	25.518		37.2322	1.94972	55.9662	7.68727
27.04	0.46736	147.405	33.2018	147.401	29.9463	147.393	25.5713		37.2522	1.9538	55.9841	7.69371
27.05	0.46881	147.605	33.2584	147.6	30.004	147.593	25.6247		37.2723	1.95788	56.0021	7.70015
27.05	0.46993	147.805	33.3149	147.8	30.0618	147.793	25.6781		37.2923	1.96197	56.02	7.70659
27.06	0.47149	148.005	33.3715	148	30.1196	147.992	25.7315		37.3123	1.96605	56.038	7.71304
27.06	0.47361	148.204	33.4281	148.199	30.1775	148.192	25.785		37.3323	1.97015	56.0559	7.71948
27.06	0.47439	148.404	33.4847	148.399	30.2353	148.392	25.8386		37.3524	1.97424	56.0739	7.72592
27.06	0.47595	148.604	33.5412	148.599	30.2932	148.591	25.8921		37.3724	1.97834	56.0918	7.73237
27.07	0.4755	148.804	33.5979	148.799	30.3511	148.791	25.9457		37.3924	1.98244	56.1098	7.73881
27.07	0.47562	149.003	33.6545	148.998	30.4091	148.991	25.9994		37.4124	1.98654	56.1277	7.74525
27.07	0.47595	149.203	33.7111	149.198	30.4671	149.191	26.0531		37.4324	1.99065	56.1457	7.75169
27.08	0.4764	149.403	33.7677	149.398	30.5251	149.39	26.1068		37.4524	1.99476	56.1636	7.75814
27.08	0.47696	149.603	33.8243	149.598	30.5831	149.59	26.1605		37.4725	1.99887	56.1816	7.76458
27.08	0.47941	149.802	33.881	149.797	30.6412	149.79	26.2143		37.4925	2.00298	56.1995	7.77102
27.09	0.48108	150.002	33.9376	149.997	30.6992	149.99	26.2682		37.5125	2.0071	56.2175	7.77746
27.09	0.48276	--	--	--	--	--	--		37.5325	2.01122	56.2354	7.78391
27.09	0.48454	--	--	--	--	--	--		37.5525	2.01535	56.2534	7.79035
27.1	0.48566	--	--	--	--	--	--		37.5726	2.01947	56.2713	7.79679
27.1	0.48622	--	--	--	--	--	--		37.5926	2.0236	56.2893	7.80323
27.1	0.48756	--	--	--	--	--	--		37.6126	2.02774	56.3072	7.80968
27.11	0.48812	--	--	--	--	--	--		37.6326	2.03187	56.3252	7.81612
27.11	0.48878	--	--	--	--	--	--		37.6527	2.03601	56.3431	7.82256
27.11	0.48945	--	--	--	--	--	--		37.6727	2.04015	56.361	7.82901
27.12	0.48923	--	--	--	--	--	--		37.6927	2.04429	56.379	7.83545
27.12	0.49068	--	--	--	--	--	--		37.7127	2.04844	56.3969	7.84189
27.12	0.49135	--	--	--	--	--	--		37.7327	2.05259	56.4149	7.84833
27.13	0.49314	--	--	--	--	--	--		37.7527	2.05674	56.4328	7.85478
27.13	0.4947	--	--	--	--	--	--		37.7728	2.0609	56.4508	7.86122
27.13	0.49604	--	--	--	--	--	--		37.7928	2.06506	56.4687	7.86766
27.14	0.49648	--	--	--	--	--	--		37.8128	2.06922	56.4867	7.8741
27.14	0.4966	--	--	--	--	--	--		37.8328	2.07338	56.5046	7.88055
27.14	0.49682	--	--	--	--	--	--		37.8528	2.07755	56.5226	7.88699
27.15	0.49715	--	--	--	--	--	--		37.8729	2.08172	56.5405	7.89343
27.15	0.50039	--	--	--	--	--	--		37.8929	2.08589	56.5585	7.89987
27.15	0.50229	--	--	--	--	--	--		37.9129	2.09007	56.5764	7.90632
27.16	0.50586	--	--	--	--	--	--		37.9329	2.09425	56.5944	7.91276
27.16	0.5082	--	--	--	--	--	--		37.953	2.09843	56.6123	7.9192
27.16	0.51032	--	--	--	--	--	--		37.973	2.10262	56.6303	7.92565
27.17	0.50954	--	--	--	--	--	--		37.993	2.1068	56.6482	7.93209
27.17	0.50943	--	--	--	--	--	--		38.013	2.11099	56.6662	7.93853
27.17	0.50843	--	--	--	--	--	--		38.033	2.11519	56.6841	7.94497
27.18	0.50921	--	--	--	--	--	--		38.053	2.11938	56.7021	7.95142
27.18	0.50965	--	--	--	--	--	--		38.0731	2.12358	56.72	7.95786
27.18	0.51166	--	--	--	--	--	--		38.0931	2.12779	56.738	7.9643
27.19	0.51501	--	--	--	--	--	--		38.1131	2.13199	56.7559	7.97074
27.19	0.51691	--	--	--	--	--	--		38.1331	2.1362	56.7739	7.97719
27.19	0.51947	--	--	--	--	--	--		38.1531	2.14041	56.7918	7.98363
27.2	0.5207	--	--	--	--	--	--		38.1732	2.14462	56.8098	7.99007
27.2	0.52226	--	--	--	--	--	--		38.1932	2.14884	56.8277	7.99651
27.2	0.52171	--	--	--	--	--	--		38.2132	2.15306	56.8456	8.00296
27.21	0.52282	--	--	--	--	--	--		38.2332	2.15728	56.8636	8.0094
27.21	0.52092	--	--	--	--	--	--		38.2533	2.16151	56.8815	8.01584
27.21	0.5226	--	--	--	--	--	--		38.2733	2.16574	56.8995	8.02229
27.22	0.52249	--	--	--	--	--	--		38.2933	2.16997	56.9174	8.02873
27.22	0.52494	--	--	--	--	--	--		38.3133	2.1742	56.9354	8.03517
27.22	0.52561	--	--	--	--	--	--		38.3333	2.17844	56.9533	8.04161
27.23	0.52918	--	--	--	--	--	--		38.3533	2.18268	56.9713	8.04806
27.23	0.52874	--	--	--	--	--	--		38.3734	2.18692	56.9892	8.0545
27.23	0.52974	--	--	--	--	--	--		38.3934	2.19117	57.0072	8.06094
27.24	0.52784	--	--	--	--	--	--		38.4134	2.19541	57.0251	8.06738
27.24	0.52818	--	--	--	--	--	--		38.4334	2.19967	57.0431	8.07383
27.24	0.52561	--	--	--	--	--	--		38.4534	2.20392	57.061	8.08027
27.25	0.52673	--	--	--	--	--	--		38.4735	2.20818	57.079	8.08671
27.25	0.52673	--	--	--	--	--	--		38.4935	2.21244	57.0969	8.09315
27.25	0.52818	--	--	--	--	--	--		38.5135	2.2167	57.1149	8.0996
27.26	0.52851	--	--	--	--	--	--		38.5335	2.22097	57.1328	8.10604
27.26	0.5313	--	--	--	--	--	--		38.5536	2.22524	57.1508	8.11248
27.26	0.53119	--	--	--	--	--	--		38.5736	2.22951	57.1687	8.11893
27.27	0.53231	--	--	--	--	--	--		38.5936	2.23378	57.1867	8.12537
27.27	0.53086	--	--	--	--	--	--		38.6136	2.23806	57.2046	8.13181
27.27	0.53242	--	--	--	--	--	--		38.6336	2.24234	57.2225	8.13825
27.28	0.53007	--	--	--	--	--	--		38.6536	2.24662	57.2405	8.1447
27.28	0.53086	--	--	--	--	--	--		38.6737	2.25091	57.2585	8.15114
27.28	0.52918	--	--	--	--	--	--		38.6937	2.2552	57.2764	8.15758
27.29	0.53164	--	--	--	--	--	--		38.7137	2.25949	57.2943	8.16402
27.29	0.52974	--	--	--	--	--	--		38.7337	2.26379	57.3123	8.17047
27.29	0.53119	--	--	--	--	--	--		38.7537	2.26809	57.3302	8.17691
27.3	0.53063	--	--	--	--	--	--		38.7738	2.27239	57.3482	8.18335
27.3	0.53119	--	--	--	--	--	--		38.7938	2.27669	57.3661	8.18979
27.3	0.5313	--	--	--	--	--	--		38.8138	2.281	57.3841	8.19624
27.31	0.53086	--	--	--	--	--	--		38.8338	2.28531	57.402	8.20268
27.31	0.53086	--	--	--	--	--	--		38.8539	2.28962	57.42	8.20912
27.31	0.53108	--	--	--	--	--	--		38.8739	2.29394	57.4379	8.21557
27.32	0.53153	--	--	--	--	--	--		38.8939	2.29825	57.4559	8.22201
27.32	0.53041	--	--	--	--	--	--		38.9139	2.30257	57.4738	8.22845
27.32	0.53164	--	--	--	--	--	--		38.9339	2.3069	57.4918	8.23489
27.33	0.53097	--	--	--	--	--	--		38.9539	2.31123	57.5097	8.24134
27.33	0.53242	--	--	--	--	--	--		38.974	2.31556	57.5277	8.24778
27.33	0.5322	--	--	--	--	--	--		38.994	2.31989	57.5456	8.25422
27.34	0.53443	--	--	--	--	--	--		39.014	2.32422	57.5636	8.26066
27.34	0.53365	--	--	--	--	--	--		39.034	2.32856	57.5815	8.26711
27.34	0.53644	--	--	--	--	--	--		39.054	2.33291	57.5995	8.27355
27.35	0.53487	--	--	--	--	--	--		39.0741	2.33725	57.6174	8.27999
27.35	0.53755	--	--	--	--	--	--		39.0941	2.3416	57.6354	8.28643
27.35	0.53733	--	--	--	--	--	--		39.1141	2.34595	57.6533	8.29288
27.36	0.53967	--	--	--	--	--	--		39.1341	2.3503	57.6713	8.29932
27.36	0.53867	--	--	--	--	--	--		39.1542	2.35466	57.6892	8.30576
27.36	0.54079	--	--	--	--	--	--		39.1742	2.35902	57.7071	8.31221
27.37	0.53889	--	--	--	--	--	--		39.1942	2.36338	57.7251	8.31865
27.37	0.53978	--	--	--	--	--	--		39.2142	2.36774	57.743	8.32509
27.37	0.53923	--	--	--	--	--	--		39.2342	2.37211	57.761	8.33153
27.38	0.54157	--	--	--	--	--	--		39.2542	2.37648	57.7789	8.33798
27.38	0.54012	--	--	--	--	--	--		39.2743	2.38085	57.7969	8.34442
27.38	0.54324	--	--	--	--	--	--		39.2943	2.38523	57.8148	8.35086
27.39	0.54235	--	--	--	--	--	--		39.3143	2.38961	57.8328	8.3573
27.39	0.54503	--	--	--	--	--	--		39.3343	2.39399	57.8507	8.36375
27.39	0.54436	--	--	--	--	--	--		39.3543	2.39838	57.8687	8.37019
27.4	0.54693	--	--	--	--	--	--		39.3744	2.40277	57.8866	8.37663
27.4	0.54614	--	--	--	--	--	--		39.3944	2.40716	57.9046	8.38307
27.4	0.54838	--	--	--	--	--	--		39.4144	2.41155	57.9225	8.38952
27.41	0.54782	--	--	--	--	--	--		39.4344	2.41595	57.9405	8.39596
27.41	0.5496	--	--	--	--	--	--		39.4545	2.42035	57.9584	8.4024
27.41	0.54938	--	--	--	--	--	--		39.4745	2.42475	57.9764	8.40885
27.42	0.55228	--	--	--	--	--	--		39.4945	2.42916	57.9943	8.41529
27.42	0.55306	--	--	--	--	--	--		39.5145	2.43356	58.0123	8.42173
27.42	0.55619	--	--	--	--	--	--		39.5345	2.43798	58.0302	8.42817
27.43	0.55809	--	--	--	--	--	--		39.5545	2.44239	58.0482	8.43462
27.43	0.56154	--	--	--	--	--	--		39.5746	2.44681	58.0661	8.44106
27.43	0.56177	--	--	--	--	--	--		39.5946	2.45123	58.084	8.4475
27.44	0.56311	--	--	--	--	--	--		39.6146	2.45565	58.102	8.45394
27.44	0.56277	--	--	--	--	--	--		39.6346	2.46008	58.12	8.46039
27.44	0.56188	--	--	--	--	--	--		39.6546	2.4645	58.1379	8.46683
27.45	0.56121	--	--	--	--	--	--		39.6747	2.46894	58.1559	8.47327
27.45	0.56166	--	--	--	--	--	--		39.6947	2.47337	58.1738	8.47971
27.45	0.56288	--	--	--	--	--	--		39.7147	2.47781	58.1917	8.48616
27.46	0.56366	--	--	--	--	--	--		39.7347	2.48225	58.2097	8.4926
27.46	0.56567	--	--	--	--	--	--		39.7548	2.48669	58.2276	8.49904
27.46	0.56757	--	--	--	--	--	--		39.7748	2.49114	58.2456	8.50549
27.47	0.56913	--	--	--	--	--	--		39.7948	2.49559	58.2635	8.51193
27.47	0.5698	--	--	--	--	--	--		39.8148	2.50004	58.2815	8.51837
27.47	0.57047	--	--	--	--	--	--		39.8348	2.50449	58.2994	8.52481
27.48	0.57136	--	--	--	--	--	--		39.8548	2.50895	58.3174	8.53126
27.48	0.5717	--	--	--	--	--	--		39.8749	2.51341	58.3353	8.5377
27.48	0.57248	--	--	--	--	--	--		39.8949	2.51788	58.3533	8.54414
27.49	0.57349	--	--	--	--	--	--		39.9149	2.52234	58.3712	8.55058
27.49	0.57505	--	--	--	--	--	--		39.9349	2.52681	58.3892	8.55703
27.49	0.5765	--	--	--	--	--	--		39.9549	2.53128	58.4071	8.56347
27.5	0.57862	--	--	--	--	--	--		39.975	2.53576	58.4251	8.56991
27.5	0.58018	--	--	--	--	--	--		39.995	2.54024	58.443	8.57636
27.5	0.58141	--	--	--	--	--	--		40.015	2.54472	58.461	8.5828
27.5	0.58286	--	--	--	--	--	--		40.035	2.5492	58.4789	8.58924
27.51	0.58241	--	--	--	--	--	--		40.0551	2.55369	58.4969	8.59568
27.51	0.58375	--	--	--	--	--	--		40.0751	2.55818	58.5148	8.60213
27.52	0.58409	--	--	--	--	--	--		40.0951	2.56267	58.5328	8.60857
27.52	0.58643	--	--	--	--	--	--		40.1151	2.56717	58.5507	8.61501
27.52	0.58889	--	--	--	--	--	--		40.1351	2.57167	58.5686	8.62145
27.53	0.59179	--	--	--	--	--	--		40.1552	2.57617	58.5866	8.6279
27.53	0.5948	--	--	--	--	--	--		40.1752	2.58067	58.6045	8.63434
27.53	0.5977	--	--	--	--	--	--		40.1952	2.58518	58.6225	8.64078
27.54	0.59971	--	--	--	--	--	--		40.2152	2.58969	58.6404	8.64722
27.54	0.60038	--	--	--	--	--	--		40.2352	2.5942	58.6584	8.65367
27.54	0.60127	--	--	--	--	--	--		40.2553	2.59872	58.6763	8.66011
27.55	0.60027	--	--	--	--	--	--		40.2753	2.60324	58.6943	8.66655
27.55	0.59993	--	--	--	--	--	--		40.2953	2.60776	58.7122	8.673
27.55	0.60027	--	--	--	--	--	--		40.3153	2.61228	58.7302	8.67944
27.56	0.59938	--	--	--	--	--	--		40.3353	2.61681	58.7481	8.68588
27.56	0.6025	--	--	--	--	--	--		40.3554	2.62134	58.7661	8.69232
27.56	0.60339	--	--	--	--	--	--		40.3754	2.62588	58.784	8.69877
27.57	0.60518	--	--	--	--	--	--		40.3954	2.63041	58.802	8.70521
27.57	0.60562	--	--	--	--	--	--		40.4154	2.63495	58.8199	8.71165
27.57	0.6073	--	--	--	--	--	--		40.4354	2.63949	58.8379	8.71809
27.58	0.60763	--	--	--	--	--	--		40.4555	2.64404	58.8558	8.72454
27.58	0.60741	--	--	--	--	--	--		40.4755	2.64859	58.8738	8.73098
27.59	0.6083	--	--	--	--	--	--		40.4955	2.65314	58.8917	8.73742
27.59	0.60808	--	--	--	--	--	--		40.5155	2.65769	58.9097	8.74386
27.59	0.60975	--	--	--	--	--	--		40.5355	2.66225	58.9276	8.75031
27.59	0.61009	--	--	--	--	--	--		40.5556	2.66681	58.9456	8.75675
27.6	0.61232	--	--	--	--	--	--		40.5756	2.67137	58.9635	8.76319
27.6	0.6121	--	--	--	--	--	--		40.5956	2.67593	58.9815	8.76964
27.6	0.61355	--	--	--	--	--	--		40.6156	2.6805	58.9994	8.77608
27.61	0.61277	--	--	--	--	--	--		40.6356	2.68507	59.0174	8.78252
27.61	0.61232	--	--	--	--	--	--		40.6557	2.68965	59.0353	8.78896
27.61	0.61132	--	--	--	--	--	--		40.6757	2.69423	59.0532	8.79541
27.62	0.61154	--	--	--	--	--	--		40.6957	2.69881	59.0712	8.80185
27.62	0.61143	--	--	--	--	--	--		40.7157	2.70339	59.0891	8.80829
27.62	0.61377	--	--	--	--	--	--		40.7357	2.70797	59.1071	8.81473
27.63	0.61422	--	--	--	--	--	--		40.7558	2.71256	59.125	8.82118
27.63	0.61745	--	--	--	--	--	--		40.7758	2.71715	59.143	8.82762
27.63	0.6189	--	--	--	--	--	--		40.7958	2.72175	59.1609	8.83406
27.64	0.62125	--	--	--	--	--	--		40.8158	2.72635	59.1789	8.8405
27.64	0.62035	--	--	--	--	--	--		40.8358	2.73095	59.1968	8.84695
27.64	0.62203	--	--	--	--	--	--		40.8559	2.73555	59.2148	8.85339
27.65	0.62047	--	--	--	--	--	--		40.8759	2.74015	59.2327	8.85983
27.65	0.62147	--	--	--	--	--	--		40.8959	2.74476	59.2507	8.86628
27.66	0.62013	--	--	--	--	--	--		40.9159	2.74938	59.2686	8.87272
27.66	0.62158	--	--	--	--	--	--		40.9359	2.75399	59.2866	8.87916
27.66	0.62024	--	--	--	--	--	--		40.956	2.75861	59.3045	8.8856
27.66	0.62236	--	--	--	--	--	--		40.976	2.76323	59.3225	8.89205
27.67	0.62147	--	--	--	--	--	--		40.996	2.76785	59.3404	8.89849
27.67	0.62326	--	--	--	--	--	--		41.016	2.77248	59.3584	8.90493
27.68	0.62292	--	--	--	--	--	--		41.036	2.77711	59.3763	8.91137
27.68	0.62515	--	--	--	--	--	--		41.0561	2.78174	59.3942	8.91782
27.68	0.62359	--	--	--	--	--	--		41.0761	2.78637	59.4122	8.92426
27.68	0.62504	--	--	--	--	--	--		41.0961	2.79101	59.4301	8.9307
27.69	0.62381	--	--	--	--	--	--		41.1161	2.79565	59.4481	8.93714
27.69	0.62538	--	--	--	--	--	--		41.1361	2.8003	59.4661	8.94359
27.7	0.62515	--	--	--	--	--	--		41.1562	2.80494	59.484	8.95003
27.7	0.62794	--	--	--	--	--	--		41.1762	2.80959	59.5019	8.95647
27.7	0.6285	--	--	--	--	--	--		41.1962	2.81425	59.5199	8.96292
27.71	0.63118	--	--	--	--	--	--		41.2162	2.8189	59.5378	8.96936
27.71	0.63174	--	--	--	--	--	--		41.2362	2.82356	59.5558	8.9758
27.71	0.63375	--	--	--	--	--	--		41.2563	2.82822	59.5737	8.98224
27.72	0.63375	--	--	--	--	--	--		41.2763	2.83289	59.5917	8.98869
27.72	0.63397	--	--	--	--	--	--		41.2963	2.83755	59.6096	8.99513
27.72	0.63241	--	--	--	--	--	--		41.3163	2.84222	59.6276	9.00157
27.73	0.63062	--	--	--	--	--	--		41.3363	2.84689	59.6455	9.00801
27.73	0.62817	--	--	--	--	--	--		41.3564	2.85157	59.6635	9.01446
27.73	0.62582	--	--	--	--	--	--		41.3764	2.85625	59.6814	9.0209
27.74	0.62448	--	--	--	--	--	--		41.3964	2.86093	59.6994	9.02734
27.74	0.6237	--	--	--	--	--	--		41.4164	2.86562	59.7173	9.03378
27.74	0.62415	--	--	--	--	--	--		41.4364	2.8703	59.7353	9.04023
27.74	0.62348	--	--	--	--	--	--		41.4565	2.87499	59.7532	9.04667
27.75	0.62415	--	--	--	--	--	--		41.4765	2.87969	59.7712	9.05311
27.75	0.62381	--	--	--	--	--	--		41.4965	2.88438	59.7891	9.05956
27.76	0.62437	--	--	--	--	--	--		41.5165	2.88908	59.8071	9.066
27.76	0.62292	--	--	--	--	--	--		41.5365	2.89378	59.825	9.07244
27.76	0.6246	--	--	--	--	--	--		41.5566	2.89849	59.843	9.07888
27.76	0.62426	--	--	--	--	--	--		41.5766	2.9032	59.8609	9.08533
27.77	0.62649	--	--	--	--	--	--		41.5966	2.90791	59.8788	9.09177
27.77	0.62705	--	--	--	--	--	--		41.6166	2.91262	59.8968	9.09821
27.78	0.62973	--	--	--	--	--	--		41.6366	2.91734	59.9147	9.10465
27.78	0.62928	--	--	--	--	--	--		41.6567	2.92206	59.9327	9.1111
27.78	0.6304	--	--	--	--	--	--		41.6767	2.92678	59.9506	9.11754
27.79	0.62917	--	--	--	--	--	--		41.6967	2.9315	59.9686	9.12398
27.79	0.62973	--	--	--	--	--	--		41.7167	2.93623	59.9865	9.13042
27.79	0.62839	--	--	--	--	--	--		41.7367	2.94096	60.0045	9.13687
27.79	0.6285	--	--	--	--	--	--		41.7568	2.9457	60.0224	9.14331
27.8	0.62783	--	--	--	--	--	--		41.7768	2.95043	60.0404	9.14975
27.8	0.62872	--	--	--	--	--	--		41.7968	2.95517	60.0583	9.1562
27.81	0.62872	--	--	--	--	--	--		41.8168	2.95991	60.0763	9.16264
27.81	0.63151	--	--	--	--	--	--		41.8368	2.96466	60.0942	9.16908
27.81	0.63252	--	--	--	--	--	--		41.8569	2.96941	60.1122	9.17552
27.81	0.6352	--	--	--	--	--	--		41.8769	2.97416	60.1301	9.18197
27.82	0.6362	--	--	--	--	--	--		41.8969	2.97891	60.1481	9.18841
27.82	0.63877	--	--	--	--	--	--		41.9169	2.98367	60.166	9.19485
27.82	0.63933	--	--	--	--	--	--		41.9369	2.98843	60.184	9.20129
27.83	0.64122	--	--	--	--	--	--		41.957	2.99319	60.2019	9.20774
27.83	0.64189	--	--	--	--	--	--		41.977	2.99796	60.2199	9.21418
27.83	0.6439	--	--	--	--	--	--		41.997	3.00273	60.2378	9.22062
27.84	0.64491	--	--	--	--	--	--		42.017	3.0075	60.2558	9.22706
27.84	0.64647	--	--	--	--	--	--		42.037	3.01227	60.2737	9.23351
27.84	0.64814	--	--	--	--	--	--		42.0571	3.01705	60.2916	9.23995
27.85	0.65026	--	--	--	--	--	--		42.0771	3.02183	60.3096	9.24639
27.85	0.65049	--	--	--	--	--	--		42.0971	3.02662	60.3276	9.25284
27.85	0.65149	--	--	--	--	--	--		42.1171	3.0314	60.3455	9.25928
27.86	0.65182	--	--	--	--	--	--		42.1371	3.03619	60.3634	9.26572
27.86	0.65372	--	--	--	--	--	--		42.1572	3.04098	60.3814	9.27216
27.87	0.65428	--	--	--	--	--	--		42.1772	3.04578	60.3993	9.27861
27.87	0.65651	--	--	--	--	--	--		42.1972	3.05058	60.4173	9.28505
27.87	0.65752	--	--	--	--	--	--		42.2172	3.05538	60.4352	9.29149
27.87	0.65886	--	--	--	--	--	--		42.2372	3.06018	60.4532	9.29793
27.88	0.65919	--	--	--	--	--	--		42.2573	3.06499	60.4711	9.30438
27.88	0.65997	--	--	--	--	--	--		42.2773	3.0698	60.4891	9.31082
27.88	0.66187	--	--	--	--	--	--		42.2973	3.07461	60.507	9.31726
27.89	0.66254	--	--	--	--	--	--		42.3173	3.07942	60.525	9.3237
27.89	0.66399	--	--	--	--	--	--		42.3373	3.08424	60.5429	9.33015
27.89	0.66488	--	--	--	--	--	--		42.3574	3.08906	60.5609	9.33659
27.9	0.66577	--	--	--	--	--	--		42.3774	3.09389	60.5788	9.34303
27.9	0.66656	--	--	--	--	--	--		42.3974	3.09871	60.5968	9.34948
27.9	0.66879	--	--	--	--	--	--		42.4174	3.10354	60.6147	9.35592
27.91	0.67068	--	--	--	--	--	--		42.4374	3.10838	60.6327	9.36236
27.91	0.67258	--	--	--	--	--	--		42.4575	3.11321	60.6506	9.3688
27.91	0.6747	--	--	--	--	--	--		42.4775	3.11805	60.6686	9.37525
27.92	0.67649	--	--	--	--	--	--		42.4975	3.12289	60.6865	9.38169
27.92	0.67593	--	--	--	--	--	--		42.5175	3.12774	60.7045	9.38813
27.93	0.67738	--	--	--	--	--	--		42.5375	3.13258	60.7224	9.39457
27.93	0.67582	--	--	--	--	--	--		42.5576	3.13743	60.7403	9.40102
27.93	0.67716	--	--	--	--	--	--		42.5776	3.14229	60.7583	9.40746
27.93	0.67615	--	--	--	--	--	--		42.5976	3.14714	60.7762	9.4139
27.94	0.67917	--	--	--	--	--	--		42.6176	3.152	60.7942	9.42034
27.94	0.67995	--	--	--	--	--	--		42.6376	3.15686	60.8121	9.42679
27.94	0.6843	--	--	--	--	--	--		42.6577	3.16173	60.8301	9.43323
27.95	0.68631	--	--	--	--	--	--		42.6777	3.16659	60.848	9.43967
27.95	0.68999	--	--	--	--	--	--		42.6977	3.17146	60.866	9.44612
27.95	0.69044	--	--	--	--	--	--		42.7177	3.17634	60.8839	9.45256
27.96	0.69289	--	--	--	--	--	--		42.7377	3.18121	60.9019	9.459
27.96	0.69211	--	--	--	--	--	--		42.7578	3.18609	60.9198	9.46544
27.96	0.69356	--	--	--	--	--	--		42.7778	3.19098	60.9378	9.47189
27.97	0.69245	--	--	--	--	--	--		42.7978	3.19586	60.9557	9.47833
27.97	0.69401	--	--	--	--	--	--		42.8178	3.20075	60.9737	9.48477
27.97	0.69311	--	--	--	--	--	--		42.8378	3.20564	60.9916	9.49121
27.98	0.69579	--	--	--	--	--	--		42.8579	3.21053	61.0096	9.49766
27.98	0.69557	--	--	--	--	--	--		42.8779	3.21543	61.0275	9.5041
27.98	0.69903	--	--	--	--	--	--		42.8979	3.22033	61.0455	9.51054
27.99	0.69869	--	--	--	--	--	--		42.9179	3.22523	61.0634	9.51698
27.99	0.70037	--	--	--	--	--	--		42.9379	3.23014	61.0814	9.52343
27.99	0.69836	--	--	--	--	--	--		42.958	3.23504	61.0993	9.52987
28	0.6997	--	--	--	--	--	--		42.978	3.23996	61.1173	9.53631
28	0.69814	--	--	--	--	--	--		42.998	3.24487	61.1352	9.54276
28	0.69992	--	--	--	--	--	--		43.018	3.24979	61.1531	9.5492
28.01	0.7007	--	--	--	--	--	--		43.038	3.25471	61.1711	9.55564
28.01	0.70439	--	--	--	--	--	--		43.0581	3.25963	61.1891	9.56208
28.01	0.70517	--	--	--	--	--	--		43.0781	3.26455	61.207	9.56853
28.02	0.7074	--	--	--	--	--	--		43.0981	3.26948	61.2249	9.57497
28.02	0.70829	--	--	--	--	--	--		43.1181	3.27441	61.2429	9.58141
28.02	0.70885	--	--	--	--	--	--		43.1381	3.27935	61.2608	9.58785
28.03	0.7084	--	--	--	--	--	--		43.1582	3.28429	61.2788	9.5943
28.03	0.70896	--	--	--	--	--	--		43.1782	3.28923	61.2967	9.60074
28.03	0.70718	--	--	--	--	--	--		43.1982	3.29417	61.3147	9.60718
28.04	0.7074	--	--	--	--	--	--		43.2182	3.29912	61.3326	9.61362
28.04	0.70718	--	--	--	--	--	--		43.2382	3.30406	61.3506	9.62007
28.05	0.70863	--	--	--	--	--	--		43.2583	3.30902	61.3685	9.62651
28.05	0.7084	--	--	--	--	--	--		43.2783	3.31397	61.3865	9.63295
28.05	0.70997	--	--	--	--	--	--		43.2983	3.31893	61.4044	9.6394
28.06	0.70941	--	--	--	--	--	--		43.3183	3.32389	61.4224	9.64584
28.06	0.70863	--	--	--	--	--	--		43.3383	3.32885	61.4403	9.65228
28.06	0.70718	--	--	--	--	--	--		43.3584	3.33382	61.4583	9.65872
28.07	0.70606	--	--	--	--	--	--		43.3784	3.33879	61.4762	9.66517
28.07	0.70628	--	--	--	--	--	--		43.3984	3.34376	61.4942	9.67161
28.07	0.70673	--	--	--	--	--	--		43.4184	3.34874	61.5121	9.67805
28.07	0.70807	--	--	--	--	--	--		43.4384	3.35371	61.5301	9.68449
28.08	0.7093	--	--	--	--	--	--		43.4585	3.35869	61.548	9.69094
28.08	0.71153	--	--	--	--	--	--		43.4785	3.36368	61.566	9.69738
28.09	0.71175	--	--	--	--	--	--		43.4985	3.36866	61.5839	9.70382
28.09	0.7132	--	--	--	--	--	--		43.5185	3.37365	61.6018	9.71027
28.09	0.71287	--	--	--	--	--	--		43.5385	3.37865	61.6198	9.71671
28.09	0.71331	--	--	--	--	--	--		43.5586	3.38364	61.6377	9.72315
28.1	0.7132	--	--	--	--	--	--		43.5786	3.38864	61.6557	9.72959
28.1	0.71365	--	--	--	--	--	--		43.5986	3.39364	61.6736	9.73604
28.11	0.71365	--	--	--	--	--	--		43.6186	3.39865	61.6916	9.74248
28.11	0.7151	--	--	--	--	--	--		43.6386	3.40365	61.7095	9.74892
28.11	0.71543	--	--	--	--	--	--		43.6587	3.40866	61.7275	9.75536
28.12	0.71588	--	--	--	--	--	--		43.6787	3.41367	61.7454	9.76181
28.12	0.71633	--	--	--	--	--	--		43.6987	3.41869	61.7634	9.76825
28.12	0.71666	--	--	--	--	--	--		43.7187	3.42371	61.7813	9.77469
28.13	0.71711	--	--	--	--	--	--		43.7387	3.42873	61.7993	9.78113
28.13	0.71811	--	--	--	--	--	--		43.7588	3.43375	61.8172	9.78758
28.13	0.71789	--	--	--	--	--	--		43.7788	3.43878	61.8352	9.79402
28.14	0.719	--	--	--	--	--	--		43.7988	3.44381	61.8531	9.80046
28.14	0.71979	--	--	--	--	--	--		43.8188	3.44885	61.8711	9.80691
28.14	0.72124	--	--	--	--	--	--		43.8388	3.45388	61.889	9.81335
28.15	0.72135	--	--	--	--	--	--		43.8589	3.45892	61.907	9.81979
28.15	0.72358	--	--	--	--	--	--		43.8789	3.46396	61.9249	9.82623
28.15	0.72447	--	--	--	--	--	--		43.8989	3.46901	61.9429	9.83268
28.16	0.72581	--	--	--	--	--	--		43.9189	3.47405	61.9608	9.83912
28.16	0.7257	--	--	--	--	--	--		43.9389	3.47911	61.9788	9.84556
28.16	0.7267	--	--	--	--	--	--		43.959	3.48416	61.9967	9.852
28.17	0.72682	--	--	--	--	--	--		43.979	3.48922	62.0147	9.85845
28.17	0.7267	--	--	--	--	--	--		43.999	3.49427	62.0326	9.86489
28.17	0.72682	--	--	--	--	--	--		44.019	3.49934	62.0506	9.87133
28.18	0.72704	--	--	--	--	--	--		44.039	3.5044	62.0685	9.87777
28.18	0.72726	--	--	--	--	--	--		44.0591	3.50947	62.0864	9.88422
28.18	0.72737	--	--	--	--	--	--		44.0791	3.51454	62.1044	9.89066
28.19	0.72882	--	--	--	--	--	--		44.0991	3.51961	62.1223	9.8971
28.19	0.72927	--	--	--	--	--	--		44.1191	3.52469	62.1403	9.90355
28.19	0.73106	--	--	--	--	--	--		44.1391	3.52977	62.1582	9.90999
28.2	0.73184	--	--	--	--	--	--		44.1592	3.53485	62.1762	9.91643
28.2	0.73385	--	--	--	--	--	--		44.1792	3.53994	62.1941	9.92287
28.2	0.73362	--	--	--	--	--	--		44.1992	3.54503	62.2121	9.92932
28.21	0.73485	--	--	--	--	--	--		44.2192	3.55012	62.23	9.93576
28.21	0.73418	--	--	--	--	--	--		44.2392	3.55521	62.248	9.9422
28.21	0.73574	--	--	--	--	--	--		44.2593	3.56031	62.2659	9.94864
28.21	0.7353	--	--	--	--	--	--		44.2793	3.56541	62.2839	9.95509
28.22	0.73775	--	--	--	--	--	--		44.2993	3.57051	62.3018	9.96153
28.22	0.73831	--	--	--	--	--	--		44.3193	3.57562	62.3198	9.96797
28.23	0.73976	--	--	--	--	--	--		44.3393	3.58073	62.3377	9.97441
28.23	0.74088	--	--	--	--	--	--		44.3594	3.58584	62.3557	9.98086
28.23	0.74021	--	--	--	--	--	--		44.3794	3.59095	62.3736	9.9873
28.24	0.74043	--	--	--	--	--	--		44.3994	3.59607	62.3916	9.99374
28.24	0.73987	--	--	--	--	--	--		44.4194	3.60119	62.4095	10.0002
28.24	0.74043	--	--	--	--	--	--		44.4394	3.60631	62.4275	10.0066
28.24	0.73976	--	--	--	--	--	--		44.4595	3.61144	62.4454	10.0131
28.25	0.7421	--	--	--	--	--	--		44.4795	3.61657	62.4633	10.0195
28.25	0.74322	--	--	--	--	--	--		44.4995	3.6217	62.4813	10.026
28.26	0.74579	--	--	--	--	--	--		44.5195	3.62684	62.4993	10.0324
28.26	0.74713	--	--	--	--	--	--		44.5395	3.63197	62.5172	10.0388
28.26	0.74802	--	--	--	--	--	--		44.5596	3.63711	62.5352	10.0453
28.27	0.74835	--	--	--	--	--	--		44.5796	3.64226	62.5531	10.0517
28.27	0.7478	--	--	--	--	--	--		44.5996	3.6474	62.571	10.0582
28.27	0.74623	--	--	--	--	--	--		44.6196	3.65255	62.589	10.0646
28.28	0.74746	--	--	--	--	--	--		44.6396	3.65771	62.6069	10.071
28.28	0.74735	--	--	--	--	--	--		44.6597	3.66286	62.6249	10.0775
28.28	0.74947	--	--	--	--	--	--		44.6797	3.66802	62.6428	10.0839
28.28	0.75047	--	--	--	--	--	--		44.6997	3.67318	62.6608	10.0904
28.29	0.75349	--	--	--	--	--	--		44.7197	3.67834	62.6787	10.0968
28.29	0.75315	--	--	--	--	--	--		44.7397	3.68351	62.6967	10.1033
28.3	0.75572	--	--	--	--	--	--		44.7598	3.68868	62.7146	10.1097
28.3	0.75494	--	--	--	--	--	--		44.7798	3.69385	62.7326	10.1161
28.3	0.7565	--	--	--	--	--	--		44.7998	3.69903	62.7505	10.1226
28.31	0.75561	--	--	--	--	--	--		44.8198	3.70421	62.7685	10.129
28.31	0.75717	--	--	--	--	--	--		44.8398	3.70939	62.7864	10.1355
28.31	0.75706	--	--	--	--	--	--		44.8599	3.71457	62.8044	10.1419
28.32	0.7594	--	--	--	--	--	--		44.8799	3.71976	62.8223	10.1484
28.32	0.75918	--	--	--	--	--	--		44.8999	3.72495	62.8403	10.1548
28.32	0.76253	--	--	--	--	--	--		44.9199	3.73014	62.8582	10.1613
28.33	0.76208	--	--	--	--	--	--		44.9399	3.73534	62.8762	10.1677
28.33	0.76465	--	--	--	--	--	--		44.96	3.74054	62.8941	10.1741
28.33	0.7642	--	--	--	--	--	--		44.98	3.74574	62.9121	10.1806
28.34	0.76632	--	--	--	--	--	--		45	3.75079	63.53	10.4024
28.34	0.76476	--	--	--	--	--	--				64.3097	10.6823
28.34	0.76599	--	--	--	--	--	--				64.5095	10.754
28.35	0.76487	--	--	--	--	--	--				64.7092	10.8257
28.35	0.76632	--	--	--	--	--	--				64.9089	10.8974
28.35	0.76699	--	--	--	--	--	--				65.1086	10.9691
28.36	0.76911	--	--	--	--	--	--				65.3084	11.0408
28.36	0.77157	--	--	--	--	--	--				65.5081	11.1125
28.36	0.77357	--	--	--	--	--	--				65.7078	11.1842
28.37	0.77503	--	--	--	--	--	--				65.9075	11.2558
28.37	0.77581	--	--	--	--	--	--				66.1072	11.3275
28.37	0.7767	--	--	--	--	--	--				66.307	11.3992
28.38	0.77781	--	--	--	--	--	--				66.5067	11.4709
28.38	0.77837	--	--	--	--	--	--				66.7064	11.5426
28.38	0.78072	--	--	--	--	--	--				66.9061	11.6143
28.39	0.78306	--	--	--	--	--	--				67.1058	11.686
28.39	0.7854	--	--	--	--	--	--				67.3055	11.7577
28.39	0.78663	--	--	--	--	--	--				67.5053	11.8294
28.4	0.78853	--	--	--	--	--	--				67.705	11.9011
28.4	0.78909	--	--	--	--	--	--				67.9047	11.9728
28.4	0.78953	--	--	--	--	--	--				68.1044	12.0445
28.41	0.78976	--	--	--	--	--	--				68.3041	12.1161
28.41	0.79098	--	--	--	--	--	--				68.5039	12.1878
28.41	0.79221	--	--	--	--	--	--				68.7036	12.2595
28.42	0.79277	--	--	--	--	--	--				68.9033	12.3312
28.42	0.79355	--	--	--	--	--	--				69.103	12.4029
28.42	0.79556	--	--	--	--	--	--				69.3027	12.4746
28.43	0.79534	--	--	--	--	--	--				69.5025	12.5463
28.43	0.79634	--	--	--	--	--	--				69.7022	12.618
28.43	0.79779	--	--	--	--	--	--				69.9019	12.6897
28.44	0.79935	--	--	--	--	--	--				70.1016	12.7614
28.44	0.79991	--	--	--	--	--	--				70.3013	12.8331
28.44	0.80158	--	--	--	--	--	--				70.5011	12.9048
28.45	0.80136	--	--	--	--	--	--				70.7008	12.9764
28.45	0.80393	--	--	--	--	--	--				70.9005	13.0481
28.45	0.80359	--	--	--	--	--	--				71.1002	13.1198
28.46	0.80683	--	--	--	--	--	--				71.2999	13.1915
28.46	0.8085	--	--	--	--	--	--				71.4997	13.2632
28.46	0.81274	--	--	--	--	--	--				71.6994	13.3349
28.47	0.8114	--	--	--	--	--	--				71.8991	13.4066
28.47	0.81442	--	--	--	--	--	--				72.0988	13.4783
28.47	0.81319	--	--	--	--	--	--				72.2985	13.55
28.48	0.81542	--	--	--	--	--	--				72.4983	13.6217
28.48	0.81542	--	--	--	--	--	--				72.698	13.6934
28.48	0.81844	--	--	--	--	--	--				72.8977	13.7651
28.49	0.81966	--	--	--	--	--	--				73.0974	13.8368
28.49	0.82279	--	--	--	--	--	--				73.2971	13.9085
28.49	0.82323	--	--	--	--	--	--				73.4969	13.9802
28.5	0.82591	--	--	--	--	--	--				73.6966	14.0518
28.5	0.82647	--	--	--	--	--	--				73.8963	14.1235
28.5	0.82881	--	--	--	--	--	--				74.096	14.1952
28.51	0.82837	--	--	--	--	--	--				74.2957	14.2669
28.51	0.82993	--	--	--	--	--	--				74.4955	14.3386
28.51	0.82959	--	--	--	--	--	--				74.6952	14.4103
28.52	0.83172	--	--	--	--	--	--				74.8949	14.482
28.52	0.83093	--	--	--	--	--	--				75.0946	14.5537
28.52	0.83172	--	--	--	--	--	--				75.2943	14.6254
28.53	0.82993	--	--	--	--	--	--				75.4941	14.6971
28.53	0.83004	--	--	--	--	--	--				75.6938	14.7688
28.53	0.82714	--	--	--	--	--	--				75.8935	14.8405
28.54	0.82792	--	--	--	--	--	--				76.0932	14.9121
28.54	0.82725	--	--	--	--	--	--				76.2929	14.9838
28.54	0.8287	--	--	--	--	--	--				76.4926	15.0555
28.55	0.82948	--	--	--	--	--	--				76.6924	15.1272
28.55	0.83127	--	--	--	--	--	--				76.8921	15.1989
28.55	0.83172	--	--	--	--	--	--				77.0918	15.2706
28.56	0.83205	--	--	--	--	--	--				77.2915	15.3423
28.56	0.8335	--	--	--	--	--	--				77.4912	15.414
28.56	0.83339	--	--	--	--	--	--				77.691	15.4857
28.57	0.83551	--	--	--	--	--	--				77.8907	15.5574
28.57	0.83718	--	--	--	--	--	--				78.0904	15.6291
28.57	0.83953	--	--	--	--	--	--				78.2901	15.7008
28.58	0.84087	--	--	--	--	--	--				78.4899	15.7724
28.58	0.84198	--	--	--	--	--	--				78.6896	15.8441
28.58	0.84265	--	--	--	--	--	--				78.8893	15.9158
28.59	0.84254	--	--	--	--	--	--				79.089	15.9875
28.59	0.84276	--	--	--	--	--	--				79.2887	16.0592
28.59	0.84265	--	--	--	--	--	--				79.4885	16.1309
28.6	0.84287	--	--	--	--	--	--				79.6882	16.2026
28.6	0.84332	--	--	--	--	--	--				79.8879	16.2743
28.6	0.84354	--	--	--	--	--	--				80.0876	16.346
28.61	0.84366	--	--	--	--	--	--
28.61	0.84243	--	--	--	--	--	--
28.61	0.84221	--	--	--	--	--	--
28.62	0.83997	--	--	--	--	--	--
28.62	0.83852	--	--	--	--	--	--
28.62	0.83774	--	--	--	--	--	--
28.63	0.83752	--	--	--	--	--	--
28.63	0.83741	--	--	--	--	--	--
28.63	0.83774	--	--	--	--	--	--
28.64	0.83852	--	--	--	--	--	--
28.64	0.83841	--	--	--	--	--	--
28.65	0.8393	--	--	--	--	--	--
28.65	0.83919	--	--	--	--	--	--
28.65	0.8393	--	--	--	--	--	--
28.65	0.83942	--	--	--	--	--	--
28.66	0.84087	--	--	--	--	--	--
28.66	0.84109	--	--	--	--	--	--
28.66	0.84276	--	--	--	--	--	--
28.67	0.84254	--	--	--	--	--	--
28.67	0.84399	--	--	--	--	--	--
28.68	0.84287	--	--	--	--	--	--
28.68	0.8441	--	--	--	--	--	--
28.68	0.84221	--	--	--	--	--	--
28.68	0.84488	--	--	--	--	--	--
28.69	0.84466	--	--	--	--	--	--
28.69	0.84767	--	--	--	--	--	--
28.69	0.84834	--	--	--	--	--	--
28.7	0.8527	--	--	--	--	--	--
28.7	0.85191	--	--	--	--	--	--
28.7	0.85348	--	--	--	--	--	--
28.71	0.85203	--	--	--	--	--	--
28.71	0.85258	--	--	--	--	--	--
28.71	0.85035	--	--	--	--	--	--
28.72	0.85292	--	--	--	--	--	--
28.72	0.85236	--	--	--	--	--	--
28.72	0.8556	--	--	--	--	--	--
28.73	0.85548	--	--	--	--	--	--
28.73	0.85939	--	--	--	--	--	--
28.73	0.85827	--	--	--	--	--	--
28.74	0.86095	--	--	--	--	--	--
28.74	0.85984	--	--	--	--	--	--
28.74	0.86263	--	--	--	--	--	--
28.75	0.86028	--	--	--	--	--	--
28.75	0.86196	--	--	--	--	--	--
28.75	0.86095	--	--	--	--	--	--
28.76	0.86285	--	--	--	--	--	--
28.76	0.86229	--	--	--	--	--	--
28.76	0.86519	--	--	--	--	--	--
28.77	0.86586	--	--	--	--	--	--
28.77	0.86765	--	--	--	--	--	--
28.77	0.86731	--	--	--	--	--	--
28.78	0.86821	--	--	--	--	--	--
28.78	0.86687	--	--	--	--	--	--
28.78	0.86821	--	--	--	--	--	--
28.79	0.86698	--	--	--	--	--	--
28.79	0.86798	--	--	--	--	--	--
28.79	0.86865	--	--	--	--	--	--
28.8	0.87122	--	--	--	--	--	--
28.8	0.87044	--	--	--	--	--	--
28.8	0.87323	--	--	--	--	--	--
28.81	0.87379	--	--	--	--	--	--
28.81	0.87568	--	--	--	--	--	--
28.81	0.87546	--	--	--	--	--	--
28.82	0.8778	--	--	--	--	--	--
28.82	0.8778	--	--	--	--	--	--
28.82	0.88037	--	--	--	--	--	--
28.83	0.87992	--	--	--	--	--	--
28.83	0.8826	--	--	--	--	--	--
28.83	0.88305	--	--	--	--	--	--
28.84	0.88662	--	--	--	--	--	--
28.84	0.88595	--	--	--	--	--	--
28.84	0.88829	--	--	--	--	--	--
28.85	0.88651	--	--	--	--	--	--
28.85	0.88863	--	--	--	--	--	--
28.85	0.88729	--	--	--	--	--	--
28.86	0.88896	--	--	--	--	--	--
28.86	0.88963	--	--	--	--	--	--
28.86	0.89354	--	--	--	--	--	--
28.87	0.89421	--	--	--	--	--	--
28.87	0.89789	--	--	--	--	--	--
28.87	0.89934	--	--	--	--	--	--
28.88	0.90224	--	--	--	--	--	--
28.88	0.90258	--	--	--	--	--	--
28.88	0.9066	--	--	--	--	--	--
28.89	0.90726	--	--	--	--	--	--
28.89	0.91005	--	--	--	--	--	--
28.89	0.91106	--	--	--	--	--	--
28.9	0.91441	--	--	--	--	--	--
28.9	0.91441	--	--	--	--	--	--
28.9	0.9172	--	--	--	--	--	--
28.91	0.91775	--	--	--	--	--	--
28.91	0.91909	--	--	--	--	--	--
28.91	0.91764	--	--	--	--	--	--
28.92	0.91954	--	--	--	--	--	--
28.92	0.91809	--	--	--	--	--	--
28.92	0.91764	--	--	--	--	--	--
28.93	0.91865	--	--	--	--	--	--
28.93	0.92333	--	--	--	--	--	--
28.93	0.92289	--	--	--	--	--	--
28.94	0.92858	--	--	--	--	--	--
28.94	0.93126	--	--	--	--	--	--
28.94	0.9336	--	--	--	--	--	--
28.95	0.93349	--	--	--	--	--	--
28.95	0.93516	--	--	--	--	--	--
28.95	0.93394	--	--	--	--	--	--
28.96	0.9355	--	--	--	--	--	--
28.96	0.93528	--	--	--	--	--	--
28.96	0.93795	--	--	--	--	--	--
28.96	0.93851	--	--	--	--	--	--
28.97	0.94108	--	--	--	--	--	--
28.97	0.94141	--	--	--	--	--	--
28.98	0.94331	--	--	--	--	--	--
28.98	0.94186	--	--	--	--	--	--
28.98	0.94387	--	--	--	--	--	--
28.99	0.94298	--	--	--	--	--	--
28.99	0.94309	--	--	--	--	--	--
28.99	0.94409	--	--	--	--	--	--
29	0.94565	--	--	--	--	--	--
29	0.94666	--	--	--	--	--	--
29	0.94811	--	--	--	--	--	--
29.01	0.95034	--	--	--	--	--	--
29.01	0.95079	--	--	--	--	--	--
29.01	0.95134	--	--	--	--	--	--
29.02	0.9519	--	--	--	--	--	--
29.02	0.95134	--	--	--	--	--	--
29.02	0.95224	--	--	--	--	--	--
29.03	0.95157	--	--	--	--	--	--
29.03	0.95257	--	--	--	--	--	--
29.03	0.95257	--	--	--	--	--	--
29.04	0.95268	--	--	--	--	--	--
29.04	0.95179	--	--	--	--	--	--
29.04	0.95112	--	--	--	--	--	--
29.05	0.9509	--	--	--	--	--	--
29.05	0.95123	--	--	--	--	--	--
29.05	0.95134	--	--	--	--	--	--
29.06	0.9528	--	--	--	--	--	--
29.06	0.9538	--	--	--	--	--	--
29.06	0.95402	--	--	--	--	--	--
29.07	0.95425	--	--	--	--	--	--
29.07	0.95503	--	--	--	--	--	--
29.07	0.95547	--	--	--	--	--	--
29.08	0.95659	--	--	--	--	--	--
29.08	0.95737	--	--	--	--	--	--
29.08	0.95759	--	--	--	--	--	--
29.09	0.95771	--	--	--	--	--	--
29.09	0.95704	--	--	--	--	--	--
29.09	0.95737	--	--	--	--	--	--
29.1	0.95759	--	--	--	--	--	--
29.1	0.95826	--	--	--	--	--	--
29.1	0.95983	--	--	--	--	--	--
29.11	0.96072	--	--	--	--	--	--
29.11	0.96117	--	--	--	--	--	--
29.11	0.96172	--	--	--	--	--	--
29.12	0.96228	--	--	--	--	--	--
29.12	0.96228	--	--	--	--	--	--
29.12	0.96273	--	--	--	--	--	--
29.13	0.96362	--	--	--	--	--	--
29.13	0.96306	--	--	--	--	--	--
29.13	0.96462	--	--	--	--	--	--
29.14	0.96529	--	--	--	--	--	--
29.14	0.96652	--	--	--	--	--	--
29.14	0.96585	--	--	--	--	--	--
29.15	0.96775	--	--	--	--	--	--
29.15	0.96641	--	--	--	--	--	--
29.15	0.96663	--	--	--	--	--	--
29.16	0.9663	--	--	--	--	--	--
29.16	0.96753	--	--	--	--	--	--
29.16	0.96741	--	--	--	--	--	--
29.17	0.96898	--	--	--	--	--	--
29.17	0.96976	--	--	--	--	--	--
29.17	0.97277	--	--	--	--	--	--
29.18	0.974	--	--	--	--	--	--
29.18	0.97657	--	--	--	--	--	--
29.18	0.97657	--	--	--	--	--	--
29.19	0.97835	--	--	--	--	--	--
29.19	0.97645	--	--	--	--	--	--
29.19	0.9779	--	--	--	--	--	--
29.2	0.97701	--	--	--	--	--	--
29.2	0.98069	--	--	--	--	--	--
29.2	0.98081	--	--	--	--	--	--
29.21	0.98415	--	--	--	--	--	--
29.21	0.9846	--	--	--	--	--	--
29.21	0.9875	--	--	--	--	--	--
29.21	0.98728	--	--	--	--	--	--
29.22	0.98918	--	--	--	--	--	--
29.22	0.98951	--	--	--	--	--	--
29.23	0.9913	--	--	--	--	--	--
29.23	0.99185	--	--	--	--	--	--
29.23	0.9933	--	--	--	--	--	--
29.24	0.99353	--	--	--	--	--	--
29.24	0.99487	--	--	--	--	--	--
29.24	0.99464	--	--	--	--	--	--
29.25	0.99509	--	--	--	--	--	--
29.25	0.99453	--	--	--	--	--	--
29.25	0.99453	--	--	--	--	--	--
29.26	0.99632	--	--	--	--	--	--
29.26	0.99911	--	--	--	--	--	--
29.26	1.00223	--	--	--	--	--	--
29.27	1.00826	--	--	--	--	--	--
29.27	1.01194	--	--	--	--	--	--
29.27	1.01629	--	--	--	--	--	--
29.27	1.01964	--	--	--	--	--	--
29.28	1.02198	--	--	--	--	--	--
29.28	1.02299	--	--	--	--	--	--
29.29	1.02466	--	--	--	--	--	--
29.29	1.02489	--	--	--	--	--	--
29.29	1.02511	--	--	--	--	--	--
29.3	1.02723	--	--	--	--	--	--
29.3	1.02868	--	--	--	--	--	--
29.3	1.03113	--	--	--	--	--	--
29.31	1.03259	--	--	--	--	--	--
29.31	1.0356	--	--	--	--	--	--
29.31	1.03649	--	--	--	--	--	--
29.31	1.03794	--	--	--	--	--	--
29.32	1.03805	--	--	--	--	--	--
29.32	1.03928	--	--	--	--	--	--
29.33	1.03828	--	--	--	--	--	--
29.33	1.03649	--	--	--	--	--	--
29.33	1.03504	--	--	--	--	--	--
29.34	1.03805	--	--	--	--	--	--
29.34	1.03671	--	--	--	--	--	--
29.34	1.04084	--	--	--	--	--	--
29.35	1.04386	--	--	--	--	--	--
29.35	1.04866	--	--	--	--	--	--
29.35	1.04966	--	--	--	--	--	--
29.36	1.05245	--	--	--	--	--	--
29.36	1.05145	--	--	--	--	--	--
29.36	1.05357	--	--	--	--	--	--
29.37	1.0529	--	--	--	--	--	--
29.37	1.05357	--	--	--	--	--	--
29.37	1.0549	--	--	--	--	--	--
29.38	1.05702	--	--	--	--	--	--
29.38	1.05769	--	--	--	--	--	--
29.38	1.05948	--	--	--	--	--	--
29.39	1.05769	--	--	--	--	--	--
29.39	1.05736	--	--	--	--	--	--
29.39	1.05546	--	--	--	--	--	--
29.4	1.05301	--	--	--	--	--	--
29.4	1.051	--	--	--	--	--	--
29.4	1.05211	--	--	--	--	--	--
29.41	1.05156	--	--	--	--	--	--
29.41	1.05234	--	--	--	--	--	--
29.41	1.05267	--	--	--	--	--	--
29.42	1.05357	--	--	--	--	--	--
29.42	1.05234	--	--	--	--	--	--
29.42	1.05301	--	--	--	--	--	--
29.43	1.05189	--	--	--	--	--	--
29.43	1.05267	--	--	--	--	--	--
29.43	1.05178	--	--	--	--	--	--
29.44	1.05301	--	--	--	--	--	--
29.44	1.05323	--	--	--	--	--	--
29.44	1.05379	--	--	--	--	--	--
29.45	1.05479	--	--	--	--	--	--
29.45	1.05591	--	--	--	--	--	--
29.45	1.05624	--	--	--	--	--	--
29.46	1.05669	--	--	--	--	--	--
29.46	1.0568	--	--	--	--	--	--
29.46	1.05702	--	--	--	--	--	--
29.47	1.05602	--	--	--	--	--	--
29.47	1.05702	--	--	--	--	--	--
29.47	1.05747	--	--	--	--	--	--
29.48	1.05948	--	--	--	--	--	--
29.48	1.06015	--	--	--	--	--	--
29.48	1.06272	--	--	--	--	--	--
29.49	1.06372	--	--	--	--	--	--
29.49	1.06461	--	--	--	--	--	--
29.49	1.06383	--	--	--	--	--	--
29.5	1.06439	--	--	--	--	--	--
29.5	1.06294	--	--	--	--	--	--
29.5	1.06305	--	--	--	--	--	--
29.51	1.06272	--	--	--	--	--	--
29.51	1.06495	--	--	--	--	--	--
29.51	1.06662	--	--	--	--	--	--
29.52	1.06897	--	--	--	--	--	--
29.52	1.06986	--	--	--	--	--	--
29.52	1.07187	--	--	--	--	--	--
29.53	1.07131	--	--	--	--	--	--
29.53	1.07209	--	--	--	--	--	--
29.53	1.07242	--	--	--	--	--	--
29.54	1.07399	--	--	--	--	--	--
29.54	1.07443	--	--	--	--	--	--
29.54	1.07655	--	--	--	--	--	--
29.55	1.07689	--	--	--	--	--	--
29.55	1.07812	--	--	--	--	--	--
29.55	1.07845	--	--	--	--	--	--
29.56	1.07789	--	--	--	--	--	--
29.56	1.07722	--	--	--	--	--	--
29.56	1.07778	--	--	--	--	--	--
29.57	1.07722	--	--	--	--	--	--
29.57	1.078	--	--	--	--	--	--
29.57	1.07968	--	--	--	--	--	--
29.57	1.08113	--	--	--	--	--	--
29.58	1.08158	--	--	--	--	--	--
29.58	1.08414	--	--	--	--	--	--
29.58	1.08504	--	--	--	--	--	--
29.59	1.08582	--	--	--	--	--	--
29.59	1.08637	--	--	--	--	--	--
29.6	1.08783	--	--	--	--	--	--
29.6	1.08738	--	--	--	--	--	--
29.6	1.08861	--	--	--	--	--	--
29.6	1.09017	--	--	--	--	--	--
29.61	1.09207	--	--	--	--	--	--
29.61	1.09407	--	--	--	--	--	--
29.61	1.09664	--	--	--	--	--	--
29.62	1.09798	--	--	--	--	--	--
29.62	1.09977	--	--	--	--	--	--
29.62	1.10055	--	--	--	--	--	--
29.63	1.102	--	--	--	--	--	--
29.63	1.102	--	--	--	--	--	--
29.63	1.10311	--	--	--	--	--	--
29.64	1.10389	--	--	--	--	--	--
29.64	1.10601	--	--	--	--	--	--
29.65	1.10702	--	--	--	--	--	--
29.65	1.10992	--	--	--	--	--	--
29.65	1.11081	--	--	--	--	--	--
29.65	1.11238	--	--	--	--	--	--
29.66	1.11126	--	--	--	--	--	--
29.66	1.11182	--	--	--	--	--	--
29.67	1.11059	--	--	--	--	--	--
29.67	1.11193	--	--	--	--	--	--
29.67	1.11115	--	--	--	--	--	--
29.68	1.11371	--	--	--	--	--	--
29.68	1.11394	--	--	--	--	--	--
29.68	1.11729	--	--	--	--	--	--
29.68	1.11818	--	--	--	--	--	--
29.69	1.12063	--	--	--	--	--	--
29.69	1.1213	--	--	--	--	--	--
29.7	1.1222	--	--	--	--	--	--
29.7	1.11985	--	--	--	--	--	--
29.7	1.12052	--	--	--	--	--	--
29.71	1.11985	--	--	--	--	--	--
29.71	1.12019	--	--	--	--	--	--
29.71	1.1213	--	--	--	--	--	--
29.72	1.12398	--	--	--	--	--	--
29.72	1.12487	--	--	--	--	--	--
29.72	1.12621	--	--	--	--	--	--
29.73	1.12599	--	--	--	--	--	--
29.73	1.12655	--	--	--	--	--	--
29.73	1.12554	--	--	--	--	--	--
29.74	1.12577	--	--	--	--	--	--
29.74	1.12566	--	--	--	--	--	--
29.74	1.12733	--	--	--	--	--	--
29.75	1.129	--	--	--	--	--	--
29.75	1.13213	--	--	--	--	--	--
29.75	1.13358	--	--	--	--	--	--
29.76	1.13548	--	--	--	--	--	--
29.76	1.13693	--	--	--	--	--	--
29.76	1.13615	--	--	--	--	--	--
29.77	1.13659	--	--	--	--	--	--
29.77	1.13581	--	--	--	--	--	--
29.77	1.13492	--	--	--	--	--	--
29.78	1.13492	--	--	--	--	--	--
29.78	1.13615	--	--	--	--	--	--
29.78	1.13704	--	--	--	--	--	--
29.78	1.13871	--	--	--	--	--	--
29.79	1.1415	--	--	--	--	--	--
29.79	1.14284	--	--	--	--	--	--
29.8	1.1434	--	--	--	--	--	--
29.8	1.14295	--	--	--	--	--	--
29.8	1.14295	--	--	--	--	--	--
29.8	1.14139	--	--	--	--	--	--
29.81	1.14106	--	--	--	--	--	--
29.81	1.14083	--	--	--	--	--	--
29.82	1.14228	--	--	--	--	--	--
29.82	1.14217	--	--	--	--	--	--
29.82	1.14496	--	--	--	--	--	--
29.82	1.14485	--	--	--	--	--	--
29.83	1.14641	--	--	--	--	--	--
29.83	1.14574	--	--	--	--	--	--
29.83	1.14608	--	--	--	--	--	--
29.84	1.14474	--	--	--	--	--	--
29.84	1.14563	--	--	--	--	--	--
29.84	1.14585	--	--	--	--	--	--
29.85	1.14574	--	--	--	--	--	--
29.85	1.14708	--	--	--	--	--	--
29.85	1.14775	--	--	--	--	--	--
29.86	1.14764	--	--	--	--	--	--
29.86	1.14786	--	--	--	--	--	--
29.86	1.14797	--	--	--	--	--	--
29.87	1.14864	--	--	--	--	--	--
29.87	1.14786	--	--	--	--	--	--
29.87	1.14931	--	--	--	--	--	--
29.88	1.14831	--	--	--	--	--	--
29.88	1.1492	--	--	--	--	--	--
29.88	1.1492	--	--	--	--	--	--
29.89	1.15088	--	--	--	--	--	--
29.89	1.15065	--	--	--	--	--	--
29.89	1.15288	--	--	--	--	--	--
29.9	1.15367	--	--	--	--	--	--
29.9	1.15456	--	--	--	--	--	--
29.9	1.154	--	--	--	--	--	--
29.91	1.15556	--	--	--	--	--	--
29.91	1.15456	--	--	--	--	--	--
29.91	1.15489	--	--	--	--	--	--
29.92	1.15501	--	--	--	--	--	--
29.92	1.15701	--	--	--	--	--	--
29.92	1.15757	--	--	--	--	--	--
29.93	1.1588	--	--	--	--	--	--
29.93	1.15858	--	--	--	--	--	--
29.93	1.15869	--	--	--	--	--	--
29.94	1.15657	--	--	--	--	--	--
29.94	1.15556	--	--	--	--	--	--
29.94	1.1559	--	--	--	--	--	--
29.95	1.15779	--	--	--	--	--	--
29.95	1.15902	--	--	--	--	--	--
29.95	1.1617	--	--	--	--	--	--
29.96	1.16337	--	--	--	--	--	--
29.96	1.16471	--	--	--	--	--	--
29.96	1.16538	--	--	--	--	--	--
29.97	1.16583	--	--	--	--	--	--
29.97	1.1665	--	--	--	--	--	--
29.97	1.16828	--	--	--	--	--	--
29.98	1.16962	--	--	--	--	--	--
29.98	1.17186	--	--	--	--	--	--
29.98	1.17319	--	--	--	--	--	--
29.99	1.17476	--	--	--	--	--	--
29.99	1.17409	--	--	--	--	--	--
29.99	1.17476	--	--	--	--	--	--
30	1.17342	--	--	--	--	--	--
30	1.17409	--	--	--	--	--	--
30	1.17386	--	--	--	--	--	--
30.01	1.1761	--	--	--	--	--	--
30.01	1.17665	--	--	--	--	--	--
30.01	1.17799	--	--	--	--	--	--
30.02	1.17967	--	--	--	--	--	--
30.02	1.18212	--	--	--	--	--	--
30.02	1.18357	--	--	--	--	--	--
30.03	1.18625	--	--	--	--	--	--
30.03	1.18882	--	--	--	--	--	--
30.03	1.18971	--	--	--	--	--	--
30.04	1.18993	--	--	--	--	--	--
30.04	1.19072	--	--	--	--	--	--
30.04	1.1896	--	--	--	--	--	--
30.05	1.18904	--	--	--	--	--	--
30.05	1.18893	--	--	--	--	--	--
30.05	1.19027	--	--	--	--	--	--
30.05	1.19161	--	--	--	--	--	--
30.06	1.19451	--	--	--	--	--	--
30.06	1.19752	--	--	--	--	--	--
30.07	1.19908	--	--	--	--	--	--
30.07	1.20121	--	--	--	--	--	--
30.07	1.20132	--	--	--	--	--	--
30.08	1.20121	--	--	--	--	--	--
30.08	1.20076	--	--	--	--	--	--
30.08	1.20165	--	--	--	--	--	--
30.09	1.20176	--	--	--	--	--	--
30.09	1.20199	--	--	--	--	--	--
30.09	1.20366	--	--	--	--	--	--
30.1	1.20411	--	--	--	--	--	--
30.1	1.20388	--	--	--	--	--	--
30.1	1.20444	--	--	--	--	--	--
30.11	1.205	--	--	--	--	--	--
30.11	1.20533	--	--	--	--	--	--
30.11	1.20466	--	--	--	--	--	--
30.11	1.20645	--	--	--	--	--	--
30.12	1.20612	--	--	--	--	--	--
30.12	1.20757	--	--	--	--	--	--
30.13	1.20757	--	--	--	--	--	--
30.13	1.20957	--	--	--	--	--	--
30.13	1.20991	--	--	--	--	--	--
30.14	1.21136	--	--	--	--	--	--
30.14	1.21069	--	--	--	--	--	--
30.14	1.21114	--	--	--	--	--	--
30.15	1.21103	--	--	--	--	--	--
30.15	1.21225	--	--	--	--	--	--
30.15	1.21203	--	--	--	--	--	--
30.16	1.21493	--	--	--	--	--	--
30.16	1.21482	--	--	--	--	--	--
30.16	1.21638	--	--	--	--	--	--
30.17	1.21571	--	--	--	--	--	--
30.17	1.21705	--	--	--	--	--	--
30.17	1.21515	--	--	--	--	--	--
30.18	1.21694	--	--	--	--	--	--
30.18	1.21716	--	--	--	--	--	--
30.18	1.21817	--	--	--	--	--	--
30.18	1.2185	--	--	--	--	--	--
30.19	1.21951	--	--	--	--	--	--
30.19	1.21873	--	--	--	--	--	--
30.19	1.21917	--	--	--	--	--	--
30.2	1.21906	--	--	--	--	--	--
30.2	1.21951	--	--	--	--	--	--
30.2	1.21928	--	--	--	--	--	--
30.21	1.21984	--	--	--	--	--	--
30.21	1.21895	--	--	--	--	--	--
30.22	1.21995	--	--	--	--	--	--
30.22	1.21995	--	--	--	--	--	--
30.22	1.22152	--	--	--	--	--	--
30.23	1.22252	--	--	--	--	--	--
30.23	1.22453	--	--	--	--	--	--
30.23	1.22553	--	--	--	--	--	--
30.24	1.22598	--	--	--	--	--	--
30.24	1.22631	--	--	--	--	--	--
30.24	1.22743	--	--	--	--	--	--
30.25	1.22776	--	--	--	--	--	--
30.25	1.22866	--	--	--	--	--	--
30.25	1.22899	--	--	--	--	--	--
30.26	1.23089	--	--	--	--	--	--
30.26	1.23245	--	--	--	--	--	--
30.26	1.2348	--	--	--	--	--	--
30.27	1.23535	--	--	--	--	--	--
30.27	1.23814	--	--	--	--	--	--
30.27	1.23814	--	--	--	--	--	--
30.27	1.23881	--	--	--	--	--	--
30.28	1.23837	--	--	--	--	--	--
30.28	1.24049	--	--	--	--	--	--
30.29	1.24104	--	--	--	--	--	--
30.29	1.24294	--	--	--	--	--	--
30.29	1.24406	--	--	--	--	--	--
30.3	1.24562	--	--	--	--	--	--
30.3	1.24573	--	--	--	--	--	--
30.3	1.24696	--	--	--	--	--	--
30.31	1.24685	--	--	--	--	--	--
30.31	1.24819	--	--	--	--	--	--
30.31	1.24763	--	--	--	--	--	--
30.32	1.24874	--	--	--	--	--	--
30.32	1.24908	--	--	--	--	--	--
30.32	1.25109	--	--	--	--	--	--
30.33	1.25075	--	--	--	--	--	--
30.33	1.25399	--	--	--	--	--	--
30.33	1.25466	--	--	--	--	--	--
30.34	1.25633	--	--	--	--	--	--
30.34	1.25611	--	--	--	--	--	--
30.34	1.25778	--	--	--	--	--	--
30.35	1.257	--	--	--	--	--	--
30.35	1.25901	--	--	--	--	--	--
30.35	1.25745	--	--	--	--	--	--
30.36	1.25912	--	--	--	--	--	--
30.36	1.25968	--	--	--	--	--	--
30.36	1.26169	--	--	--	--	--	--
30.37	1.26269	--	--	--	--	--	--
30.37	1.26649	--	--	--	--	--	--
30.37	1.26783	--	--	--	--	--	--
30.38	1.26928	--	--	--	--	--	--
30.38	1.27039	--	--	--	--	--	--
30.38	1.27051	--	--	--	--	--	--
30.39	1.27062	--	--	--	--	--	--
30.39	1.27196	--	--	--	--	--	--
30.39	1.27285	--	--	--	--	--	--
30.4	1.27508	--	--	--	--	--	--
30.4	1.27664	--	--	--	--	--	--
30.4	1.27876	--	--	--	--	--	--
30.41	1.28066	--	--	--	--	--	--
30.41	1.28233	--	--	--	--	--	--
30.41	1.28278	--	--	--	--	--	--
30.42	1.28245	--	--	--	--	--	--
30.42	1.28278	--	--	--	--	--	--
30.42	1.28211	--	--	--	--	--	--
30.43	1.28323	--	--	--	--	--	--
30.43	1.283	--	--	--	--	--	--
30.43	1.28401	--	--	--	--	--	--
30.44	1.28535	--	--	--	--	--	--
30.44	1.28613	--	--	--	--	--	--
30.44	1.28758	--	--	--	--	--	--
30.45	1.28847	--	--	--	--	--	--
30.45	1.29048	--	--	--	--	--	--
30.46	1.29059	--	--	--	--	--	--
30.46	1.29238	--	--	--	--	--	--
30.46	1.29249	--	--	--	--	--	--
30.47	1.29316	--	--	--	--	--	--
30.47	1.29383	--	--	--	--	--	--
30.47	1.29472	--	--	--	--	--	--
30.47	1.29494	--	--	--	--	--	--
30.48	1.2955	--	--	--	--	--	--
30.48	1.29707	--	--	--	--	--	--
30.49	1.29852	--	--	--	--	--	--
30.49	1.29874	--	--	--	--	--	--
30.49	1.29963	--	--	--	--	--	--
30.49	1.29952	--	--	--	--	--	--
30.5	1.30064	--	--	--	--	--	--
30.5	1.29963	--	--	--	--	--	--
30.5	1.30052	--	--	--	--	--	--
30.51	1.3022	--	--	--	--	--	--
30.51	1.30298	--	--	--	--	--	--
30.51	1.30354	--	--	--	--	--	--
30.52	1.3051	--	--	--	--	--	--
30.52	1.3051	--	--	--	--	--	--
30.53	1.30488	--	--	--	--	--	--
30.53	1.30477	--	--	--	--	--	--
30.53	1.30521	--	--	--	--	--	--
30.54	1.30465	--	--	--	--	--	--
30.54	1.30722	--	--	--	--	--	--
30.54	1.30778	--	--	--	--	--	--
30.54	1.30878	--	--	--	--	--	--
30.55	1.30945	--	--	--	--	--	--
30.55	1.31001	--	--	--	--	--	--
30.55	1.30923	--	--	--	--	--	--
30.56	1.30867	--	--	--	--	--	--
30.56	1.30979	--	--	--	--	--	--
30.57	1.30867	--	--	--	--	--	--
30.57	1.30956	--	--	--	--	--	--
30.57	1.30889	--	--	--	--	--	--
30.58	1.31068	--	--	--	--	--	--
30.58	1.30968	--	--	--	--	--	--
30.58	1.31202	--	--	--	--	--	--
30.59	1.3118	--	--	--	--	--	--
30.59	1.31369	--	--	--	--	--	--
30.59	1.31213	--	--	--	--	--	--
30.6	1.31503	--	--	--	--	--	--
30.6	1.3128	--	--	--	--	--	--
30.6	1.3157	--	--	--	--	--	--
30.61	1.31525	--	--	--	--	--	--
30.61	1.31883	--	--	--	--	--	--
30.61	1.31771	--	--	--	--	--	--
30.62	1.32217	--	--	--	--	--	--
30.62	1.32039	--	--	--	--	--	--
30.62	1.32229	--	--	--	--	--	--
30.63	1.31972	--	--	--	--	--	--
30.63	1.32195	--	--	--	--	--	--
30.63	1.31938	--	--	--	--	--	--
30.64	1.32229	--	--	--	--	--	--
30.64	1.32162	--	--	--	--	--	--
30.64	1.32608	--	--	--	--	--	--
30.65	1.32608	--	--	--	--	--	--
30.65	1.32976	--	--	--	--	--	--
30.65	1.32876	--	--	--	--	--	--
30.65	1.33144	--	--	--	--	--	--
30.66	1.3292	--	--	--	--	--	--
30.66	1.33054	--	--	--	--	--	--
30.67	1.32943	--	--	--	--	--	--
30.67	1.33166	--	--	--	--	--	--
30.67	1.3311	--	--	--	--	--	--
30.68	1.33344	--	--	--	--	--	--
30.68	1.33333	--	--	--	--	--	--
30.68	1.33501	--	--	--	--	--	--
30.69	1.33545	--	--	--	--	--	--
30.69	1.33746	--	--	--	--	--	--
30.69	1.33869	--	--	--	--	--	--
30.7	1.34025	--	--	--	--	--	--
30.7	1.34092	--	--	--	--	--	--
30.7	1.3417	--	--	--	--	--	--
30.71	1.34181	--	--	--	--	--	--
30.71	1.3426	--	--	--	--	--	--
30.71	1.34393	--	--	--	--	--	--
30.72	1.34706	--	--	--	--	--	--
30.72	1.34884	--	--	--	--	--	--
30.72	1.35275	--	--	--	--	--	--
30.73	1.35543	--	--	--	--	--	--
30.73	1.35833	--	--	--	--	--	--
30.73	1.35822	--	--	--	--	--	--
30.74	1.35978	--	--	--	--	--	--
30.74	1.359	--	--	--	--	--	--
30.74	1.35822	--	--	--	--	--	--
30.75	1.35867	--	--	--	--	--	--
30.75	1.35889	--	--	--	--	--	--
30.75	1.36045	--	--	--	--	--	--
30.76	1.36279	--	--	--	--	--	--
30.76	1.36447	--	--	--	--	--	--
30.76	1.36614	--	--	--	--	--	--
30.77	1.36737	--	--	--	--	--	--
30.77	1.36882	--	--	--	--	--	--
30.77	1.36759	--	--	--	--	--	--
30.78	1.36826	--	--	--	--	--	--
30.78	1.36748	--	--	--	--	--	--
30.78	1.36938	--	--	--	--	--	--
30.79	1.36994	--	--	--	--	--	--
30.79	1.37239	--	--	--	--	--	--
30.79	1.37462	--	--	--	--	--	--
30.8	1.37663	--	--	--	--	--	--
30.8	1.37764	--	--	--	--	--	--
30.8	1.37831	--	--	--	--	--	--
30.81	1.37708	--	--	--	--	--	--
30.81	1.37752	--	--	--	--	--	--
30.81	1.37663	--	--	--	--	--	--
30.82	1.37741	--	--	--	--	--	--
30.82	1.37819	--	--	--	--	--	--
30.82	1.37931	--	--	--	--	--	--
30.83	1.3802	--	--	--	--	--	--
30.83	1.38143	--	--	--	--	--	--
30.83	1.38132	--	--	--	--	--	--
30.84	1.38132	--	--	--	--	--	--
30.84	1.38098	--	--	--	--	--	--
30.84	1.38065	--	--	--	--	--	--
30.85	1.38043	--	--	--	--	--	--
30.85	1.38154	--	--	--	--	--	--
30.85	1.37998	--	--	--	--	--	--
30.86	1.38288	--	--	--	--	--	--
30.86	1.38355	--	--	--	--	--	--
30.86	1.38467	--	--	--	--	--	--
30.87	1.38623	--	--	--	--	--	--
30.87	1.38746	--	--	--	--	--	--
30.87	1.38645	--	--	--	--	--	--
30.88	1.38601	--	--	--	--	--	--
30.88	1.38578	--	--	--	--	--	--
30.88	1.38433	--	--	--	--	--	--
30.89	1.38389	--	--	--	--	--	--
30.89	1.38578	--	--	--	--	--	--
30.89	1.38601	--	--	--	--	--	--
30.9	1.38723	--	--	--	--	--	--
30.9	1.38634	--	--	--	--	--	--
30.9	1.3879	--	--	--	--	--	--
30.91	1.38768	--	--	--	--	--	--
30.91	1.38868	--	--	--	--	--	--
30.91	1.3898	--	--	--	--	--	--
30.91	1.3908	--	--	--	--	--	--
30.92	1.3927	--	--	--	--	--	--
30.92	1.39326	--	--	--	--	--	--
30.93	1.39493	--	--	--	--	--	--
30.93	1.3946	--	--	--	--	--	--
30.93	1.39627	--	--	--	--	--	--
30.94	1.39505	--	--	--	--	--	--
30.94	1.39571	--	--	--	--	--	--
30.94	1.39438	--	--	--	--	--	--
30.95	1.39426	--	--	--	--	--	--
30.95	1.39371	--	--	--	--	--	--
30.95	1.39426	--	--	--	--	--	--
30.96	1.39348	--	--	--	--	--	--
30.96	1.39438	--	--	--	--	--	--
30.96	1.39449	--	--	--	--	--	--
30.97	1.3965	--	--	--	--	--	--
30.97	1.3956	--	--	--	--	--	--
30.97	1.39694	--	--	--	--	--	--
30.98	1.39694	--	--	--	--	--	--
30.98	1.39906	--	--	--	--	--	--
30.98	1.3975	--	--	--	--	--	--
30.98	1.40085	--	--	--	--	--	--
30.99	1.40096	--	--	--	--	--	--
30.99	1.40386	--	--	--	--	--	--
31	1.40375	--	--	--	--	--	--
31	1.4062	--	--	--	--	--	--
31	1.40565	--	--	--	--	--	--
31.01	1.40687	--	--	--	--	--	--
31.01	1.4062	--	--	--	--	--	--
31.01	1.40665	--	--	--	--	--	--
31.01	1.40665	--	--	--	--	--	--
31.02	1.40821	--	--	--	--	--	--
31.02	1.41	--	--	--	--	--	--
31.03	1.41178	--	--	--	--	--	--
31.03	1.41413	--	--	--	--	--	--
31.03	1.41625	--	--	--	--	--	--
31.04	1.41736	--	--	--	--	--	--
31.04	1.41781	--	--	--	--	--	--
31.04	1.41848	--	--	--	--	--	--
31.04	1.41937	--	--	--	--	--	--
31.05	1.41915	--	--	--	--	--	--
31.05	1.41859	--	--	--	--	--	--
31.05	1.41982	--	--	--	--	--	--
31.06	1.42071	--	--	--	--	--	--
31.06	1.42194	--	--	--	--	--	--
31.06	1.42462	--	--	--	--	--	--
31.07	1.42774	--	--	--	--	--	--
31.07	1.4293	--	--	--	--	--	--
31.08	1.43031	--	--	--	--	--	--
31.08	1.4312	--	--	--	--	--	--
31.08	1.43064	--	--	--	--	--	--
31.09	1.43165	--	--	--	--	--	--
31.09	1.43187	--	--	--	--	--	--
31.09	1.43276	--	--	--	--	--	--
31.1	1.43421	--	--	--	--	--	--
31.1	1.43745	--	--	--	--	--	--
31.1	1.43901	--	--	--	--	--	--
31.11	1.44125	--	--	--	--	--	--
31.11	1.44303	--	--	--	--	--	--
31.11	1.44415	--	--	--	--	--	--
31.12	1.44392	--	--	--	--	--	--
31.12	1.44504	--	--	--	--	--	--
31.12	1.44426	--	--	--	--	--	--
31.12	1.44549	--	--	--	--	--	--
31.13	1.44694	--	--	--	--	--	--
31.13	1.44984	--	--	--	--	--	--
31.14	1.45174	--	--	--	--	--	--
31.14	1.45508	--	--	--	--	--	--
31.14	1.45776	--	--	--	--	--	--
31.15	1.45877	--	--	--	--	--	--
31.15	1.45921	--	--	--	--	--	--
31.15	1.45932	--	--	--	--	--	--
31.16	1.4591	--	--	--	--	--	--
31.16	1.45955	--	--	--	--	--	--
31.16	1.45921	--	--	--	--	--	--
31.17	1.46245	--	--	--	--	--	--
31.17	1.46211	--	--	--	--	--	--
31.17	1.46524	--	--	--	--	--	--
31.18	1.46479	--	--	--	--	--	--
31.18	1.46568	--	--	--	--	--	--
31.18	1.46345	--	--	--	--	--	--
31.19	1.46412	--	--	--	--	--	--
31.19	1.46323	--	--	--	--	--	--
31.19	1.46312	--	--	--	--	--	--
31.2	1.46513	--	--	--	--	--	--
31.2	1.46568	--	--	--	--	--	--
31.2	1.46613	--	--	--	--	--	--
31.21	1.46546	--	--	--	--	--	--
31.21	1.46479	--	--	--	--	--	--
31.21	1.46423	--	--	--	--	--	--
31.22	1.46223	--	--	--	--	--	--
31.22	1.46234	--	--	--	--	--	--
31.22	1.46234	--	--	--	--	--	--
31.23	1.46267	--	--	--	--	--	--
31.23	1.46211	--	--	--	--	--	--
31.23	1.4639	--	--	--	--	--	--
31.24	1.46423	--	--	--	--	--	--
31.24	1.46502	--	--	--	--	--	--
31.24	1.46624	--	--	--	--	--	--
31.25	1.46769	--	--	--	--	--	--
31.25	1.46792	--	--	--	--	--	--
31.25	1.47015	--	--	--	--	--	--
31.26	1.46903	--	--	--	--	--	--
31.26	1.46914	--	--	--	--	--	--
31.26	1.46914	--	--	--	--	--	--
31.27	1.46993	--	--	--	--	--	--
31.27	1.46948	--	--	--	--	--	--
31.27	1.47182	--	--	--	--	--	--
31.28	1.47305	--	--	--	--	--	--
31.28	1.47484	--	--	--	--	--	--
31.28	1.47528	--	--	--	--	--	--
31.29	1.47617	--	--	--	--	--	--
31.29	1.47573	--	--	--	--	--	--
31.29	1.47707	--	--	--	--	--	--
31.3	1.47584	--	--	--	--	--	--
31.3	1.47729	--	--	--	--	--	--
31.3	1.47774	--	--	--	--	--	--
31.31	1.47919	--	--	--	--	--	--
31.31	1.48019	--	--	--	--	--	--
31.31	1.4812	--	--	--	--	--	--
31.32	1.48242	--	--	--	--	--	--
31.32	1.4822	--	--	--	--	--	--
31.32	1.48298	--	--	--	--	--	--
31.33	1.48254	--	--	--	--	--	--
31.33	1.4841	--	--	--	--	--	--
31.33	1.48276	--	--	--	--	--	--
31.34	1.48533	--	--	--	--	--	--
31.34	1.48566	--	--	--	--	--	--
31.34	1.48756	--	--	--	--	--	--
31.35	1.48778	--	--	--	--	--	--
31.35	1.48957	--	--	--	--	--	--
31.36	1.48878	--	--	--	--	--	--
31.36	1.49001	--	--	--	--	--	--
31.36	1.48979	--	--	--	--	--	--
31.36	1.49191	--	--	--	--	--	--
31.37	1.49291	--	--	--	--	--	--
31.37	1.49626	--	--	--	--	--	--
31.37	1.49648	--	--	--	--	--	--
31.38	1.49927	--	--	--	--	--	--
31.38	1.49771	--	--	--	--	--	--
31.38	1.4995	--	--	--	--	--	--
31.39	1.49861	--	--	--	--	--	--
31.39	1.50017	--	--	--	--	--	--
31.39	1.4995	--	--	--	--	--	--
31.4	1.50162	--	--	--	--	--	--
31.4	1.50206	--	--	--	--	--	--
31.4	1.50407	--	--	--	--	--	--
31.41	1.50508	--	--	--	--	--	--
31.41	1.50709	--	--	--	--	--	--
31.41	1.50798	--	--	--	--	--	--
31.42	1.50976	--	--	--	--	--	--
31.42	1.50976	--	--	--	--	--	--
31.42	1.5111	--	--	--	--	--	--
31.43	1.51077	--	--	--	--	--	--
31.43	1.51177	--	--	--	--	--	--
31.43	1.51255	--	--	--	--	--	--
31.44	1.51389	--	--	--	--	--	--
31.44	1.51568	--	--	--	--	--	--
31.44	1.51825	--	--	--	--	--	--
31.45	1.52104	--	--	--	--	--	--
31.45	1.52215	--	--	--	--	--	--
31.45	1.52394	--	--	--	--	--	--
31.46	1.52394	--	--	--	--	--	--
31.46	1.52461	--	--	--	--	--	--
31.46	1.52516	--	--	--	--	--	--
31.47	1.5274	--	--	--	--	--	--
31.47	1.53041	--	--	--	--	--	--
31.47	1.53342	--	--	--	--	--	--
31.48	1.53699	--	--	--	--	--	--
31.48	1.53967	--	--	--	--	--	--
31.48	1.54135	--	--	--	--	--	--
31.49	1.54313	--	--	--	--	--	--
31.49	1.54123	--	--	--	--	--	--
31.49	1.54112	--	--	--	--	--	--
31.5	1.54045	--	--	--	--	--	--
31.5	1.54146	--	--	--	--	--	--
31.5	1.54202	--	--	--	--	--	--
31.51	1.54614	--	--	--	--	--	--
31.51	1.54882	--	--	--	--	--	--
31.51	1.54972	--	--	--	--	--	--
31.52	1.54994	--	--	--	--	--	--
31.52	1.55039	--	--	--	--	--	--
31.52	1.54938	--	--	--	--	--	--
31.53	1.54882	--	--	--	--	--	--
31.53	1.54927	--	--	--	--	--	--
31.53	1.55128	--	--	--	--	--	--
31.54	1.55083	--	--	--	--	--	--
31.54	1.55418	--	--	--	--	--	--
31.54	1.5553	--	--	--	--	--	--
31.55	1.55641	--	--	--	--	--	--
31.55	1.55708	--	--	--	--	--	--
31.55	1.55775	--	--	--	--	--	--
31.56	1.55641	--	--	--	--	--	--
31.56	1.55608	--	--	--	--	--	--
31.56	1.55675	--	--	--	--	--	--
31.57	1.55496	--	--	--	--	--	--
31.57	1.55429	--	--	--	--	--	--
31.58	1.55641	--	--	--	--	--	--
31.58	1.5563	--	--	--	--	--	--
31.58	1.55775	--	--	--	--	--	--
31.58	1.55708	--	--	--	--	--	--
31.59	1.5592	--	--	--	--	--	--
31.59	1.55719	--	--	--	--	--	--
31.59	1.55786	--	--	--	--	--	--
31.6	1.5563	--	--	--	--	--	--
31.6	1.55764	--	--	--	--	--	--
31.6	1.55552	--	--	--	--	--	--
31.61	1.55719	--	--	--	--	--	--
31.61	1.55652	--	--	--	--	--	--
31.61	1.55809	--	--	--	--	--	--
31.62	1.55797	--	--	--	--	--	--
31.62	1.56043	--	--	--	--	--	--
31.62	1.55976	--	--	--	--	--	--
31.63	1.5611	--	--	--	--	--	--
31.63	1.56021	--	--	--	--	--	--
31.63	1.56199	--	--	--	--	--	--
31.64	1.56288	--	--	--	--	--	--
31.64	1.56389	--	--	--	--	--	--
31.64	1.56433	--	--	--	--	--	--
31.65	1.56534	--	--	--	--	--	--
31.65	1.56579	--	--	--	--	--	--
31.65	1.56489	--	--	--	--	--	--
31.66	1.56467	--	--	--	--	--	--
31.66	1.56456	--	--	--	--	--	--
[truncated: 72,874 more rows]

## Sheet: Figure 3g
	GNPE0.5	GNPE1.0	GNPE2.0	GNPE5.0
Temperature (OC)	Thermal conductivity (W·m-1·K-1)	Thermal conductivity (W·m-1·K-1)	Thermal conductivity (W·m-1·K-1)	Thermal conductivity (W·m-1·K-1)
25	0.1634	0.18526	0.20331	0.22604
50	0.18464	0.19456	0.21738	0.23402
100	0.20014	0.20612	0.22973	0.25441
150	0.21973	0.22938	0.23872	0.2851

## Sheet: Figure 3h
Elastic modulus (GPa)	Our work	Ref [18, 35]	Ref [38]	Ref [38]	Ref [39]	Ref [36,37]	Ref [40]	Ref [41]	Ref [42]	Ref [43]	Ref [45]	Ref [46]	Ref [44]	Ref [44]	Ref [44]	Ref [44]	Ref[44]
0.0004522	0.2
2		0.37
110			1500
60				200
1.5					242
0.55						0.42
1.83							1.26
4.2								22.43
0.0092									0.48
1.6										1.53
5.76											2.44
8.06												36.35
7.8													0.26
6.8														0.23
9.3															0.44
10.3																0.69
11.3																	0.89
