# Supplementary material for: Height-renderable morphable tactile display enabled by programmable modulation of local stiffness in photothermally active polymer
Source: Nat Commun. 2024 Mar 22;15:2554. doi: 10.1038/s41467-024-46709-7 (PMC10959967; doi:10.1038/s41467-024-46709-7)
Supplement: Supplementary file 7 — Source Data [file 41467_2024_46709_MOESM7_ESM.zip › Raw data_Nature Communication_Figure 4.xlsx]

## Sheet: Figure 4e
Figure 4 left						Figure 4 right
	Temperatue (oC)
X-axis (mm)	1s	3s	X-axis (mm)	Relative light intensity		X-axis (mm)	0.5s	1s	3s
-2.99196	25.9127	27.006	-2	0.09075		-15	25.3	25.2884	25.3206
-2.88706	25.992	27.2511	-1.9	0.14325		-14.8951	25.3	25.2722	25.2722
-2.78217	26.2443	27.6458	-1.8	0.20625		-14.7902	25.3	25.2722	25.2722
-2.67727	26.5572	28.3483	-1.7	0.23325		-14.6853	25.3	25.3368	25.256
-2.57238	27.0367	29.3694	-1.6	0.28275		-14.5804	25.2	25.2722	25.3368
-2.46748	27.8866	30.9033	-1.5	0.34325		-14.4755	25.3	25.2722	25.2884
-2.36259	29.283	33.4692	-1.4	0.3695		-14.3706	25.3	25.256	25.369
-2.25769	31.7475	37.62	-1.3	0.419		-14.2657	25.3	25.2884	25.2884
-2.1528	35.6263	40.6321	-1.2	0.45675		-14.1608	25.3	25.3045	25.3368
-2.0479	40.6144	45.6321	-1.1	0.517		-14.0559	25.3	25.2722	25.2884
-1.94301	45.9944	57.435	-1	0.56525		-13.9511	25.2	25.256	25.3045
-1.83811	50.7373	67.0841	-0.9	0.60625		-13.8461	25.3	25.2722	25.3368
-1.73322	54.8438	74.2214	-0.8	0.62575		-13.7413	25.3	25.2722	25.2722
-1.62832	58.4314	80.7542	-0.7	0.6785		-13.6364	25.3	25.2884	25.3368
-1.52343	61.4824	86.71	-0.6	0.67975		-13.5315	25.2	25.2722	25.3045
-1.41853	63.9761	91.8212	-0.5	0.70375		-13.4266	25.3	25.2722	25.2884
-1.31364	66.1391	103.007	-0.4	0.71975		-13.3217	25.2	25.256	25.3045
-1.20874	67.7952	109.683	-0.3	0.73125		-13.2168	25.2	25.2884	25.3045
-1.10385	69.0597	113.366	-0.2	0.742		-13.1119	25.2	25.256	25.3045
-0.99895	70.0049	115.643	-0.1	0.73275		-13.007	25.2	25.2399	25.2884
-0.89406	70.729	117.656	0	0.72275		-12.9021	25.2	25.2722	25.3045
-0.78916	71.4216	119.188	0.1	0.725		-12.7972	25.2	25.2884	25.3529
-0.68427	72.1726	120.996	0.2	0.7085		-12.6923	25.2	25.2884	25.2722
-0.57937	72.8819	122.05	0.3	0.72025		-12.5874	25.3	25.3045	25.3206
-0.47448	73.5814	122.951	0.4	0.69575		-12.4825	25.2	25.256	25.2884
-0.36958	74.1462	123.808	0.5	0.6855		-12.3776	25.2	25.2722	25.3206
-0.26469	74.5658	124.492	0.6	0.66925		-12.2727	25.3	25.2399	25.369
-0.15979	74.8783	124.993	0.7	0.672		-12.1678	25.3	25.2399	25.369
-0.0549	75.0313	125.111	0.8	0.637		-12.0629	25.2	25.256	25.3045
0.05	75.0215	125.037	0.9	0.58725		-11.958	25.2	25.256	25.369
0.1549	74.9129	124.978	1	0.54		-11.8531	25.2	25.256	25.3206
0.25979	74.4961	124.507	1.1	0.53675		-11.7483	25.2	25.256	25.3368
0.36469	73.9804	123.674	1.2	0.484		-11.6434	25.3	25.2399	25.2884
0.46958	73.2353	122.692	1.3	0.433		-11.5385	25.2	25.2399	25.3368
0.57448	72.4378	121.819	1.4	0.38875		-11.4336	25.2	25.2884	25.369
0.67937	71.559	120.13	1.5	0.35375		-11.3287	25.2	25.2399	25.2884
0.78427	70.7987	118.833	1.6	0.3025		-11.2238	25.2	25.2722	25.3368
0.88916	70.081	117.226	1.7	0.25575		-11.1189	25.2	25.256	25.3206
0.99406	69.2203	115.438	1.8	0.2265		-11.014	25.3	25.3045	25.369
1.09895	68.0904	113.224	1.9	0.15425		-10.9091	25.2	25.256	25.3045
1.20385	66.8351	110.181	2	0.1075		-10.8042	25.2	25.256	25.3368
1.30874	65.3432	103.663	2.01	0.09075		-10.6993	25.2	25.2884	25.369
1.41364	63.6917	93.2028				-10.5944	25.2	25.256	25.3529
1.51853	61.7934	86.2259				-10.4895	25.2	25.2722	25.369
1.62343	59.6385	80.7172				-10.3846	25.2	25.2722	25.4656
1.72832	55.1268	75.7398				-10.2797	25.2	25.3045	25.4977
1.83322	50.2521	69.3164				-10.1748	25.2	25.3529	25.5459
1.93811	46.1004	57.5466				-10.0699	25.2	25.4173	25.6259
2.04301	40.5261	45.4984				-9.96503	25.3	25.4977	25.7218
2.1479	35.9303	42.5336				-9.86014	25.4	25.6739	25.9761
2.2528	31.1641	36.9943				-9.75524	25.5	25.8333	26.26
2.35769	28.8333	33.069				-9.65035	25.6	26.1499	26.821
2.46259	27.449	30.5711				-9.54545	25.9	26.5728	27.4642
2.56748	26.7126	29.0806				-9.44056	26.1	27.006	28.2
2.67238	26.2757	--				-9.33566	26.3	27.3426	28.8771
2.77727	25.992	--				-9.23077	26.4	27.8115	29.6558
2.88217	25.8333	--				-9.12587	26.6	28.1257	30.2639
2.98706	25.8333	--				-9.02098	26.8	28.4518	30.8205
3.09196	25.8333	--				-8.91608	26.9	28.8625	31.4094
						-8.81119	27.1	29.0951	31.9622
						-8.70629	27.2	29.4125	32.3613
						-8.6014	27.4	29.6415	32.7693
						-8.4965	27.5	29.8549	33.069
						-8.39161	27.6	29.8691	33.2245
						-8.28671	27.6	29.8833	33.1598
						-8.18182	27.4	29.6701	32.9911
						-8.07692	27.4	29.4986	32.7693
						-7.97203	27.1	29.3262	32.4802
						-7.86713	27	29.1386	32.0957
						-7.76224	27	28.8771	31.7878
						-7.65734	26.9	28.6431	31.3958
						-7.55245	26.7	28.3483	30.9858
						-7.44755	26.6	28.0511	30.5016
						-7.34266	26.4	27.7062	30.0248
						-7.23776	26.2	27.373	29.5987
						-7.13287	26	27.1288	29.1675
						-7.02797	25.9	26.9598	28.8771
						-6.92308	25.9	26.821	28.5549
						-6.81818	25.9	26.635	28.2594
						-6.71329	25.8	26.5261	28.0959
						-6.60839	25.7	26.5105	27.9016
						-6.5035	25.7	26.4168	27.7062
						-6.3986	25.8	26.3385	27.5552
						-6.29371	25.8	26.2443	27.4338
						-6.18881	25.6	26.1972	27.2511
						-6.08392	25.6	26.1342	27.1594
						-5.97902	25.6	26.1026	27.0213
						-5.87413	25.5	26.0236	26.8673
						-5.76923	25.5	25.9761	26.821
						-5.66434	25.5	25.9286	26.6816
						-5.55944	25.4	25.8492	26.5883
						-5.45455	25.5	25.8015	26.6039
						-5.34965	25.4	25.6899	26.3542
						-5.24476	25.4	25.6259	26.2914
						-5.13986	25.3	25.61	26.1499
						-5.03497	25.3	25.5298	26.071
						-4.93007	25.3	25.5298	26.0394
						-4.82517	25.3	25.5298	26.0394
						-4.72028	25.2	25.4817	26.071
						-4.61538	25.3	25.5298	26.071
						-4.51049	25.2	25.4977	26.0394
						-4.40559	25.2	25.4656	26.0394
						-4.3007	25.2	25.5298	26.0394
						-4.1958	25.3	25.5298	26.0868
						-4.09091	25.2	25.5619	26.1184
						-3.98601	25.3	25.5298	26.1657
						-3.88112	25.3	25.5619	26.1026
						-3.77622	25.2	25.5138	26.1972
						-3.67133	25.3	25.5939	26.2443
						-3.56643	25.3	25.5939	26.3228
						-3.46154	25.3	25.6259	26.3855
						-3.35664	25.3	25.7059	26.4168
						-3.25175	25.3	25.6899	26.5728
						-3.14685	25.3	25.7856	26.7591
						-3.04196	25.3	25.9127	27.006
						-2.93706	25.3	25.992	27.2511
						-2.83217	25.4	26.2443	27.6458
						-2.72727	25.5	26.5572	28.3483
						-2.62238	25.7	27.0367	29.3694
						-2.51748	26	27.8866	30.9033
						-2.41259	26.5	29.283	33.4692
						-2.30769	27.7	31.7475	37.62
						-2.2028	29.7	35.6263	43.6321
						-2.0979	32.6	40.6144	51.2726
						-1.99301	35.6	45.9944	59.435
						-1.88811	38.1	50.7373	67.0841
						-1.78322	40.2	54.8438	74.2214
						-1.67832	41.7	58.4314	80.7542
						-1.57343	43.1	61.4824	86.71
						-1.46853	44.2	63.9761	91.8212
						-1.36364	45.1	66.1391	103.007
						-1.25874	45.8	67.7952	109.683
						-1.15385	46.4	69.0597	113.366
						-1.04895	47	70.0049	115.643
						-0.94406	47.6	70.729	117.656
						-0.83916	48	71.4216	119.188
						-0.73427	48.5	72.1726	120.996
						-0.62937	49	72.8819	122.05
						-0.52448	49.4	73.5814	122.951
						-0.41958	49.7	74.1462	123.808
						-0.31469	50	74.5658	124.492
						-0.20979	50.2	74.8783	124.993
						-0.1049	50.5	75.0313	125.111
						0	50.3	75.0215	125.037
						0.1049	50.3	74.9129	124.978
						0.20979	50	74.4961	124.507
						0.31469	49.7	73.9804	123.674
						0.41958	49.1	73.2353	122.692
						0.52448	48.6	72.4378	121.819
						0.62937	48	71.559	120.13
						0.73427	47.3	70.7987	118.833
						0.83916	46.7	70.081	117.226
						0.94406	46.3	69.2203	115.438
						1.04895	45.8	68.0904	113.224
						1.15385	45.1	66.8351	111.181
						1.25874	44.4	65.3432	103.663
						1.36364	43.7	63.6917	93.2028
						1.46853	42.8	61.7934	86.2259
						1.57343	41.9	59.6385	80.7172
						1.67832	40.8	57.1268	75.7398
						1.78322	39.4	54.2521	69.3164
						1.88811	38	51.1004	57.5466
						1.99301	36.1	47.5261	45.4984
						2.0979	33.9	43.395	42.5336
						2.2028	31.4	38.9303	36.9943
						2.30769	29	34.7189	33.069
						2.41259	27.3	31.1641	30.5711
						2.51748	26.3	28.8333	29.0806
						2.62238	25.8	27.449	30.5711
						2.72727	25.5	26.7126	29.0806
						2.83217	25.4	26.2757	28.1703
						2.93706	25.4	25.992	27.54
						3.04196	25.4	25.8333	27.1747
						3.14685	25.3	25.7856	26.9136
						3.25175	25.3	25.7059	26.7126
						3.35664	25.3	25.5939	26.5883
						3.46154	25.3	25.6579	26.5261
						3.56643	25.3	25.5619	26.3855
						3.67133	25.3	25.5619	26.2757
						3.77622	25.3	25.5298	26.2129
						3.88112	25.3	25.4977	26.2129
						3.98601	25.3	25.4817	26.1499
						4.09091	25.2	25.4977	26.071
						4.1958	25.3	25.5138	26.0868
						4.3007	25.3	25.4173	26.071
						4.40559	25.3	25.4334	26.1026
						4.51049	25.2	25.4817	26.0078
						4.61538	25.3	25.5298	26.0236
						4.72028	25.3	25.3851	26.0078
						4.82517	25.3	25.5138	26.0236
						4.93007	25.3	25.4173	25.9286
						5.03497	25.3	25.4334	25.992
						5.13986	25.3	25.4495	26.0078
						5.24476	25.3	25.5619	26.0868
						5.34965	25.3	25.5619	26.1184
						5.45455	25.3	25.61	26.26
						5.55944	25.4	25.7059	26.3071
						5.66434	25.4	25.7378	26.3855
						5.76923	25.5	25.7856	26.6039
						5.87413	25.5	25.8492	26.6661
						5.97902	25.5	25.9127	26.7281
						6.08392	25.6	25.9603	26.7901
						6.18881	25.6	26.1184	26.9136
						6.29371	25.6	26.1499	27.006
						6.3986	25.6	26.1184	27.1441
						6.5035	25.7	26.1814	27.2206
						6.60839	25.7	26.2914	27.3883
						6.71329	25.7	26.3228	27.4946
						6.81818	25.7	26.4324	27.6307
						6.92308	25.8	26.4324	27.8115
						7.02797	25.7	26.5416	27.9465
						7.13287	25.8	26.635	28.2149
						7.23776	25.9	26.7591	28.4075
						7.34266	25.9	26.8982	28.6284
						7.44755	26	27.1134	29.0081
						7.55245	26.2	27.3578	29.4125
						7.65734	26.3	27.6005	29.6986
						7.76224	26.5	27.8265	30.0812
						7.86713	26.6	28.1554	30.5433
						7.97203	26.7	28.3483	30.8343
						8.07692	26.8	28.5549	31.1093
						8.18182	26.9	28.6871	31.3823
						8.28671	27	28.8917	31.5721
						8.39161	27.1	28.9936	31.6261
						8.4965	27.1	29.0081	31.5991
						8.6014	27.1	28.9645	31.5315
						8.70629	27	28.9063	31.3278
						8.81119	26.8	28.5696	31.0819
						8.91608	26.7	28.3631	30.6128
						9.02098	26.6	28.1257	30.2218
						9.12587	26.5	27.8716	29.8266
						9.23077	26.3	27.6005	29.283
						9.33566	26.3	27.3883	28.8188
						9.44056	26.1	27.0521	28.2594
						9.54545	26	26.7281	27.6609
						9.65035	25.8	26.3071	27.2053
						9.75524	25.6	26.0078	26.5572
						9.86014	25.5	25.6899	26.0868
						9.96503	25.4	25.6259	25.881
						10.0699	25.3	25.5138	25.6899
						10.1748	25.3	25.3045	25.5298
						10.2797	25.2	25.3851	25.4656
						10.3846	25.2	25.2722	25.4495
						10.4895	25.2	25.2722	25.3851
						10.5944	25.2	25.2399	25.4334
						10.6993	25.2	25.2237	25.369
						10.8042	25.3	25.2884	25.3368
						10.9091	25.3	25.3206	25.3206
						11.014	25.2	25.256	25.3206
						11.1189	25.3	25.2399	25.3368
						11.2238	25.3	25.2399	25.3045
						11.3287	25.2	25.256	25.3368
						11.4336	25.2	25.256	25.3206
						11.5385	25.2	25.2399	25.3368
						11.6434	25.2	25.2399	25.2884
						11.7483	25.2	25.2722	25.3368
						11.8531	25.2	25.256	25.2884
						11.958	25.2	25.2237	25.3206
						12.0629	25.2	25.256	25.2884
						12.1678	25.2	25.2399	25.2722
						12.2727	25.2	25.256	25.2884
						12.3776	25.2	25.2399	25.3045
						12.4825	25.2	25.256	25.3045
						12.5874	25.2	25.2399	25.2722
						12.6923	25.2	25.2075	25.2722
						12.7972	25.2	25.2722	25.2722
						12.9021	25.2	25.2237	25.2722
						13.007	25.2	25.256	25.2399
						13.1119	25.2	25.2237	25.2722
						13.2168	25.2	25.2399	25.3045
						13.3217	25.2	25.2075	25.2722
						13.4266	25.2	25.2237	25.2399
						13.5315	25.3	25.2399	25.256
						13.6364	25.3	25.256	25.256
						13.7413	25.2	25.2237	25.2237
						13.8461	25.2	25.2399	25.2722
						13.9511	25.2	25.2075	25.2722
						14.0559	25.2	25.2237	25.2237
						14.1608	25.2	25.2237	25.256
						14.2657	25.2	25.2399	25.256
						14.3706	25.2	25.2237	25.2722
						14.4755	25.2	25.2722	25.3045
						14.5804	25.3	25.2884	25.3529
						14.6853	25.3	25.2399	25.3045
						14.7902	25.3	25.2722	25.3045
						14.8951	25.3	25.2884	25.369
						15	25.3	25.2722	25.3368

## Sheet: Figure 4f
	Temperature change (∆T)
Light power (W)	0.5s	1s	2s	3s
0.097	1.93016	3.6282	6.50067	8.68034
0.1954	3.7792	7.10213	12.6931	17.0235
0.2928	5.60896	10.5476	18.7461	24.9796
0.389	7.37427	13.8348	24.4124	32.308
0.4835	9.17315	17.1234	29.7836	39.2734
0.578	10.9311	20.3212	35.0697	46.5476
0.764	14.2957	26.345	45.1741	60.098
0.943	17.5765	32.0764	55.4025	73.6332
1.11144	20.8414	37.4532	65.0161	85.5666
1.437	26.7514	47.6165	82.6043	107.587

## Sheet: Figure 4g
Light power (W)	Temperature deviation (%)
Trial	1	2	3	4	5	6	Mean
0.097	0.25556	0.03857	0.97383	0.42398	0.06288	0.19283	0.32461
0.1954	0.04592	0.00207	0.72111	0.46746	0.16581	0.03984	0.24037
0.2928	0.24681	0.52069	0.35019	0.01472	0.97297	0.33418	0.40659
0.389	0.27869	0.14988	0.00468	0.13316	0.09718	0.19354	0.14285
0.4835	0.0159	0.116	0.59727	0.16501	0.62086	0.24152	0.29276
0.578	0.46847	0.30561	0.16794	0.23629	0.16821	0.07368	0.2367
0.764	0.56154	0.02384	0.24439	0.10408	0.1368	0.30827	0.22982
0.943	1.16067	0.41037	0.11756	0.15687	0.37895	0.33204	0.42608
1.11144	0.14216	0.12849	0.3762	0.34808	0.38567	0.32494	0.28426
1.437	0.61116	0.09949	0.43968	0.01641	0.19871	0.05585	0.23688
