# Supplementary material for: Height-renderable morphable tactile display enabled by programmable modulation of local stiffness in photothermally active polymer
Source: Nat Commun. 2024 Mar 22;15:2554. doi: 10.1038/s41467-024-46709-7 (PMC10959967; doi:10.1038/s41467-024-46709-7)
Supplement: Supplementary file 7 — Source Data [file 41467_2024_46709_MOESM7_ESM.zip › Raw data_Nature Communication_Figure 5.xlsx]

## Sheet: Figure 5a
Figure 5 main			Figure 5 magnified (bottom left )		Figure 5 magnified (bottom right )
time (s)	Dheight (µm)		time (s)	Dheight (µm)		time (s)	Dheight (µm)
0.5	0.037		30	37.9251		69	823.168
1	0.037		30.5	39.9654		69.5	823.489
1.5	0.037		31	96.3501		70	823.095
2	0.037		31.1	132.86		70.5	823.227
2.5	0.037		31.2	176.934		70.8	813.875
3	0.03715		31.3	227.877		70.9	778.305
3.5	0.05333		31.4	300.058		71	744.411
4	0.01101		31.5	373.791		71.1	710.839
4.5	0.03723		31.6	439.109		71.2	678.306
5	4.03453		31.7	494.28		71.3	654.668
5.5	11.5402		31.8	540.621		71.5	626.92
6	17.2198		31.9	580.044		71.6	611.686
6.5	21.1514		32	614.045		71.7	604.881
7	24.2583		32.1	644.618		71.8	589.435
7.5	26.4386		32.2	671.468		72	558.746
8	28.3669		32.3	696.824		72.2	525.473
8.5	29.6113		32.5	740.691		72.5	480.138
9	30.8358		32.7	777.034		72.7	448.176
9.5	32.0181		32.9	806.705		73	406.981
10	32.419		33	819.265		73.2	395.475
10.5	33.6126		33.3	845		73.5	361.661
11	33.673		33.5	858.485		73.8	351.787
11.5	34.185		34	872.128		74	334.769
12	34.6105		34.5	869.66		74.2	297.454
12.5	34.7509		35	867.167		74.4	263.58
13	35.2151					74.5	247.436
13.5	35.2693					74.8	216.776
14	35.2046					75	175.808
14.5	35.5813					75.2	152.816
15	35.3268					75.5	126.192
15.5	35.8263					76	99.1137
16	36.0946					76.5	84.5242
16.5	36.0493					77	76.2666
17	36.2469					77.5	70.4765
17.5	36.5224					78	65.5151
18	36.4799					78.5	61.8874
18.5	36.469					79	57.2934
19	36.4066					79.5	52.6039
19.5	36.6994					80	47.1418
20	36.732
20.5	36.5784
21	36.9009
21.5	36.7574
22	37.1513
22.5	37.048
23	36.9201
23.5	37.2717
24	36.9776
24.5	37.2521
25	37.361
25.5	37.2198
26	37.5406
26.5	37.36
27	37.6291
27.5	37.581
28	37.5948
28.5	37.7
29	37.5692
29.5	37.9009
30	37.9251
30.5	39.9654
31	96.3501
31.1	132.86
31.2	176.934
31.3	227.877
31.4	300.058
31.5	373.791
31.6	439.109
31.7	494.28
31.8	540.621
31.9	580.044
32	614.045
32.1	644.618
32.2	671.468
32.3	696.824
32.5	740.691
32.7	777.034
32.9	806.705
33	819.265
33.3	845
33.5	858.485
34	872.128
34.5	869.66
35	867.167
35.5	864.24
36	860.651
36.5	857.773
37	854.806
37.5	852.091
38	849.41
38.5	847.314
39	845.323
39.5	843.63
40	842.331
40.5	841.225
41	840.359
41.5	839.607
42	838.692
42.5	837.91
43	837.458
43.5	836.804
44	836.46
44.5	835.611
45	834.61
45.5	833.644
46	832.86
46.5	832.045
47	831.39
47.5	830.878
48	830.19
48.5	829.559
49	828.857
49.5	828.348
50	827.971
50.5	827.227
51	826.822
51.5	826.371
52	825.707
52.5	825.614
53	825.281
53.5	825.163
54	825.133
54.5	824.802
55	824.81
55.5	824.679
56	824.556
56.5	824.488
57	824.691
57.5	824.615
58	824.297
58.5	824.23
59	824.274
59.5	824.066
60	824.003
60.5	824.138
61	823.855
61.5	823.978
62	823.875
62.5	823.797
63	823.933
63.5	823.726
64	823.718
64.5	823.68
65	823.722
65.5	823.781
66	823.452
66.5	823.711
67	823.564
67.5	823.256
68	823.453
68.5	823.317
69	823.168
69.5	823.489
70	823.095
70.5	823.227
70.8	813.875
70.9	778.305
71	744.411
71.1	710.839
71.2	678.306
71.3	654.668
71.5	626.92
71.6	611.686
71.7	604.881
71.8	589.435
72	558.746
72.2	525.473
72.5	480.138
72.7	448.176
73	406.981
73.2	395.475
73.5	361.661
73.8	351.787
74	334.769
74.2	297.454
74.4	263.58
74.5	247.436
74.8	216.776
75	175.808
75.2	152.816
75.5	126.192
76	99.1137
76.5	84.5242
77	76.2666
77.5	70.4765
78	65.5151
78.5	61.8874
79	57.2934
79.5	52.6039
80	47.1418
80.5	41.0256
81	35.0107
81.5	29.1522
82	24.4774
82.5	20.5348
83	17.2073
83.5	14.7539
84	12.6238
84.5	10.7086
85	9.34253
85.5	7.93915
86	7.0945
86.5	6.18799
87	5.44484
87.5	4.93631
88	4.1044
88.5	3.79764
89	3.27574
89.5	2.87999
90	2.50803
90.5	2.16976
91	1.91667
91.5	1.79979
92
92.5
93

## Sheet: Figure 5b
Load (N)	Normalized Dheight (%)
0	100
0.25	98.4
0.5	96.32
0.75	92.96
1	89.28
1.25	85.04
1.5	80
1.75	76.8
2	72.8

## Sheet: Figure 5d
Light power (W)	Dheight (µm)
0.1954	10.2822
0.2928	28.0485
0.389	97.0376
0.4835	246.425
0.578	404.792
0.764	575.994
0.943	692.374
1.11144	767.559
1.437	870.782

## Sheet: Figure 5e
Light power (W)	Dheight deviation (%)
Trial	1	2	3	4	5	Mean
0.1954	4.73504	6.60413	1.24606	8.59783	3.9874	5.03409
0.2928	1.2013	1.40617	0.149	1.63898	1.99285	1.27766
0.389	4.08671	5.26847	0.44797	4.32306	4.58415	3.74207
0.4835	3.1905	0.69732	3.47305	1.10419	4.86204	2.66542
0.578	1.19291	0.04307	0.28034	0.36941	1.14692	0.60653
0.764	0.15343	1.21065	0.18223	0.31523	1.19022	0.61035
0.943	0.13512	0.89699	1.42215	0.11117	0.27887	0.56886
1.11144	0.24021	0.26892	0.39302	0.34549	0.46161	0.34185
1.437	0.03811	0.31771	0.56918	0.46328	0.46172	0.37

## Sheet: Figure 5f
Temperature (oC)	Simulated Dheight (µm)	Achieved Dheight (µm)
22	33.677	5
39	79.753	10.2822
46	117.84	28.0485
54	260	97.0376
61	371.56	246.425
70.6	581	404.792
82.6	726	575.994
95	777	692.374
107.5	818	767.559
129	850	870.782

## Sheet: Figure 5g
Time (s)	Dh (µm)	∆Dh/∆t (µm)
0	3.78	-0.00079
1	3.8325	-0.00062
1.5	3.864	-0.00073913
2.42	3.90529	0.0425
2.424	3.86966	0.0475
2.428	3.86934	0.00175
2.508	3.8769	0.06
2.512	3.85272	0.0625
2.516	3.85462	0.07
2.52	3.86232	0.0775
2.524	3.86026	0.0825
2.528	3.85248	0.0875
2.532	3.85094	0.095
2.536	3.86857	0.1025
2.54	3.90701	0.0045
2.62	3.89121	0.115
2.624	3.8751	0.12
2.628	3.86966	0.1275
2.632	3.86377	0.135
2.636	3.85203	0.1375
2.64	3.83453	0.145
2.644	3.83194	0.15
2.648	3.85527	0.007
2.728	3.87714	0.1575
2.732	3.8548	0.165
2.736	3.84689	0.165
2.74	3.8446	0.17
2.744	3.83929	0.1725
2.748	3.82424	0.1725
2.752	3.81516	0.1725
2.756	3.82579	0.1725
2.76	3.85969	0.00775
2.84	3.87097	0.1675
2.844	3.85476	0.165
2.848	3.8515	0.1625
2.852	3.84722	0.1575
2.856	3.83903	0.15
2.86	3.83263	0.1425
2.864	3.83651	0.1325
2.868	3.85954	0.00538
2.948	3.89553	0.1125
2.952	3.88643	0.1025
2.956	3.89072	0.09
2.96	3.89638	0.075
2.964	3.89731	0.06
2.968	3.896	0.0425
2.972	3.89703	0.0275
2.976	3.90078	-0.000375
3.056	3.89579	-0.01
3.06	3.88754	-0.03
3.064	3.88512	-0.05
3.068	3.89078	-0.07
3.072	3.90165	-0.00632
3.14	3.9103	-0.1125
3.144	3.90672	-0.1375
3.148	3.90784	-0.00921
3.224	3.92838	-0.18
3.228	3.90516	-0.205
3.232	3.89145	-0.23
3.236	3.88403	-0.25
3.24	3.87899	-0.2725
3.244	3.87123	-0.2975
3.248	3.86055	-0.3175
3.252	3.85292	-0.34
3.256	3.85289	-0.36
3.26	3.86316	-0.38
3.264	3.88659	-0.02184
3.34	3.89739	-0.4175
3.344	3.87932	-0.435
3.348	3.86567	-0.45
3.352	3.848	-0.465
3.356	3.82113	-0.4775
3.36	3.79247	-0.4925
3.364	3.77728	-0.5
3.368	3.78192	-0.51
3.372	3.80306	-0.5175
3.376	3.83022	-0.5225
3.38	3.85387	-0.5275
3.384	3.87463	-0.53
3.388	3.89787	-0.53
3.392	3.9294	-0.04173
3.444	3.9228	-0.5275
3.448	3.87506	-0.5225
3.452	3.83967	-0.5175
3.456	3.81826	-0.5075
3.46	3.80463	-0.5025
3.464	3.78386	-0.4875
3.468	3.76167	-0.48
3.472	3.74956	-0.465
3.476	3.75654	-0.45
3.48	3.78021	-0.4325
3.484	3.81848	-0.4175
3.488	3.86014	-0.4
3.492	3.89938	-0.02469
3.556	3.88294	-0.3625
3.56	3.84073	-0.3425
3.564	3.80303	-0.32
3.568	3.77053	-0.3025
3.572	3.74396	-0.28
3.576	3.7217	-0.26
3.58	3.70779	-0.24
3.584	3.70979	-0.2175
3.588	3.73381	-0.2
3.592	3.77563	-0.18
3.596	3.82558	-0.16
3.6	3.86982	-0.00984
3.664	3.8896	-0.1275
3.668	3.83522	-0.11
3.672	3.79108	-0.0975
3.676	3.75496	-0.0825
3.68	3.71967	-0.0725
3.684	3.68621	-0.06
3.688	3.6603	-0.055
3.692	3.65391	-0.045
3.696	3.67126	-0.0425
3.7	3.7076	-0.04
3.704	3.7573	-0.035
3.708	3.80973	-0.04
3.712	3.85973	-0.04
3.716	3.90891	-0.00423
3.768	3.94259	-0.0525
3.772	3.88506	-0.06
3.776	3.83451	-0.07
3.78	3.79999	-0.0825
3.784	3.78071	-0.095
3.788	3.7646	-0.1125
3.792	3.75125	-0.1275
3.796	3.74476	-0.1475
3.8	3.75302	-0.165
3.804	3.77704	-0.19
3.808	3.81172	-0.21
3.812	3.85631	-0.2325
3.816	3.89683	-0.2575
3.82	3.93049	-0.01967
3.88	3.8642	-0.31
3.884	3.8121	-0.3325
3.888	3.77113	-0.36
3.892	3.74823	-0.3875
3.896	3.73476	-0.4125
3.9	3.72636	-0.4375
3.904	3.72395	-0.4625
3.908	3.72978	-0.4875
3.912	3.74664	-0.5125
3.916	3.77738	-0.535
3.92	3.82317	-0.5575
3.924	3.87999	-0.03917
3.984	3.85192	-0.5975
3.988	3.78894	-0.6125
3.992	3.73713	-0.6275
3.996	3.7028	-0.645
4	3.6843	-0.6525
4.004	3.68175	-0.665
4.008	3.69439	-0.6725
4.012	3.70961	-0.6775
4.016	3.72155	-0.68
4.02	3.74386	-0.6825
4.024	3.78347	-0.68
4.028	3.83916	-0.675
4.032	3.90423	-0.06775
4.072	3.94842	-0.6625
4.076	3.85903	-0.65
4.08	3.77121	-0.635
4.084	3.70648	-0.62
4.088	3.67415	-0.6025
4.092	3.67012	-0.5825
4.096	3.6688	-0.56
4.1	3.64875	-0.535
4.104	3.61693	-0.51
4.108	3.59391	-0.4825
4.112	3.60474	-0.4525
4.116	3.65752	-0.42
4.12	3.73018	-0.39
4.124	3.7932	-0.02176
4.192	3.71416	-0.32
4.196	3.65129	-0.2875
4.2	3.62106	-0.25
4.204	3.60991	-0.2125
4.208	3.59221	-0.1775
4.212	3.56078	-0.14
4.216	3.53173	-0.105
4.22	3.52501	-0.0675
4.224	3.55152	-0.03
4.228	3.60801	0.0025
4.232	3.67788	0.04
4.236	3.74345	0.07
4.24	3.78956	0.105
4.244	3.82265	0.135
4.248	3.86219	0.1675
4.252	3.92448	0.0185
4.292	3.8205	0.22
4.296	3.73484	0.2425
4.3	3.64644	0.2675
4.304	3.58119	0.29
4.308	3.55346	0.305
4.312	3.54413	0.325
4.316	3.53197	0.3375
4.32	3.51444	0.35
4.324	3.49734	0.36
4.328	3.49223	0.365
4.332	3.51411	0.3725
4.336	3.57152	0.375
4.34	3.65024	0.3775
4.344	3.72299	0.3725
4.348	3.77119	0.37
4.352	3.80231	0.365
4.356	3.8358	0.355
4.36	3.88456	0.3475
4.364	3.94344	0.3325
4.368	3.99604	0.32
4.372	4.02698	0.305
4.376	4.02251	0.2875
4.38	3.98872	0.27
4.384	3.94586	0.2475
4.388	3.90662	0.2275
4.392	3.88013	0.205
4.396	3.85094	0.1825
4.4	3.799	0.1575
4.404	3.72154	0.135
4.408	3.63969	0.1075
4.412	3.57128	0.0825
4.416	3.52299	0.055
4.42	3.50255	0.03
4.424	3.49989	0.005
4.428	3.49861	-0.0225
4.432	3.49109	-0.0475
4.436	3.48706	-0.0725
4.44	3.50137	-0.0975
4.444	3.54527	-0.12
4.448	3.61423	-0.145
4.452	3.68701	-0.1675
4.456	3.74248	-0.1875
4.46	3.78466	-0.21
4.464	3.81704	-0.23
4.468	3.84753	-0.2475
4.472	3.88235	-0.265
4.476	3.92107	-0.28
4.48	3.94744	-0.295
4.484	3.94562	-0.31
4.488	3.91562	-0.32
4.492	3.87845	-0.3325
4.496	3.84919	-0.3425
4.5	3.82614	-0.35
4.504	3.79661	-0.355
4.508	3.75712	-0.3625
4.512	3.71129	-0.3675
4.516	3.65355	-0.37
4.52	3.5974	-0.3725
4.524	3.55622	-0.3725
4.528	3.53811	-0.375
4.532	3.53424	-0.37
4.536	3.52792	-0.37
4.54	3.51346	-0.3675
4.544	3.50429	-0.3625
4.548	3.51283	-0.36
4.552	3.54164	-0.3525
4.556	3.58758	-0.3475
4.56	3.642	-0.34
4.564	3.69455	-0.335
4.568	3.73547	-0.325
4.572	3.76291	-0.32
4.576	3.78822	-0.31
4.58	3.81598	-0.3025
4.584	3.84557	-0.295
4.588	3.86907	-0.285
4.592	3.87137	-0.2775
4.596	3.85446	-0.2675
4.6	3.82742	-0.26
4.604	3.79438	-0.2525
4.608	3.7571	-0.2425
4.612	3.72525	-0.235
4.616	3.69881	-0.2275
4.62	3.66677	-0.2175
4.624	3.62748	-0.2125
4.628	3.58697	-0.2025
4.632	3.55792	-0.1975
4.636	3.54523	-0.19
4.64	3.55	-0.185
4.644	3.56452	-0.1775
4.648	3.57674	-0.17
4.652	3.58744	-0.165
4.656	3.60065	-0.16
4.66	3.62077	-0.155
4.664	3.64961	-0.1475
4.668	3.69074	-0.145
4.672	3.73537	-0.1375
4.676	3.76804	-0.02
4.704	3.76391	-0.13
4.708	3.73167	-0.1225
4.712	3.69371	-0.12
4.716	3.6561	-0.1175
4.72	3.6258	-0.11
4.724	3.60839	-0.105
4.728	3.59387	-0.1025
4.732	3.573	-0.095
4.736	3.5545	-0.0925
4.74	3.54369	-0.0875
4.744	3.54179	-0.08
4.748	3.55373	-0.0775
4.752	3.5815	-0.07
4.756	3.61233	-0.065
4.76	3.63673	-0.06
4.764	3.65634	-0.0525
4.768	3.67837	-0.045
4.772	3.70628	-0.04
4.776	3.73878	-0.035
4.78	3.77147	-0.025
4.784	3.79535	-0.02
4.788	3.80418	-0.0125
4.792	3.79854	-0.005
4.796	3.78609	0.0025
4.8	3.77404	0.0125
4.804	3.76515	0.0175
4.808	3.75573	0.025
4.812	3.73554	0.035
4.816	3.70557	0.0425
4.82	3.66975	0.05
4.824	3.63533	0.0575
4.828	3.61	0.0675
4.832	3.59237	0.0725
4.836	3.58472	0.0825
4.84	3.58295	0.0875
4.844	3.57894	0.0975
4.848	3.57354	0.1025
4.852	3.57494	0.11
4.856	3.5872	0.1175
4.86	3.61112	0.1225
4.864	3.64258	0.13
4.868	3.67236	0.0075
4.932	3.63254	0.14
4.936	3.60441	0.145
4.94	3.58489	0.15
4.944	3.57726	0.1525
4.948	3.57582	0.1575
4.952	3.57665	0.16
4.956	3.57703	0.1625
4.96	3.58295	0.1625
4.964	3.59797	0.165
4.968	3.62227	0.1675
4.972	3.65154	0.1675
4.976	3.68457	0.1675
4.98	3.71562	0.1675
4.984	3.73744	0.165
4.988	3.75186	0.165
4.992	3.7665	0.1625
4.996	3.78491	0.1625
5	3.80618	0.1575
5.004	3.82096	0.155
5.008	3.82296	0.15
5.012	3.81704	0.1475
5.016	3.80569	0.145
5.02	3.78888	0.1375
5.024	3.77122	0.135
5.028	3.75505	0.13
5.032	3.73486	0.1225
5.036	3.70169	0.12
5.04	3.65544	0.1125
5.044	3.61041	0.1075
5.048	3.57385	0.1
5.052	3.54771	0.095
5.056	3.52673	0.09
5.06	3.51177	0.0825
5.064	3.50325	0.0775
5.068	3.50316	0.0725
5.072	3.50919	0.065
5.076	3.52958	0.0575
5.08	3.56946	0.055
5.084	3.62591	0.0475
5.088	3.67989	0.0425
5.092	3.72706	0.0375
5.096	3.76879	0.0325
5.1	3.80493	0.0275
5.104	3.83306	0.0225
5.108	3.85398	0.0175
5.112	3.87112	0.015
5.116	3.88077	0.01
5.12	3.87578	0.005
5.124	3.85351	0.0025
5.128	3.81863	0
5.132	3.77879	-0.005
5.136	3.73914	-0.0075
5.14	3.70165	-0.01
5.144	3.66438	-0.01
5.148	3.62455	-0.015
5.152	3.58663	-0.015
5.156	3.55078	-0.0175
5.16	3.51705	-0.02
5.164	3.49261	-0.02
5.168	3.48683	-0.02
5.172	3.49452	-0.0225
5.176	3.50176	-0.0225
5.18	3.5129	-0.025
5.184	3.53798	-0.0225
5.188	3.57447	-0.025
5.192	3.62096	-0.025
5.196	3.67513	-0.0225
5.2	3.73248	-0.025
5.204	3.78446	-0.025
5.208	3.82493	-0.025
5.212	3.85435	-0.025
5.216	3.87945	-0.025
5.22	3.90357	-0.025
5.224	3.91786	-0.025
5.228	3.91258	-0.0225
5.232	3.88494	-0.025
5.236	3.841	-0.025
5.24	3.78987	-0.025
5.244	3.73474	-0.025
5.248	3.68091	-0.025
5.252	3.63307	-0.0275
5.256	3.58852	-0.025
5.26	3.54483	-0.0275
5.264	3.50063	-0.0275
5.268	3.46619	-0.0275
5.272	3.45192	-0.03
5.276	3.46194	-0.03
5.28	3.48542	-0.03
5.284	3.51075	-0.0325
5.288	3.53707	-0.0325
5.292	3.57139	-0.035
5.296	3.61077	-0.0375
5.3	3.65325	-0.0375
5.304	3.70503	-0.04
5.308	3.76083	-0.0425
5.312	3.80474	-0.0425
5.316	3.82974	-0.045
5.32	3.84265	-0.0475
5.324	3.85376	-0.05
5.328	3.86388	-0.0525
5.332	3.86816	-0.0525
5.336	3.86336	-0.055
5.34	3.84434	-0.06
5.344	3.81282	-0.06
5.348	3.76855	-0.06
5.352	3.71847	-0.065
5.356	3.67382	-0.0675
5.36	3.64178	-0.0675
5.364	3.61147	-0.07
5.368	3.57548	-0.0725
5.372	3.53796	-0.075
5.376	3.50912	-0.0775
5.38	3.49446	-0.0775
5.384	3.49415	-0.08
5.388	3.5056	-0.08
5.392	3.52638	-0.0825
5.396	3.55497	-0.085
5.4	3.58692	-0.085
5.404	3.61618	-0.085
5.408	3.65051	-0.0875
5.412	3.69104	-0.0875
5.416	3.72994	-0.0875
5.42	3.76142	-0.09
5.424	3.7829	-0.0875
5.428	3.79733	-0.09
5.432	3.80807	-0.09
5.436	3.81305	-0.0875
5.44	3.80891	-0.09
5.444	3.79923	-0.0875
5.448	3.7824	-0.0875
5.452	3.75932	-0.0875
5.456	3.72858	-0.085
5.46	3.69598	-0.085
5.464	3.66826	-0.085
5.468	3.64515	-0.0825
5.472	3.62093	-0.0825
5.476	3.59351	-0.08
5.48	3.56929	-0.0775
5.484	3.55322	-0.0775
5.488	3.54375	-0.075
5.492	3.54041	-0.075
5.496	3.54665	-0.07
5.5	3.56459	-0.0725
5.504	3.58457	-0.0675
5.508	3.60327	-0.0675
5.512	3.62336	-0.065
5.516	3.64852	-0.0625
5.52	3.67657	-0.0625
5.524	3.70437	-0.06
5.528	3.72973	-0.0575
5.532	3.74934	-0.0575
5.536	3.76334	-0.055
5.54	3.76785	-0.0525
5.544	3.76182	-0.055
5.548	3.75236	-0.05
5.552	3.74416	-0.0525
5.556	3.7284	-0.0475
5.56	3.70572	-0.05
5.564	3.67965	-0.0475
5.568	3.65508	-0.0475
5.572	3.63346	-0.0475
5.576	3.61184	-0.0475
5.58	3.59728	-0.0475
5.584	3.58869	-0.0475
5.588	3.58454	-0.0475
5.592	3.58231	-0.0475
5.596	3.57831	-0.0475
5.6	3.58268	-0.05
5.604	3.59692	-0.0475
5.608	3.61584	-0.05
5.612	3.63532	-0.0525
5.616	3.65297	-0.0525
5.62	3.67234	-0.0525
5.624	3.6909	-0.055
5.628	3.70588	-0.055
5.632	3.7176	-0.0575
5.636	3.73106	-0.06
5.64	3.7445	-0.06
5.644	3.75191	-0.0625
5.648	3.74782	-0.0625
5.652	3.73604	-0.065
5.656	3.7227	-0.0675
5.66	3.70632	-0.0675
5.664	3.6835	-0.07
5.668	3.65986	-0.0725
5.672	3.63968	-0.0725
5.676	3.6215	-0.075
5.68	3.60025	-0.075
5.684	3.57867	-0.0775
5.688	3.56001	-0.0775
5.692	3.55289	-0.08
5.696	3.55195	-0.08
5.7	3.55598	-0.0825
5.704	3.56505	-0.0825
5.708	3.58413	-0.085
5.712	3.60814	-0.085
5.716	3.63081	-0.085
5.72	3.65409	-0.085
5.724	3.68089	-0.0875
5.728	3.70815	-0.085
5.732	3.72475	-0.0875
5.736	3.73407	-0.09
5.74	3.74071	-0.0875
5.744	3.74687	-0.0875
5.748	3.74832	-0.09
5.752	3.74335	-0.09
5.756	3.73261	-0.0875
5.76	3.71837	-0.09
5.764	3.69772	-0.09
5.768	3.67268	-0.09
5.772	3.64338	-0.09
5.776	3.61972	-0.09
5.78	3.60388	-0.0925
5.784	3.58803	-0.0925
5.788	3.56537	-0.09
5.792	3.5433	-0.095
5.796	3.52992	-0.0925
5.8	3.52627	-0.095
5.804	3.5298	-0.095
5.808	3.53807	-0.0975
5.812	3.55679	-0.0975
5.816	3.58304	-0.0975
5.82	3.60583	-0.1025
5.824	3.62796	-0.1025
5.828	3.65944	-0.1025
5.832	3.69637	-0.1075
5.836	3.72926	-0.1075
5.84	3.75346	-0.1125
5.844	3.77188	-0.1125
5.848	3.78396	-0.115
5.852	3.78748	-0.12
5.856	3.77799	-0.1225
5.86	3.7613	-0.125
5.864	3.74369	-0.1275
5.868	3.72125	-0.13
5.872	3.68701	-0.135
5.876	3.6471	-0.1375
5.88	3.60876	-0.1425
5.884	3.57754	-0.145
5.888	3.5511	-0.1475
5.892	3.52685	-0.1525
5.896	3.50967	-0.1575
5.9	3.49617	-0.16
5.904	3.4865	-0.1625
5.908	3.48124	-0.1675
5.912	3.4874	-0.1725
5.916	3.50524	-0.175
5.92	3.53304	-0.1775
5.924	3.56506	-0.18
5.928	3.59035	-0.185
5.932	3.61396	-0.19
5.936	3.64589	-0.19
5.94	3.67848	-0.195
5.944	3.70632	-0.1975
5.948	3.73168	-0.2
5.952	3.75517	-0.2025
5.956	3.77024	-0.2025
5.96	3.77175	-0.2075
5.964	3.76543	-0.21
5.968	3.76393	-0.21
5.972	3.75805	-0.215
5.976	3.74069	-0.2125
5.98	3.7125	-0.2175
5.984	3.67882	-0.2175
5.988	3.64429	-0.2175
5.992	3.60822	-0.22
5.996	3.57204	-0.2225
6	3.53732	-0.22
6.004	3.50669	-0.2225
6.008	3.47863	-0.2225
6.012	3.45244	-0.225
6.016	3.43651	-0.225
6.02	3.43904	-0.225
6.024	3.455	-0.225
6.028	3.47535	-0.225
6.032	3.49776	-0.225
6.036	3.52395	-0.2275
6.04	3.5541	-0.2275
6.044	3.5854	-0.2275
6.048	3.62139	-0.2275
6.052	3.66277	-0.2275
6.056	3.701	-0.23
6.06	3.72716	-0.23
6.064	3.73745	-0.23
6.068	3.73764	-0.23
6.072	3.73632	-0.2325
6.076	3.73124	-0.235
6.08	3.71693	-0.2325
6.084	3.69703	-0.235
6.088	3.67562	-0.2375
6.092	3.64938	-0.2375
6.096	3.6185	-0.24
6.1	3.59	-0.24
6.104	3.56389	-0.24
6.108	3.54194	-0.245
6.112	3.52026	-0.245
6.116	3.49898	-0.245
6.12	3.48188	-0.2475
6.124	3.46988	-0.25
6.128	3.46237	-0.25
6.132	3.45843	-0.2525
6.136	3.46174	-0.255
6.14	3.47439	-0.255
6.144	3.4925	-0.255
6.148	3.51145	-0.26
6.152	3.53316	-0.2575
6.156	3.56234	-0.26
6.16	3.59682	-0.26
6.164	3.62899	-0.2625
6.168	3.65608	-0.26
6.172	3.67984	-0.2625
6.176	3.69844	-0.2625
6.18	3.7036	-0.2625
6.184	3.70113	-0.2625
6.188	3.69471	-0.26
6.192	3.68292	-0.2625
6.196	3.66636	-0.26
6.2	3.64141	-0.26
6.204	3.60703	-0.26
6.208	3.57152	-0.2575
6.212	3.54002	-0.255
6.216	3.51239	-0.255
6.22	3.48877	-0.2525
6.224	3.47045	-0.2525
6.228	3.45799	-0.25
6.232	3.44882	-0.2475
6.236	3.44108	-0.245
6.24	3.44187	-0.245
6.244	3.454	-0.2425
6.248	3.46966	-0.24
6.252	3.48181	-0.24
6.256	3.49555	-0.2375
6.26	3.51079	-0.235
6.264	3.52973	-0.2325
6.268	3.55218	-0.2325
6.272	3.57906	-0.2325
6.276	3.60506	-0.23
6.28	3.62354	-0.2325
6.284	3.6332	-0.23
6.288	3.63418	-0.23
6.292	3.63274	-0.23
6.296	3.63328	-0.23
6.3	3.63549	-0.2325
6.304	3.62942	-0.2325
6.308	3.61383	-0.235
6.312	3.59164	-0.2375
6.316	3.56636	-0.24
6.32	3.54042	-0.2425
6.324	3.51946	-0.245
6.328	3.50723	-0.2475
6.332	3.49726	-0.255
6.336	3.48142	-0.2575
6.34	3.46383	-0.26
6.344	3.45083	-0.2675
6.348	3.44638	-0.2725
6.352	3.44728	-0.2775
6.356	3.45012	-0.285
6.36	3.46096	-0.29
6.364	3.47352	-0.295
6.368	3.48593	-0.3025
6.372	3.49766	-0.31
6.376	3.51063	-0.315
6.38	3.524	-0.3225
6.384	3.53972	-0.33
6.388	3.55117	-0.335
6.392	3.55931	-0.3425
6.396	3.56559	-0.3475
6.4	3.56884	-0.355
6.404	3.57083	-0.3625
6.408	3.57141	-0.365
6.412	3.57049	-0.3725
6.416	3.56673	-0.38
6.42	3.56206	-0.3825
6.424	3.55266	-0.3875
6.428	3.53565	-0.39
6.432	3.51978	-0.395
6.436	3.50717	-0.4
6.44	3.49367	-0.4025
6.444	3.47999	-0.4025
6.448	3.46551	-0.4075
6.452	3.44865	-0.4075
6.456	3.43225	-0.4075
6.46	3.41909	-0.41
6.464	3.41104	-0.41
6.468	3.40999	-0.4075
6.472	3.41677	-0.4075
6.476	3.42676	-0.405
6.48	3.43284	-0.405
6.484	3.44331	-0.4025
6.488	3.46176	-0.3975
6.492	3.48686	-0.3975
6.496	3.51158	-0.3925
6.5	3.53365	-0.3875
6.504	3.55259	-0.385
6.508	3.56434	-0.38
6.512	3.56562	-0.375
6.516	3.56221	-0.37
6.52	3.5586	-0.365
6.524	3.55018	-0.36
6.528	3.53332	-0.355
6.532	3.50822	-0.35
6.536	3.47799	-0.3425
6.54	3.44727	-0.34
6.544	3.42205	-0.3325
6.548	3.40419	-0.3275
6.552	3.39123	-0.32
6.556	3.37874	-0.3175
6.56	3.36525	-0.31
6.564	3.34973	-0.305
6.568	3.34007	-0.3
6.572	3.34177	-0.295
6.576	3.35642	-0.29
6.58	3.37911	-0.285
6.584	3.39876	-0.28
6.588	3.41181	-0.2725
6.592	3.42437	-0.27
6.596	3.43996	-0.2625
6.6	3.45853	-0.26
6.604	3.47853	-0.2525
6.608	3.50324	-0.2475
6.612	3.52697	-0.2425
6.616	3.53797	-0.235
6.62	3.53522	-0.2325
6.624	3.53093	-0.2225
6.628	3.53037	-0.2175
6.632	3.52659	-0.2125
6.636	3.51166	-0.2025
6.64	3.48836	-0.1975
6.644	3.45914	-0.19
6.648	3.42214	-0.18
6.652	3.38605	-0.1725
6.656	3.35424	-0.1625
6.66	3.33093	-0.1525
6.664	3.31447	-0.1425
6.668	3.29877	-0.135
6.672	3.28156	-0.12
6.676	3.27682	-0.1125
6.68	3.28897	-0.0975
6.684	3.31456	-0.0875
6.688	3.34383	-0.075
6.692	3.37735	-0.0625
6.696	3.41394	-0.0475
6.7	3.44766	-0.0375
6.704	3.47359	-0.0225
6.708	3.49588	-0.01
6.712	3.52338	0.005
6.716	3.54902	0.015
6.72	3.56055	0.03
6.724	3.55577	0.0425
6.728	3.5408	0.0525
6.732	3.51778	0.065
6.736	3.49272	0.075
6.74	3.46607	0.085
6.744	3.44386	0.095
6.748	3.42443	0.1025
6.752	3.403	0.1075
6.756	3.37887	0.115
6.76	3.35775	0.12
6.764	3.34752	0.12
6.768	3.35097	0.1225
6.772	3.35816	0.12
6.776	3.36558	0.12
6.78	3.37467	0.115
6.784	3.38652	0.1075
6.788	3.39358	0.1025
6.792	3.40016	0.09
6.796	3.41261	0.0775
6.8	3.43127	0.065
6.804	3.44793	0.0475
6.808	3.45613	0.03
6.812	3.45732	0.01
6.816	3.45993	-0.0125
6.82	3.46642	-0.035
6.824	3.47939	-0.06
6.828	3.49457	-0.0875
6.832	3.50186	-0.1175
6.836	3.50357	-0.145
6.84	3.49701	-0.175
6.844	3.48485	-0.2075
6.848	3.47119	-0.2375
6.852	3.46369	-0.27
6.856	3.45348	-0.3025
6.86	3.42971	-0.335
6.864	3.39792	-0.3625
6.868	3.36462	-0.395
6.872	3.33267	-0.4225
6.876	3.30927	-0.45
6.88	3.29665	-0.4725
6.884	3.29043	-0.4975
6.888	3.29028	-0.515
6.892	3.29562	-0.53
6.896	3.30738	-0.5425
6.9	3.32757	-0.5525
6.904	3.35986	-0.5525
6.908	3.40058	-0.5525
6.912	3.44079	-0.5425
6.916	3.47369	-0.53
6.92	3.49999	-0.5125
6.924	3.52397	-0.4825
6.928	3.54222	-0.4525
6.932	3.55362	-0.41
6.936	3.55801	-0.36
6.94	3.55273	-0.3025
6.944	3.53711	-0.24
6.948	3.5109	-0.1625
6.952	3.47681	-0.0825
6.956	3.44369	0.0125
6.96	3.41646	0.1125
6.964	3.39193	0.225
6.968	3.36352	0.345
6.972	3.33292	0.4775
6.976	3.30611	0.615
6.98	3.28232	0.7675
6.984	3.26241	0.9275
6.988	3.25223	1.0975
6.992	3.25594	1.275
6.996	3.26519	1.465
7	3.27553	1.6625
7.004	3.28921	1.87
7.008	3.30945	2.085
7.012	3.33839	2.31
7.016	3.3737	2.54
7.02	3.412	2.78
7.024	3.45081	3.0275
7.028	3.487	3.2825
7.032	3.51489	3.54
7.036	3.53131	3.805
7.04	3.53901	4.0775
7.044	3.53834	4.35
7.048	3.53007	4.63
7.052	3.51486	4.915
7.056	3.4875	5.1975
7.06	3.45348	5.485
7.064	3.41717	5.7725
7.068	3.37897	6.0625
7.072	3.34109	6.35
7.076	3.31574	6.64
7.08	3.32752	6.9275
7.084	3.36988	7.21
7.088	3.40768	7.495
7.092	3.45627	7.7725
7.096	3.51358	8.0475
7.1	3.57711	8.3175
7.104	3.64509	8.5825
7.108	3.71925	8.8425
7.112	3.79397	9.0925
7.116	3.87319	9.34
7.12	3.95335	9.58
7.124	4.02749	9.8075
7.128	4.10035	10.03
7.132	4.18057	10.245
7.136	4.25988	10.4475
7.14	4.33074	10.6425
7.144	4.3988	10.8275
7.148	4.46527	11.0025
7.152	4.52398	11.1675
7.156	4.56986	11.3225
7.16	4.61157	11.465
7.164	4.65149	11.6
7.168	4.68573	11.7225
7.172	4.71253	11.835
7.176	4.73401	11.9375
7.18	4.7516	12.0275
7.184	4.77089	12.1125
7.188	4.79176	12.18
7.192	4.81134	12.245
7.196	4.83298	12.2925
7.2	4.8653	12.3375
7.204	4.90561	12.37
7.208	4.94848	12.395
7.212	4.99722	12.4125
7.216	5.05855	12.4175
7.22	5.12774	12.42
7.224	5.19777	12.4125
7.228	5.26877	12.3975
7.232	5.34258	12.38
7.236	5.42294	12.35
7.24	5.50916	12.3225
7.244	5.59596	12.2825
7.248	5.67734	12.2425
7.252	5.75225	12.1975
7.256	5.82201	12.1475
7.26	5.87942	12.095
7.264	5.92445	12.04
7.268	5.96982	11.98
7.272	6.01145	11.9225
7.276	6.04003	11.8625
7.28	6.05378	11.7975
7.284	6.06108	11.7375
7.288	6.06514	11.67
7.292	6.06854	11.61
7.296	6.07258	11.5425
7.3	6.08096	11.4825
7.304	6.09699	11.4175
7.308	6.12159	11.3575
7.312	6.15032	11.295
7.316	6.18435	11.2375
7.32	6.23442	11.18
7.324	6.30069	11.125
7.328	6.37315	11.07
7.332	6.44647	11.0175
7.336	6.52721	10.9675
7.34	6.61279	10.9175
7.344	6.69746	10.8725
7.348	6.77775	10.8275
7.352	6.85635	10.785
7.356	6.92767	10.745
7.36	6.98495	10.705
7.364	7.03063	10.67
7.368	7.0672	10.635
7.372	7.09733	10.6
7.376	7.12676	10.57
7.38	7.15139	10.54
7.384	7.16655	10.51
7.388	7.17782	10.4825
7.392	7.19207	10.4575
7.396	7.20858	10.43
7.4	7.22583	10.405
7.404	7.2472	10.3825
7.408	7.2768	10.3575
7.412	7.30767	10.335
7.416	7.34022	10.3125
7.42	7.37763	10.2875
7.424	7.42342	10.2675
7.428	7.47491	10.245
7.432	7.52752	10.22
7.436	7.58042	10.2
7.44	7.63639	10.175
7.444	7.69727	10.15
7.448	7.76173	10.1275
7.452	7.82603	10.1
7.456	7.89057	10.0775
7.46	7.95563	10.05
7.464	8.01389	10.0225
7.468	8.06706	9.9975
7.472	8.11661	9.9675
7.476	8.1642	9.94
7.48	8.20427	9.91
7.484	8.23698	9.88
7.488	8.26303	9.85
7.492	8.28362	9.8175
7.496	8.30007	9.7875
7.5	8.31088	9.755
7.504	8.31936	9.725
7.508	8.32816	9.69
7.512	8.33616	9.6575
7.516	8.34913	9.6225
7.52	8.3684	9.5925
7.524	8.39558	9.56
7.528	8.42881	9.525
7.532	8.46526	9.4925
7.536	8.50675	9.46
7.54	8.55319	9.4275
7.544	8.60558	9.3975
7.548	8.66562	9.365
7.552	8.73263	9.335
7.556	8.80471	9.305
7.56	8.87515	9.275
7.564	8.94028	9.245
7.568	9.00026	9.22
7.572	9.05463	9.19
7.576	9.10611	9.165
7.58	9.156	9.14
7.584	9.20151	9.1175
7.588	9.23563	9.0925
7.592	9.26015	9.07
7.596	9.27935	9.0475
7.6	9.29375	9.0275
7.604	9.30109	9.0075
7.608	9.30716	8.99
7.612	9.31689	8.9725
7.616	9.328	8.955
7.62	9.33564	8.9375
7.624	9.3458	8.9225
7.628	9.36359	8.9075
7.632	9.38812	8.895
7.636	9.41753	8.88
7.64	9.45143	8.8675
7.644	9.49327	8.855
7.648	9.54269	8.8425
7.652	9.5976	8.8325
7.656	9.65718	8.82
7.66	9.72259	8.8075
7.664	9.79133	8.7975
7.668	9.85887	8.785
7.672	9.92152	8.7725
7.676	9.97849	8.7625
7.68	10.0295	8.7525
7.684	10.0778	8.74
7.688	10.1197	8.725
7.692	10.1508	8.715
7.696	10.1748	8.7025
7.7	10.1938	8.6875
7.704	10.2037	8.6725
7.708	10.2042	8.66
7.712	10.202	8.6425
7.716	10.204	8.6275
7.72	10.2101	8.6125
7.724	10.2235	8.5925
7.728	10.2409	8.5775
7.732	10.2585	8.555
7.736	10.282	8.5375
7.74	10.317	8.5175
7.744	10.3594	8.495
7.748	10.4069	8.4725
7.752	10.4636	8.4525
7.756	10.5257	8.4275
7.76	10.5864	8.4025
7.764	10.6455	8.38
7.768	10.7098	8.3525
7.772	10.7781	8.3275
7.776	10.8435	8.3
7.78	10.9024	8.275
7.784	10.9573	8.245
7.788	11.0037	8.2175
7.792	11.0395	8.19
7.796	11.0632	8.1625
7.8	11.0805	8.13
7.804	11.0959	8.1025
7.808	11.1054	8.075
7.812	11.1036	8.0425
7.816	11.093	8.0125
7.82	11.0814	7.985
7.824	11.0733	7.955
7.828	11.0698	7.9225
7.832	11.0731	7.895
7.836	11.0871	7.8675
7.84	11.109	7.835
7.844	11.1348	7.8075
7.848	11.1673	7.78
7.852	11.2119	7.75
7.856	11.268	7.7225
7.86	11.3339	7.6975
7.864	11.4069	7.6675
7.868	11.4836	7.6425
7.872	11.5567	7.615
7.876	11.6279	7.59
7.88	11.6916	7.5675
7.884	11.7466	7.54
7.888	11.7945	7.52
7.892	11.8367	7.4925
7.896	11.8689	7.4725
7.9	11.8888	7.4525
7.904	11.8995	7.4275
7.908	11.9022	7.41
7.912	11.898	7.39
7.916	11.8906	7.37
7.92	11.8816	7.35
7.924	11.8744	7.3325
7.928	11.87	7.3175
7.932	11.8685	7.2975
7.936	11.8675	7.285
7.94	11.8692	7.2675
7.944	11.8825	7.2525
7.948	11.9091	7.2375
7.952	11.9454	7.2225
7.956	11.9876	7.2125
7.96	12.04	7.1975
7.964	12.1015	7.185
7.968	12.1671	7.1725
7.972	12.2333	7.16
7.976	12.3028	7.15
7.98	12.3742	7.14
7.984	12.4415	7.1275
7.988	12.4979	7.1175
7.992	12.5462	7.11
7.996	12.5882	7.0975
8	12.6233	7.0875
8.004	12.6479	7.0775
8.008	12.6606	7.07
8.012	12.664	7.06
8.016	12.6624	7.05
8.02	12.6511	7.04
8.024	12.6311	7.0325
8.028	12.6131	7.0225
8.032	12.6029	7.0125
8.036	12.5945	7.0025
8.04	12.5852	6.995
8.044	12.582	6.985
8.048	12.5917	6.9725
8.052	12.6173	6.965
8.056	12.6526	6.955
8.06	12.6932	6.9425
8.064	12.7444	6.9325
8.068	12.8067	6.92
8.072	12.8727	6.91
8.076	12.9424	6.9
8.08	13.0167	6.885
8.084	13.0953	6.875
8.088	13.1667	6.86
8.092	13.2244	6.8475
8.096	13.2732	6.835
8.1	13.3189	6.82
8.104	13.3595	6.8075
8.108	13.3915	6.79
8.112	13.4114	6.7775
8.116	13.4219	6.76
8.12	13.4244	6.745
8.124	13.4154	6.7275
8.128	13.3964	6.7125
8.132	13.3746	6.695
8.136	13.3605	6.6775
8.14	13.3472	6.6575
8.144	13.3298	6.6425
8.148	13.3131	6.6225
8.152	13.3079	6.6025
8.156	13.3178	6.585
8.16	13.3381	6.565
8.164	13.3671	6.5425
8.168	13.4119	6.525
8.172	13.4735	6.505
8.176	13.5447	6.4825
8.18	13.6201	6.465
8.184	13.7003	6.44
8.188	13.7854	6.42
8.192	13.8661	6.4
8.196	13.9354	6.3775
8.2	13.9943	6.3575
8.204	14.046	6.3325
8.208	14.0909	6.3125
8.212	14.1189	6.2925
8.216	14.1262	6.2675
8.22	14.1215	6.2475
8.224	14.11	6.225
8.228	14.0866	6.2025
8.232	14.0534	6.18
8.236	14.0215	6.1575
8.24	13.9962	6.1375
8.244	13.9749	6.115
8.248	13.9579	6.0925
8.252	13.9512	6.0725
8.256	13.9581	6.0475
8.26	13.9784	6.03
8.264	14.0093	6.005
8.268	14.0462	5.985
8.272	14.0918	5.9625
8.276	14.1518	5.94
8.28	14.2181	5.92
8.284	14.2832	5.8975
8.288	14.347	5.8775
8.292	14.4131	5.855
8.296	14.4735	5.835
8.3	14.5249	5.8125
8.304	14.5717	5.79
8.308	14.6144	5.77
8.312	14.6541	5.7475
8.316	14.6845	5.7275
8.32	14.7018	5.705
8.324	14.7081	5.685
8.328	14.7088	5.66
8.332	14.7057	5.6425
8.336	14.6936	5.6175
8.34	14.6761	5.5975
8.344	14.6638	5.575
8.348	14.6511	5.5525
8.352	14.6355	5.53
8.356	14.6187	5.5075
8.36	14.612	5.4875
8.364	14.6195	5.4625
8.368	14.6362	5.4425
8.372	14.6586	5.4175
8.376	14.6888	5.3975
8.38	14.7276	5.3725
8.384	14.7751	5.35
8.388	14.8318	5.3275
8.392	14.8966	5.305
8.396	14.9633	5.2825
8.4	15.0308	5.26
8.404	15.0917	5.235
8.408	15.1399	5.215
8.412	15.178	5.19
8.416	15.2154	5.1675
8.42	15.2498	5.145
8.424	15.2712	5.125
8.428	15.2805	5.1
8.432	15.2803	5.08
8.436	15.2692	5.0575
8.44	15.2481	5.035
8.444	15.2246	5.0125
8.448	15.2066	4.995
8.452	15.1959	4.9725
8.456	15.1868	4.9525
8.46	15.1748	4.9325
8.464	15.1629	4.9125
8.468	15.161	4.895
8.472	15.1733	4.875
8.476	15.1958	4.8575
8.48	15.225	4.84
8.484	15.2633	4.8225
8.488	15.3091	4.8075
8.492	15.3589	4.79
8.496	15.4107	4.775
8.5	15.4679	4.76
8.504	15.5327	4.745
8.508	15.5962	4.7325
8.512	15.6481	4.7175
8.516	15.6887	4.7075
8.52	15.7235	4.6925
8.524	15.7543	4.6825
8.528	15.7775	4.6725
8.532	15.7905	4.6625
8.536	15.7917	4.6525
8.54	15.7826	4.6425
8.544	15.7599	4.6325
8.548	15.7283	4.625
8.552	15.7006	4.62
8.556	15.6835	4.61
8.56	15.6703	4.6025
8.564	15.6546	4.5975
8.568	15.6394	4.59
8.572	15.6295	4.585
8.576	15.633	4.58
8.58	15.6517	4.5725
8.584	15.6833	4.57
8.588	15.7295	4.565
8.592	15.788	4.5575
8.596	15.8462	4.555
8.6	15.903	4.55
8.604	15.9638	4.545
8.608	16.0292	4.5425
8.612	16.0926	4.5375
8.616	16.146	4.5325
8.62	16.1881	4.5275
8.624	16.2193	4.525
8.628	16.2375	4.52
8.632	16.2434	4.515
8.636	16.2405	4.51
8.64	16.2324	4.505
8.644	16.2188	4.5025
8.648	16.1981	4.495
8.652	16.1704	4.49
8.656	16.1414	4.485
8.66	16.1217	4.4775
8.664	16.1096	4.475
8.668	16.1002	4.4675
8.672	16.0992	4.46
8.676	16.1092	4.455
8.68	16.1264	4.4475
8.684	16.1488	4.44
8.688	16.1777	4.435
8.692	16.2169	4.4275
8.696	16.2668	4.42
8.7	16.3223	4.4125
8.704	16.3763	4.405
8.708	16.4333	4.3975
8.712	16.493	4.3875
8.716	16.547	4.3825
8.72	16.591	4.3725
8.724	16.6344	4.3675
8.728	16.6744	4.3575
8.732	16.7062	4.3475
8.736	16.7292	4.3425
8.74	16.7409	4.3325
8.744	16.7411	4.325
8.748	16.7336	4.315
8.752	16.716	4.31
8.756	16.6889	4.3
8.76	16.6644	4.29
8.764	16.6444	4.285
8.768	16.6237	4.275
8.772	16.6024	4.2675
8.776	16.5861	4.26
8.78	16.5758	4.2525
8.784	16.5747	4.2425
8.788	16.5792	4.235
8.792	16.5928	4.2275
8.796	16.6226	4.2175
8.8	16.6638	4.2125
8.804	16.7101	4.2025
8.808	16.7609	4.1925
8.812	16.8191	4.1875
8.816	16.8827	4.1775
8.82	16.9449	4.1675
8.824	17.0022	4.1625
8.828	17.0532	4.15
8.832	17.0975	4.1425
8.836	17.1332	4.1325
8.84	17.1571	4.1225
8.844	17.1693	4.115
8.848	17.1725	4.1025
8.852	17.1664	4.0925
8.856	17.1484	4.0825
8.86	17.1217	4.07
8.864	17.0953	4.06
8.868	17.0729	4.0475
8.872	17.0526	4.035
8.876	17.0345	4.0225
8.88	17.0215	4.0075
8.884	17.0177	3.995
8.888	17.0206	3.9825
8.892	17.0298	3.9675
8.896	17.048	3.95
8.9	17.0803	3.935
8.904	17.1218	3.92
8.908	17.1666	3.905
8.912	17.2115	3.885
8.916	17.2578	3.87
8.92	17.3063	3.85
8.924	17.3554	3.8325
8.928	17.4022	3.815
8.932	17.4455	3.795
8.936	17.4863	3.775
8.94	17.5235	3.755
8.944	17.5526	3.735
8.948	17.5743	3.7175
8.952	17.5938	3.695
8.956	17.6044	3.6725
8.96	17.6027	3.655
8.964	17.5918	3.6325
8.968	17.5769	3.6125
8.972	17.5577	3.59
8.976	17.5341	3.57
8.98	17.5087	3.55
8.984	17.4827	3.53
8.988	17.4568	3.51
8.992	17.4368	3.4875
8.996	17.4243	3.47
9	17.42	3.45
9.004	17.4281	3.4325
9.008	17.4474	3.4125
9.012	17.4744	3.3975
9.016	17.5101	3.3775
9.02	17.5564	3.3625
9.024	17.6092	3.3475
9.028	17.6665	3.33
9.032	17.7243	3.3175
9.036	17.7752	3.305
9.04	17.8216	3.2925
9.044	17.8653	3.28
9.048	17.9031	3.2675
9.052	17.9308	3.26
9.056	17.9514	3.25
9.06	17.9639	3.2425
9.064	17.9633	3.235
9.068	17.9541	3.23
9.072	17.94	3.225
9.076	17.9232	3.2225
9.08	17.9029	3.2175
9.084	17.883	3.215
9.088	17.8635	3.215
9.092	17.8432	3.215
9.096	17.8228	3.215
9.1	17.8091	3.2175
9.104	17.8011	3.22
9.108	17.7995	3.2225
9.112	17.8075	3.225
9.116	17.8255	3.2325
9.12	17.8517	3.2375
9.124	17.8848	3.2425
9.128	17.925	3.25
9.132	17.9682	3.2575
9.136	18.0117	3.265
9.14	18.0559	3.2725
9.144	18.1002	3.28
9.148	18.1417	3.29
9.152	18.1822	3.3
9.156	18.2172	3.3075
9.16	18.2391	3.315
9.164	18.2506	3.3275
9.168	18.2548	3.335
9.172	18.253	3.3425
9.176	18.2473	3.3525
9.18	18.2394	3.3625
9.184	18.2288	3.3675
9.188	18.2131	3.3775
9.192	18.1949	3.385
9.196	18.1791	3.3925
9.2	18.1686	3.4
9.204	18.164	3.405
9.208	18.1688	3.41
9.212	18.1802	3.415
9.216	18.1956	3.42
9.22	18.2126	3.4225
9.224	18.2366	3.425
9.228	18.2672	3.4275
9.232	18.3023	3.43
9.236	18.3409	3.43
9.24	18.3803	3.43
9.244	18.4181	3.43
9.248	18.4553	3.4275
9.252	18.4913	3.425
9.256	18.5254	3.4225
9.26	18.5566	3.42
9.264	18.5837	3.4125
9.268	18.6058	3.41
9.272	18.6188	3.4025
9.276	18.6235	3.395
9.28	18.6243	3.39
9.284	18.6226	3.3825
9.288	18.6122	3.3725
9.292	18.5966	3.365
9.296	18.5828	3.355
9.3	18.5705	3.345
9.304	18.5581	3.3375
9.308	18.5463	3.325
9.312	18.5376	3.315
9.316	18.5337	3.305
9.32	18.5382	3.2925
9.324	18.5501	3.2825
9.328	18.5684	3.27
9.332	18.5972	3.26
9.336	18.6324	3.2475
9.34	18.668	3.235
9.344	18.7032	3.225
9.348	18.7417	3.215
9.352	18.7864	3.2025
9.356	18.8312	3.1925
9.36	18.8724	3.1825
9.364	18.9097	3.17
9.368	18.9426	3.16
9.372	18.9679	3.15
9.376	18.9819	3.1425
9.38	18.9866	3.13
9.384	18.9858	3.1225
9.388	18.9809	3.1125
9.392	18.9702	3.105
9.396	18.9469	3.0975
9.4	18.9158	3.0875
9.404	18.8877	3.08
9.408	18.8658	3.0725
9.412	18.8436	3.065
9.416	18.8259	3.06
9.42	18.8222	3.0525
9.424	18.8315	3.045
9.428	18.8467	3.0375
9.432	18.8711	3.0325
9.436	18.9108	3.0275
9.44	18.965	3.02
9.444	19.0217	3.015
9.448	19.0739	3.0075
9.452	19.1248	3.005
9.456	19.1716	2.995
9.46	19.2148	2.99
9.464	19.2496	2.985
9.468	19.2733	2.98
9.472	19.2883	2.97
9.476	19.2926	2.965
9.48	19.279	2.96
9.484	19.2488	2.95
9.488	19.2197	2.945
9.492	19.2021	2.935
9.496	19.185	2.93
9.5	19.1649	2.92
9.504	19.148	2.9125
9.508	19.138	2.9025
9.512	19.1321	2.895
9.516	19.1324	2.8825
9.52	19.1455	2.875
9.524	19.1717	2.865
9.528	19.2009	2.8525
9.532	19.2288	2.845
9.536	19.2528	2.83
9.54	19.2795	2.82
9.544	19.3157	2.81
9.548	19.3564	2.795
9.552	19.3955	2.785
9.556	19.4328	2.7725
9.56	19.4655	2.7575
9.564	19.4917	2.7475
9.568	19.5133	2.7325
9.572	19.536	2.72
9.576	19.5639	2.7075
9.58	19.5871	2.695
9.584	19.5963	2.68
9.588	19.5909	2.67
9.592	19.5781	2.655
9.596	19.5638	2.6425
9.6	19.5479	2.6275
9.604	19.5247	2.6175
9.608	19.5	2.605
9.612	19.476	2.5925
9.616	19.4489	2.5825
9.62	19.4206	2.57
9.624	19.4036	2.56
9.628	19.4055	2.5475
9.632	19.4214	2.5375
9.636	19.4446	2.53
9.64	19.4733	2.5175
9.644	19.5096	2.5125
9.648	19.5541	2.5
9.652	19.603	2.495
9.656	19.6521	2.4875
9.66	19.6974	2.48
9.664	19.7375	2.4725
9.668	19.7672	2.47
9.672	19.7823	2.4625
9.676	19.7919	2.4575
9.68	19.804	2.4525
9.684	19.8161	2.45
9.688	19.816	2.4475
9.692	19.806	2.4425
9.696	19.793	2.44
9.7	19.7825	2.44
9.704	19.7747	2.4375
9.708	19.7706	2.435
9.712	19.7706	2.435
9.716	19.7739	2.435
9.72	19.7718	2.435
9.724	19.7606	2.435
9.728	19.7459	2.4325
9.732	19.7357	2.435
9.736	19.7339	2.435
9.74	19.7369	2.4375
9.744	19.7431	2.4375
9.748	19.7539	2.4375
9.752	19.7688	2.44
9.756	19.7864	2.44
9.76	19.8091	2.4425
9.764	19.8428	2.445
9.768	19.8895	2.445
9.772	19.9439	2.445
9.776	19.9971	2.4475
9.78	20.0407	2.45
9.784	20.0765	2.45
9.788	20.1077	2.4525
9.792	20.1306	2.4525
9.796	20.1438	2.455
9.8	20.1492	2.455
9.804	20.1441	2.455
9.808	20.1239	2.4575
9.812	20.0888	2.46
9.816	20.0508	2.4575
9.82	20.0186	2.46
9.824	19.9928	2.4625
9.828	19.9706	2.46
9.832	19.9512	2.4625
9.836	19.9354	2.4625
9.84	19.927	2.465
9.844	19.9321	2.4625
9.848	19.9518	2.465
9.852	19.981	2.4675
9.856	20.0204	2.465
9.86	20.0642	2.4675
9.864	20.1003	2.4675
9.868	20.1309	2.4675
9.872	20.1641	2.47
9.876	20.2053	2.4675
9.88	20.2457	2.4725
9.884	20.2808	2.47
9.888	20.3091	2.4725
9.892	20.3279	2.4725
9.896	20.3388	2.475
9.9	20.3466	2.475
9.904	20.3534	2.4775
9.908	20.3614	2.4775
9.912	20.3637	2.4775
9.916	20.3566	2.48
9.92	20.3418	2.48
9.924	20.3237	2.48
9.928	20.3079	2.4825
9.932	20.2915	2.4825
9.936	20.274	2.485
9.94	20.2587	2.485
9.944	20.2508	2.485
9.948	20.2465	2.485
9.952	20.2411	2.485
9.956	20.243	2.4875
9.96	20.2584	2.485
9.964	20.2855	2.485
9.968	20.319	2.485
9.972	20.3521	2.485
9.976	20.3863	2.4825
9.98	20.4246	2.4825
9.984	20.4648	2.48
9.988	20.5029	2.4775
9.992	20.5387	2.475
9.996	20.5743	2.4725
10	20.6023	2.47
10.004	20.6135	2.4675
10.008	20.6132	2.465
10.012	20.6115	2.4575
10.016	20.6121	2.455
10.02	20.6084	2.4525
10.024	20.6001	2.445
10.028	20.5886	2.44
10.032	20.5747	2.435
10.036	20.5562	2.4275
10.04	20.5341	2.425
10.044	20.5186	2.415
10.048	20.5192	2.41
10.052	20.5283	2.4025
10.056	20.5352	2.395
10.06	20.5398	2.39
10.064	20.5482	2.38
10.068	20.5665	2.3725
10.072	20.5923	2.3675
10.076	20.6219	2.3575
10.08	20.6528	2.35
10.084	20.6862	2.3425
10.088	20.7192	2.335
10.092	20.7469	2.3275
10.096	20.7707	2.32
10.1	20.7978	2.31
10.104	20.8249	2.305
10.108	20.8415	2.2975
10.112	20.8459	2.29
10.116	20.8497	2.2825
10.12	20.8512	2.275
10.124	20.8459	2.27
10.128	20.8403	2.2625
10.132	20.8357	2.2575
10.136	20.8261	2.2525
10.14	20.8141	2.245
10.144	20.7979	2.24
10.148	20.7784	2.235
10.152	20.7666	2.2275
10.156	20.7647	2.2275
10.16	20.7652	2.22
10.164	20.7684	2.215
10.168	20.7796	2.2125
10.172	20.7959	2.21
10.176	20.8143	2.205
10.18	20.8372	2.2
10.184	20.8699	2.2
10.188	20.9103	2.1925
10.192	20.9538	2.1925
10.196	20.9944	2.19
10.2	21.027	2.185
10.204	21.0515	2.1825
10.208	21.0713	2.1775
10.212	21.0826	2.1775
10.216	21.086	2.1725
10.22	21.0861	2.1675
10.224	21.0828	2.165
10.228	21.0708	2.1625
10.232	21.0502	2.1575
10.236	21.0278	2.155
10.24	21.0088	2.1475
10.244	20.9966	2.145
10.248	20.9904	2.14
10.252	20.9876	2.135
10.256	20.9916	2.1275
10.26	21.0012	2.1225
10.264	21.0101	2.115
10.268	21.0232	2.1075
10.272	21.046	2.1025
10.276	21.0739	2.0925
10.28	21.0997	2.0875
10.284	21.1196	2.0775
10.288	21.1368	2.0675
10.292	21.1541	2.0575
10.296	21.1734	2.05
10.3	21.1959	2.0375
10.304	21.2215	2.03
10.308	21.2442	2.0175
10.312	21.2589	2.005
10.316	21.2701	1.995
10.32	21.2761	1.9825
10.324	21.2799	1.97
10.328	21.2877	1.9575
10.332	21.2946	1.945
10.336	21.2912	1.9325
10.34	21.2815	1.9175
10.344	21.2665	1.905
10.348	21.2465	1.8925
10.352	21.2264	1.8775
10.356	21.21	1.8625
10.36	21.1975	1.85
10.364	21.1894	1.835
10.368	21.1881	1.82
10.372	21.19	1.8075
10.376	21.1978	1.7925
10.38	21.217	1.7775
10.384	21.2466	1.7625
10.388	21.2772	1.75
10.392	21.3113	1.735
10.396	21.3489	1.72
10.4	21.3856	1.7075
10.404	21.4201	1.6925
10.408	21.4529	1.6775
10.412	21.4812	1.665
10.416	21.4988	1.65
10.42	21.5061	1.6375
10.424	21.5056	1.6225
10.428	21.4985	1.61
10.432	21.4924	1.5975
10.436	21.4866	1.5825
10.44	21.4748	1.5725
10.444	21.4557	1.5575
10.448	21.4352	1.5425
10.452	21.4167	1.5325
10.456	21.3997	1.52
10.46	21.3872	1.5075
10.464	21.3854	1.495
10.468	21.3859	1.4825
10.472	21.384	1.47
10.476	21.3866	1.46
10.48	21.3936	1.4475
10.484	21.4069	1.4375
10.488	21.4292	1.4225
10.492	21.4576	1.415
10.496	21.4811	1.4025
10.5	21.5046	1.3925
10.504	21.5301	1.38
10.508	21.5557	1.3725
10.512	21.5801	1.36
10.516	21.6037	1.35
10.52	21.6225	1.3425
10.524	21.6321	1.33
10.528	21.6306	1.3225
10.532	21.6277	1.315
10.536	21.6252	1.305
10.54	21.6192	1.295
10.544	21.6095	1.29
10.548	21.5972	1.28
10.552	21.5817	1.2725
10.556	21.5613	1.265
10.56	21.5436	1.26
10.564	21.5297	1.2525
10.568	21.5218	1.2475
10.572	21.5189	1.24
10.576	21.5176	1.2375
10.58	21.5162	1.23
10.584	21.52	1.2275
10.588	21.5325	1.22
10.592	21.5478	1.22
10.596	21.5673	1.2125
10.6	21.597	1.2125
10.604	21.6232	1.2075
10.608	21.6421	1.2075
10.612	21.6654	1.2025
10.616	21.6894	1.2025
10.62	21.7126	1.1975
10.624	21.7379	1.2
10.628	21.7594	1.195
10.632	21.7721	1.195
10.636	21.7775	1.195
10.64	21.7815	1.195
10.644	21.7808	1.1925
10.648	21.775	1.19
10.652	21.7658	1.1925
10.656	21.7524	1.19
10.66	21.7319	1.1875
10.664	21.7064	1.1875
10.668	21.6804	1.1875
10.672	21.658	1.185
10.676	21.6425	1.1825
10.68	21.6345	1.1825
10.684	21.6334	1.18
10.688	21.6363	1.175
10.692	21.6436	1.175
10.696	21.656	1.17
10.7	21.673	1.1675
10.704	21.6921	1.165
10.708	21.719	1.1575
10.712	21.7518	1.155
10.716	21.7837	1.15
10.72	21.8115	1.1425
10.724	21.8352	1.1375
10.728	21.8539	1.13
10.732	21.8646	1.125
10.736	21.8729	1.115
10.74	21.8819	1.11
10.744	21.8891	1.1
10.748	21.8906	1.095
10.752	21.8835	1.0825
10.756	21.8703	1.075
10.76	21.8594	1.0675
10.764	21.8509	1.055
10.768	21.8455	1.0475
10.772	21.8429	1.04
10.776	21.8397	1.0275
10.78	21.8326	1.02
10.784	21.8215	1.01
10.788	21.8129	1
10.792	21.8096	0.99
10.796	21.8105	0.9825
10.8	21.8115	0.975
10.804	21.8101	0.965
10.808	21.8082	0.96
10.812	21.8064	0.95
10.816	21.8105	0.9425
10.82	21.8212	0.9375
10.824	21.839	0.9325
10.828	21.8624	0.9275
10.832	21.8854	0.9225
10.836	21.9029	0.9175
10.84	21.9209	0.915
10.844	21.9429	0.9125
10.848	21.9669	0.91
10.852	21.9855	0.9125
10.856	21.9985	0.9075
10.86	22.0049	0.91
10.864	22.0006	0.9125
10.868	21.9912	0.9125
10.872	21.9791	0.9175
10.876	21.9652	0.9175
10.88	21.9502	0.9225
10.884	21.936	0.9275
10.888	21.9204	0.93
10.892	21.9032	0.9375
10.896	21.8896	0.9425
10.9	21.884	0.95
10.904	21.881	0.955
10.908	21.8814	0.96
10.912	21.8867	0.97
10.916	21.8956	0.975
10.92	21.9059	0.9825
10.924	21.9216	0.99
10.928	21.9423	0.995
10.932	21.9659	1.0025
10.936	21.992	1.01
10.94	22.0175	1.015
10.944	22.0384	1.0225
10.948	22.056	1.0275
10.952	22.073	1.0325
10.956	22.0888	1.0375
10.96	22.0985	1.04
10.964	22.1043	1.045
10.968	22.1072	1.0475
10.972	22.102	1.0525
10.976	22.0885	1.0525
10.98	22.0705	1.0525
10.984	22.0537	1.055
10.988	22.0402	1.055
10.992	22.0265	1.055
10.996	22.0104	1.0525
11	21.9972	1.0525
11.004	21.9882	1.05
11.008	21.9841	1.045
11.012	21.9834	1.045
11.016	21.9915	1.04
11.02	22.0067	1.0375
11.024	22.0227	1.035
11.028	22.0419	1.03
11.032	22.0641	1.025
11.036	22.0888	1.02
11.04	22.1139	1.0175
11.044	22.1344	1.0125
11.048	22.1494	1.0075
11.052	22.1618	1.005
11.056	22.1748	1.0025
11.06	22.1873	0.9975
11.064	22.1922	0.9975
11.068	22.1923	0.9925
11.072	22.1902	0.9925
11.076	22.1847	0.9925
11.08	22.1705	0.99
11.084	22.1524	0.9925
11.088	22.1365	0.9925
11.092	22.1203	0.995
11.096	22.1053	0.9975
11.1	22.0955	1.0025
11.104	22.0862	1.005
11.108	22.0763	1.01
11.112	22.0727	1.0175
11.116	22.0831	1.025
11.12	22.0988	1.03
11.124	22.1147	1.04
11.128	22.1342	1.05
11.132	22.1598	1.0575
11.136	22.1877	1.0675
11.14	22.2163	1.08
11.144	22.2489	1.09
11.148	22.282	1.1
11.152	22.3051	1.1125
11.156	22.3149	1.1225
11.16	22.3183	1.1375
11.164	22.3173	1.1475
11.168	22.3135	1.1575
11.172	22.3099	1.17
11.176	22.3052	1.18
11.18	22.291	1.19
11.184	22.2703	1.2025
11.188	22.2483	1.21
11.192	22.226	1.2175
11.196	22.2084	1.2275
11.2	22.2	1.2325
11.204	22.196	1.24
11.208	22.1946	1.2425
11.212	22.1962	1.2475
11.216	22.2004	1.2525
11.22	22.2093	1.25
11.224	22.2234	1.255
11.228	22.2434	1.25
11.232	22.2705	1.2525
11.236	22.299	1.2475
11.24	22.3236	1.2425
11.244	22.3492	1.24
11.248	22.3765	1.2325
11.252	22.399	1.225
11.256	22.4174	1.2175
11.26	22.4342	1.21
11.264	22.4483	1.2
11.268	22.4544	1.1925
11.272	22.4492	1.18
11.276	22.4374	1.17
11.28	22.4251	1.1575
11.284	22.41	1.1475
11.288	22.389	1.1375
11.292	22.3627	1.125
11.296	22.3342	1.1175
11.3	22.3095	1.105
11.304	22.2918	1.095
11.308	22.2801	1.09
11.312	22.2764	1.0775
11.316	22.2839	1.075
11.32	22.2946	1.0675
11.324	22.3036	1.0625
11.328	22.3144	1.0575
11.332	22.3383	1.0575
11.336	22.3735	1.0575
11.34	22.411	1.0575
11.344	22.4474	1.06
11.348	22.4827	1.065
11.352	22.5127	1.07
11.356	22.534	1.0775
11.36	22.5513	1.085
11.364	22.5693	1.095
11.368	22.5875	1.1075
11.372	22.6009	1.12
11.376	22.6044	1.1325
11.38	22.5969	1.15
11.384	22.5852	1.1625
11.388	22.5728	1.1825
11.392	22.5573	1.1975
11.396	22.5383	1.215
11.4	22.5208	1.235
11.404	22.5025	1.25
11.408	22.4796	1.2675
11.412	22.4533	1.285
11.416	22.4287	1.3025
11.42	22.4119	1.315
11.424	22.4047	1.33
11.428	22.4012	1.3425
11.432	22.4003	1.35
11.436	22.4063	1.36
11.44	22.4233	1.3675
11.444	22.4469	1.3675
11.448	22.4764	1.37
11.452	22.516	1.3675
11.456	22.564	1.3625
11.46	22.6134	1.3525
11.464	22.6564	1.34
11.468	22.6928	1.325
11.472	22.7258	1.3025
11.476	22.7547	1.2825
11.48	22.7757	1.2525
11.484	22.7854	1.225
11.488	22.7828	1.1875
11.492	22.7719	1.1525
11.496	22.7474	1.1075
11.5	22.7093	1.065
11.504	22.6675	1.0175
11.508	22.6345	0.9675
11.512	22.6018	0.9125
11.516	22.5632	0.86
11.52	22.528	0.8025
11.524	22.5003	0.7475
11.528	22.4787	0.6875
11.532	22.4689	0.63
11.536	22.4706	0.575
11.54	22.4811	0.5175
11.544	22.501	0.465
11.548	22.5285	0.4125
11.552	22.5581	0.3675
11.556	22.5931	0.3225
11.56	22.638	0.2875
11.564	22.6882	0.255
11.568	22.7323	0.2325
11.572	22.7696	0.215
11.576	22.8051	0.2075
11.58	22.8371	0.215
11.584	22.8613	0.2275
11.588	22.8798	0.2525
11.592	22.8938	0.295
11.596	22.8968	0.35
11.6	22.8865	0.42
11.604	22.8615	0.5075
11.608	22.8252	0.61
11.612	22.7886	0.7325
[truncated: 194,388 more rows]

## Sheet: Figure 5h
Figure 5h (Inset)		Figure 5h (Inset)		Figure 5h (Main - plotted)		Figure 5h (Main - raw data)
The number of cycles	Dheight (µm)	Time (s)	Dheight (µm)	The number of cycles	Normalized Dheight (%)	The number of cycles	Normalized Dheight (%)
1	872	0	3.78	1	100	1	100
2	873	1	3.8325	250	101.318	2	100.586
3	876	1.5	3.864	500	100.523	3	101.297
4	877	2.42	3.90529	750	100.314	4	101.715
5	870	2.424	3.86966	1000	100.042	5	101.736
6	874	2.428	3.86934	1250	99.9163	6	101.967
7	865	2.508	3.8769	1500	99.9372	7	101.36
8	875	2.512	3.85272	1750	99.7699	8	102.092
9	867	2.516	3.85462	2000	100.105	9	102.406
10	869	2.52	3.86232	2250	99.7699	10	102.071
11	876	2.524	3.86026	2500	100.126	11	101.946
12	873	2.528	3.85248	2750	100.356	12	102.259
13	873	2.532	3.85094	3000	99.7908	13	102.197
14	867	2.536	3.86857	3250	100.335	14	102.218
15	869	2.54	3.90701	3500	100.209	15	101.841
16	865	2.62	3.89121	3750	100.46	16	102.448
17	870	2.624	3.8751	4000	100.293	17	102.071
18	870	2.628	3.86966	4250	104.937	18	102.008
19	869	2.632	3.86377	4500	100.397	19	102.008
20	873	2.636	3.85203	4750	98.2427	20	102.259
21	872	2.64	3.83453	5000	102.322	21	102.469
22	874	2.644	3.83194			22	102.343
23	870	2.648	3.85527			23	102.176
24	869	2.728	3.87714			24	102.552
25	866	2.732	3.8548			25	102.301
26	865	2.736	3.84689			26	102.071
27	863	2.74	3.8446			27	102.176
28	864	2.744	3.83929			28	102.176
29	865	2.748	3.82424			29	102.615
30	871	2.752	3.81516			30	101.987
31	867	2.756	3.82579			31	102.364
32	865	2.76	3.85969			32	102.071
33	866	2.84	3.87097			33	101.946
34	862	2.844	3.85476			34	102.155
35	864	2.848	3.8515			35	102.406
36	868	2.852	3.84722			36	102.176
37	868	2.856	3.83903			37	102.071
38	867	2.86	3.83263			38	102.406
39	866	2.864	3.83651			39	101.987
40	866	2.868	3.85954			40	101.82
41	864	2.948	3.89553			41	102.218
42	863	2.952	3.88643			42	101.778
43	865	2.956	3.89072			43	102.176
44	863	2.96	3.89638			44	101.485
45	861	2.964	3.89731			45	102.51
46	860	2.968	3.896			46	102.259
47	854	2.972	3.89703			47	101.967
48	856	2.976	3.90078			48	101.946
49	865	3.056	3.89579			49	102.071
		3.06	3.88754			50	102.071
		3.064	3.88512			51	101.674
		3.068	3.89078			52	101.59
		3.072	3.90165			53	101.632
		3.14	3.9103			54	101.925
		3.144	3.90672			55	101.611
		3.148	3.90784			56	102.134
		3.224	3.92838			57	102.28
		3.228	3.90516			58	102.406
		3.232	3.89145			59	102.05
		3.236	3.88403			60	102.197
		3.24	3.87899			61	102.301
		3.244	3.87123			62	102.364
		3.248	3.86055			63	102.469
		3.252	3.85292			64	102.218
		3.256	3.85289			65	102.406
		3.26	3.86316			66	102.301
		3.264	3.88659			67	102.197
		3.34	3.89739			68	102.029
		3.344	3.87932			69	102.762
		3.348	3.86567			70	102.071
		3.352	3.848			71	102.908
		3.356	3.82113			72	102.636
		3.36	3.79247			73	102.406
		3.364	3.77728			74	102.552
		3.368	3.78192			75	102.469
		3.372	3.80306			76	102.008
		3.376	3.83022			77	102.531
		3.38	3.85387			78	102.552
		3.384	3.87463			79	102.322
		3.388	3.89787			80	102.615
		3.392	3.9294			81	102.155
		3.444	3.9228			82	102.385
		3.448	3.87506			83	102.113
		3.452	3.83967			84	102.699
		3.456	3.81826			85	102.343
		3.46	3.80463			86	102.343
		3.464	3.78386			87	102.113
		3.468	3.76167			88	102.259
		3.472	3.74956			89	102.071
		3.476	3.75654			90	101.987
		3.48	3.78021			91	101.904
		3.484	3.81848			92	102.113
		3.488	3.86014			93	102.218
		3.492	3.89938			94	101.799
		3.556	3.88294			95	101.987
		3.56	3.84073			96	101.757
		3.564	3.80303			97	102.008
		3.568	3.77053			98	101.674
		3.572	3.74396			99	102.218
		3.576	3.7217			100	101.799
		3.58	3.70779			101	101.653
		3.584	3.70979			102	101.946
		3.588	3.73381			103	101.715
		3.592	3.77563			104	102.113
		3.596	3.82558			105	101.925
		3.6	3.86982			106	101.925
		3.664	3.8896			107	102.05
		3.668	3.83522			108	101.841
		3.672	3.79108			109	101.841
		3.676	3.75496			110	101.527
		3.68	3.71967			111	102.008
		3.684	3.68621			112	101.736
		3.688	3.6603			113	101.799
		3.692	3.65391			114	102.155
		3.696	3.67126			115	101.736
		3.7	3.7076			116	101.925
		3.704	3.7573			117	101.841
		3.708	3.80973			118	101.799
		3.712	3.85973			119	101.715
		3.716	3.90891			120	101.36
		3.768	3.94259			121	102.197
		3.772	3.88506			122	101.611
		3.776	3.83451			123	101.611
		3.78	3.79999			124	101.569
		3.784	3.78071			125	101.339
		3.788	3.7646			126	101.255
		3.792	3.75125			127	102.134
		3.796	3.74476			128	101.548
		3.8	3.75302			129	101.715
		3.804	3.77704			130	101.548
		3.808	3.81172			131	101.799
		3.812	3.85631			132	101.799
		3.816	3.89683			133	101.276
		3.82	3.93049			134	101.569
		3.88	3.8642			135	101.883
		3.884	3.8121			136	101.695
		3.888	3.77113			137	101.799
		3.892	3.74823			138	101.611
		3.896	3.73476			139	101.423
		3.9	3.72636			140	101.862
		3.904	3.72395			141	101.653
		3.908	3.72978			142	101.276
		3.912	3.74664			143	101.59
		3.916	3.77738			144	102.029
		3.92	3.82317			145	101.674
		3.924	3.87999			146	102.029
		3.984	3.85192			147	101.904
		3.988	3.78894			148	101.59
		3.992	3.73713			149	101.695
		3.996	3.7028			150	101.778
		4	3.6843			151	101.548
		4.004	3.68175			152	101.632
		4.008	3.69439			153	101.674
		4.012	3.70961			154	101.297
		4.016	3.72155			155	101.276
		4.02	3.74386			156	101.569
		4.024	3.78347			157	101.381
		4.028	3.83916			158	101.36
		4.032	3.90423			159	101.757
		4.072	3.94842			160	101.234
		4.076	3.85903			161	101.444
		4.08	3.77121			162	101.527
		4.084	3.70648			163	101.736
		4.088	3.67415			164	101.527
		4.092	3.67012			165	101.444
		4.096	3.6688			166	101.778
		4.1	3.64875			167	100.795
		4.104	3.61693			168	101.925
		4.108	3.59391			169	101.548
		4.112	3.60474			170	101.255
		4.116	3.65752			171	101.402
		4.12	3.73018			172	101.506
		4.124	3.7932			173	101.36
		4.192	3.71416			174	101.172
		4.196	3.65129			175	102.008
		4.2	3.62106			176	101.569
		4.204	3.60991			177	101.297
		4.208	3.59221			178	101.59
		4.212	3.56078			179	101.318
		4.216	3.53173			180	101.402
		4.22	3.52501			181	101.485
		4.224	3.55152			182	101.318
		4.228	3.60801			183	101.444
		4.232	3.67788			184	101.025
		4.236	3.74345			185	101.967
		4.24	3.78956			186	101.569
		4.244	3.82265			187	101.297
		4.248	3.86219			188	101.109
		4.252	3.92448			189	100.774
		4.292	3.8205			190	101.109
		4.296	3.73484			191	101.339
		4.3	3.64644			192	101.297
		4.304	3.58119			193	101.506
		4.308	3.55346			194	101.088
		4.312	3.54413			195	101.004
		4.316	3.53197			196	101.799
		4.32	3.51444			197	101.276
		4.324	3.49734			198	101.402
		4.328	3.49223			199	101.046
		4.332	3.51411			200	101.213
		4.336	3.57152			201	101.36
		4.34	3.65024			202	101.527
		4.344	3.72299			203	101.213
		4.348	3.77119			204	101.109
		4.352	3.80231			205	101.297
		4.356	3.8358			206	101.088
		4.36	3.88456			207	101.234
		4.364	3.94344			208	101.025
		4.368	3.99604			209	101.548
		4.372	4.02698			210	100.711
		4.376	4.02251			211	101.151
		4.38	3.98872			212	101.318
		4.384	3.94586			213	101.192
		4.388	3.90662			214	101.192
		4.392	3.88013			215	100.649
		4.396	3.85094			216	101.318
		4.4	3.799			217	101.172
		4.404	3.72154			218	101.527
		4.408	3.63969			219	101.548
		4.412	3.57128			220	101.172
		4.416	3.52299			221	101.715
		4.42	3.50255			222	100.921
		4.424	3.49989			223	100.774
		4.428	3.49861			224	101.297
		4.432	3.49109			225	101.004
		4.436	3.48706			226	101.151
		4.44	3.50137			227	100.837
		4.444	3.54527			228	101.59
		4.448	3.61423			229	100.858
		4.452	3.68701			230	101.213
		4.456	3.74248			231	100.962
		4.46	3.78466			232	100.962
		4.464	3.81704			233	101.067
		4.468	3.84753			234	101.402
		4.472	3.88235			235	100.962
		4.476	3.92107			236	101.025
		4.48	3.94744			237	100.941
		4.484	3.94562			238	100.879
		4.488	3.91562			239	100.9
		4.492	3.87845			240	100.941
		4.496	3.84919			241	100.9
		4.5	3.82614			242	101.234
		4.504	3.79661			243	100.962
		4.508	3.75712			244	101.213
		4.512	3.71129			245	101.548
		4.516	3.65355			246	100.9
		4.52	3.5974			247	101.13
		4.524	3.55622			248	100.921
		4.528	3.53811			249	100.941
		4.532	3.53424			250	101.318
		4.536	3.52792			251	101.13
		4.54	3.51346			252	100.879
		4.544	3.50429			253	101.004
		4.548	3.51283			254	100.921
		4.552	3.54164			255	101.255
		4.556	3.58758			256	101.025
		4.56	3.642			257	101.653
		4.564	3.69455			258	101.067
		4.568	3.73547			259	101.046
		4.572	3.76291			260	100.983
		4.576	3.78822			261	101.151
		4.58	3.81598			262	101.172
		4.584	3.84557			263	100.711
		4.588	3.86907			264	101.046
		4.592	3.87137			265	101.046
		4.596	3.85446			266	100.858
		4.6	3.82742			267	101.464
		4.604	3.79438			268	100.962
		4.608	3.7571			269	101.172
		4.612	3.72525			270	101.025
		4.616	3.69881			271	100.962
		4.62	3.66677			272	100.879
		4.624	3.62748			273	100.858
		4.628	3.58697			274	101.36
		4.632	3.55792			275	100.711
		4.636	3.54523			276	100.816
		4.64	3.55			277	100.962
		4.644	3.56452			278	101.046
		4.648	3.57674			279	101.464
		4.652	3.58744			280	100.962
		4.656	3.60065			281	101.276
		4.66	3.62077			282	100.9
		4.664	3.64961			283	100.983
		4.668	3.69074			284	100.816
		4.672	3.73537			285	100.418
		4.676	3.76804			286	101.109
		4.704	3.76391			287	100.628
		4.708	3.73167			288	100.669
		4.712	3.69371			289	100.795
		4.716	3.6561			290	101.172
		4.72	3.6258			291	101.234
		4.724	3.60839			292	100.837
		4.728	3.59387			293	100.732
		4.732	3.573			294	100.816
		4.736	3.5545			295	100.774
		4.74	3.54369			296	100.774
		4.744	3.54179			297	101.004
		4.748	3.55373			298	100.711
		4.752	3.5815			299	100.795
		4.756	3.61233			300	100.732
		4.76	3.63673			301	101.067
		4.764	3.65634			302	100.941
		4.768	3.67837			303	100.921
		4.772	3.70628			304	100.711
		4.776	3.73878			305	101.318
		4.78	3.77147			306	100.669
		4.784	3.79535			307	100.879
		4.788	3.80418			308	100.649
		4.792	3.79854			309	100.732
		4.796	3.78609			310	100.669
		4.8	3.77404			311	100.586
		4.804	3.76515			312	100.711
		4.808	3.75573			313	100.921
		4.812	3.73554			314	101.025
		4.816	3.70557			315	101.172
		4.82	3.66975			316	100.732
		4.824	3.63533			317	100.711
		4.828	3.61			318	100.377
		4.832	3.59237			319	101.381
		4.836	3.58472			320	100.565
		4.84	3.58295			321	100.837
		4.844	3.57894			322	100.753
		4.848	3.57354			323	101.088
		4.852	3.57494			324	100.837
		4.856	3.5872			325	101.025
		4.86	3.61112			326	100.837
		4.864	3.64258			327	100.962
		4.868	3.67236			328	100.837
		4.932	3.63254			329	101.172
		4.936	3.60441			330	100.921
		4.94	3.58489			331	100.649
		4.944	3.57726			332	100.753
		4.948	3.57582			333	100.377
		4.952	3.57665			334	100.397
		4.956	3.57703			335	100.9
		4.96	3.58295			336	101.067
		4.964	3.59797			337	101.025
		4.968	3.62227			338	100.732
		4.972	3.65154			339	101.318
		4.976	3.68457			340	100.774
		4.98	3.71562			341	100.753
		4.984	3.73744			342	100.837
		4.988	3.75186			343	100.377
		4.992	3.7665			344	100.69
		4.996	3.78491			345	100.628
		5	3.80618			346	100.962
		5.004	3.82096			347	100.795
		5.008	3.82296			348	100.502
		5.012	3.81704			349	100.795
		5.016	3.80569			350	100.795
		5.02	3.78888			351	101.067
		5.024	3.77122			352	100.397
		5.028	3.75505			353	100.69
		5.032	3.73486			354	100.356
		5.036	3.70169			355	100.502
		5.04	3.65544			356	100.879
		5.044	3.61041			357	100.711
		5.048	3.57385			358	100.649
		5.052	3.54771			359	100.732
		5.056	3.52673			360	100.669
		5.06	3.51177			361	100.858
		5.064	3.50325			362	101.067
		5.068	3.50316			363	101.444
		5.072	3.50919			364	100
		5.076	3.52958			365	100.69
		5.08	3.56946			366	100.69
		5.084	3.62591			367	100.879
		5.088	3.67989			368	100.523
		5.092	3.72706			369	100.502
		5.096	3.76879			370	100.649
		5.1	3.80493			371	100.251
		5.104	3.83306			372	100.858
		5.108	3.85398			373	100.418
		5.112	3.87112			374	100.774
		5.116	3.88077			375	100.523
		5.12	3.87578			376	100.941
		5.124	3.85351			377	100.544
		5.128	3.81863			378	101.13
		5.132	3.77879			379	100.439
		5.136	3.73914			380	100.795
		5.14	3.70165			381	101.025
		5.144	3.66438			382	100.23
		5.148	3.62455			383	100.46
		5.152	3.58663			384	100.628
		5.156	3.55078			385	100.377
		5.16	3.51705			386	101.506
		5.164	3.49261			387	100.711
		5.168	3.48683			388	101.004
		5.172	3.49452			389	100.753
		5.176	3.50176			390	100.167
		5.18	3.5129			391	101.067
		5.184	3.53798			392	100.084
		5.188	3.57447			393	100.209
		5.192	3.62096			394	100.858
		5.196	3.67513			395	100.732
		5.2	3.73248			396	100.397
		5.204	3.78446			397	100.607
		5.208	3.82493			398	101.213
		5.212	3.85435			399	100.293
		5.216	3.87945			400	100.837
		5.22	3.90357			401	100.272
		5.224	3.91786			402	100.502
		5.228	3.91258			403	100.69
		5.232	3.88494			404	100.397
		5.236	3.841			405	100.586
		5.24	3.78987			406	100.649
		5.244	3.73474			407	100.335
		5.248	3.68091			408	100.711
		5.252	3.63307			409	100.983
		5.256	3.58852			410	100.921
		5.26	3.54483			411	100.23
		5.264	3.50063			412	100.377
		5.268	3.46619			413	100.69
		5.272	3.45192			414	101.36
		5.276	3.46194			415	100.586
		5.28	3.48542			416	100.941
		5.284	3.51075			417	100.816
		5.288	3.53707			418	100.586
		5.292	3.57139			419	101.36
		5.296	3.61077			420	100.69
		5.3	3.65325			421	100.628
		5.304	3.70503			422	100.858
		5.308	3.76083			423	100.46
		5.312	3.80474			424	100.251
		5.316	3.82974			425	100.669
		5.32	3.84265			426	100.879
		5.324	3.85376			427	100.418
		5.328	3.86388			428	100.481
		5.332	3.86816			429	100.481
		5.336	3.86336			430	100.9
		5.34	3.84434			431	101.276
		5.344	3.81282			432	100.69
		5.348	3.76855			433	100.669
		5.352	3.71847			434	100.586
		5.356	3.67382			435	100.314
		5.36	3.64178			436	100.9
		5.364	3.61147			437	100.523
		5.368	3.57548			438	100.481
		5.372	3.53796			439	100.732
		5.376	3.50912			440	100.565
		5.38	3.49446			441	100.837
		5.384	3.49415			442	100.356
		5.388	3.5056			443	100.837
		5.392	3.52638			444	100.837
		5.396	3.55497			445	100.397
		5.4	3.58692			446	100.732
		5.404	3.61618			447	100.628
		5.408	3.65051			448	100.774
		5.412	3.69104			449	100.669
		5.416	3.72994			450	101.025
		5.42	3.76142			451	100.335
		5.424	3.7829			452	100.732
		5.428	3.79733			453	100.879
		5.432	3.80807			454	100.481
		5.436	3.81305			455	100.711
		5.44	3.80891			456	100.481
		5.444	3.79923			457	101.339
		5.448	3.7824			458	100.586
		5.452	3.75932			459	100.586
		5.456	3.72858			460	100.439
		5.46	3.69598			461	100.397
		5.464	3.66826			462	100.586
		5.468	3.64515			463	100.46
		5.472	3.62093			464	100.565
		5.476	3.59351			465	100.816
		5.48	3.56929			466	100.544
		5.484	3.55322			467	100.607
		5.488	3.54375			468	101.025
		5.492	3.54041			469	101.025
		5.496	3.54665			470	100.732
		5.5	3.56459			471	100.502
		5.504	3.58457			472	100.837
		5.508	3.60327			473	100.837
		5.512	3.62336			474	100.209
		5.516	3.64852			475	100.544
		5.52	3.67657			476	100.628
		5.524	3.70437			477	100.879
		5.528	3.72973			478	100.418
		5.532	3.74934			479	100.439
		5.536	3.76334			480	100.251
		5.54	3.76785			481	101.067
		5.544	3.76182			482	100.586
		5.548	3.75236			483	100.816
		5.552	3.74416			484	100.188
		5.556	3.7284			485	100.962
		5.56	3.70572			486	100.314
		5.564	3.67965			487	100.481
		5.568	3.65508			488	100.439
		5.572	3.63346			489	100.607
		5.576	3.61184			490	100.753
		5.58	3.59728			491	100.941
		5.584	3.58869			492	100.669
		5.588	3.58454			493	100.628
		5.592	3.58231			494	100.9
		5.596	3.57831			495	100.607
		5.6	3.58268			496	100.649
		5.604	3.59692			497	100.272
		5.608	3.61584			498	100.084
		5.612	3.63532			499	100.251
		5.616	3.65297			500	100.523
		5.62	3.67234			501	100.418
		5.624	3.6909			502	100.753
		5.628	3.70588			503	100.481
		5.632	3.7176			504	100.544
		5.636	3.73106			505	100.439
		5.64	3.7445			506	101.213
		5.644	3.75191			507	100.377
		5.648	3.74782			508	100.209
		5.652	3.73604			509	100.356
		5.656	3.7227			510	100.502
		5.66	3.70632			511	100.544
		5.664	3.6835			512	100.188
		5.668	3.65986			513	100.293
		5.672	3.63968			514	100.586
		5.676	3.6215			515	100.607
		5.68	3.60025			516	100.711
		5.684	3.57867			517	100.711
		5.688	3.56001			518	100.418
		5.692	3.55289			519	100.607
		5.696	3.55195			520	100.439
		5.7	3.55598			521	100.439
		5.704	3.56505			522	100.962
		5.708	3.58413			523	100.481
		5.712	3.60814			524	100.46
		5.716	3.63081			525	100.209
		5.72	3.65409			526	100.544
		5.724	3.68089			527	101.004
		5.728	3.70815			528	100.565
		5.732	3.72475			529	100.021
		5.736	3.73407			530	100.753
		5.74	3.74071			531	100.251
		5.744	3.74687			532	100.628
		5.748	3.74832			533	100.837
		5.752	3.74335			534	100.335
		5.756	3.73261			535	100.46
		5.76	3.71837			536	100.607
		5.764	3.69772			537	100.565
		5.768	3.67268			538	100.586
		5.772	3.64338			539	100.439
		5.776	3.61972			540	100.418
		5.78	3.60388			541	100.9
		5.784	3.58803			542	100.732
		5.788	3.56537			543	100.753
		5.792	3.5433			544	100.084
		5.796	3.52992			545	100.272
		5.8	3.52627			546	101.025
		5.804	3.5298			547	100.711
		5.808	3.53807			548	100.649
		5.812	3.55679			549	101.004
		5.816	3.58304			550	100.523
		5.82	3.60583			551	100.314
		5.824	3.62796			552	100.837
		5.828	3.65944			553	100.439
		5.832	3.69637			554	100.544
		5.836	3.72926			555	100.795
		5.84	3.75346			556	100.439
		5.844	3.77188			557	100.774
		5.848	3.78396			558	100.837
		5.852	3.78748			559	100.962
		5.856	3.77799			560	100.251
		5.86	3.7613			561	100.628
		5.864	3.74369			562	100.377
		5.868	3.72125			563	100.523
		5.872	3.68701			564	100.774
		5.876	3.6471			565	101.151
		5.88	3.60876			566	100.669
		5.884	3.57754			567	100.628
		5.888	3.5511			568	100.021
		5.892	3.52685			569	100.628
		5.896	3.50967			570	100.418
		5.9	3.49617			571	100.251
		5.904	3.4865			572	100.544
		5.908	3.48124			573	100.146
		5.912	3.4874			574	100.565
		5.916	3.50524			575	100.335
		5.92	3.53304			576	100.481
		5.924	3.56506			577	100.753
		5.928	3.59035			578	100.544
		5.932	3.61396			579	100.272
		5.936	3.64589			580	100.439
		5.94	3.67848			581	100.962
		5.944	3.70632			582	100
		5.948	3.73168			583	100.649
		5.952	3.75517			584	100.816
		5.956	3.77024			585	100.167
		5.96	3.77175			586	100.607
		5.964	3.76543			587	100.209
		5.968	3.76393			588	100.251
		5.972	3.75805			589	100.607
		5.976	3.74069			590	100.544
		5.98	3.7125			591	100.439
		5.984	3.67882			592	100.356
		5.988	3.64429			593	100.502
		5.992	3.60822			594	100.795
		5.996	3.57204			595	100.586
		6	3.53732			596	100.502
		6.004	3.50669			597	100.293
		6.008	3.47863			598	100.586
		6.012	3.45244			599	100.544
		6.016	3.43651			600	100.293
		6.02	3.43904			601	100.858
		6.024	3.455			602	100.649
		6.028	3.47535			603	100.586
		6.032	3.49776			604	101.192
		6.036	3.52395			605	100.314
		6.04	3.5541			606	100.46
		6.044	3.5854			607	100.167
		6.048	3.62139			608	100.544
		6.052	3.66277			609	100.209
		6.056	3.701			610	100.565
		6.06	3.72716			611	100.502
		6.064	3.73745			612	100.732
		6.068	3.73764			613	100.335
		6.072	3.73632			614	100.565
		6.076	3.73124			615	100.858
		6.08	3.71693			616	100.188
		6.084	3.69703			617	100.251
		6.088	3.67562			618	100.293
		6.092	3.64938			619	100.251
		6.096	3.6185			620	100.565
		6.1	3.59			621	100.272
		6.104	3.56389			622	100.628
		6.108	3.54194			623	100.293
		6.112	3.52026			624	100.837
		6.116	3.49898			625	100.251
		6.12	3.48188			626	101.13
		6.124	3.46988			627	100.293
		6.128	3.46237			628	100.23
		6.132	3.45843			629	100.565
		6.136	3.46174			630	100.146
		6.14	3.47439			631	100
		6.144	3.4925			632	100.481
		6.148	3.51145			633	100.377
		6.152	3.53316			634	99.9582
		6.156	3.56234			635	100.335
		6.16	3.59682			636	100.816
		6.164	3.62899			637	100.732
		6.168	3.65608			638	100.251
		6.172	3.67984			639	100.732
		6.176	3.69844			640	100.314
		6.18	3.7036			641	100.439
		6.184	3.70113			642	100.272
		6.188	3.69471			643	100.607
		6.192	3.68292			644	100.126
		6.196	3.66636			645	100.502
		6.2	3.64141			646	100.628
		6.204	3.60703			647	100.628
		6.208	3.57152			648	100.377
		6.212	3.54002			649	100.146
		6.216	3.51239			650	100.397
		6.22	3.48877			651	100.481
		6.224	3.47045			652	100.167
		6.228	3.45799			653	99.9791
		6.232	3.44882			654	100.377
		6.236	3.44108			655	100.042
		6.24	3.44187			656	100.084
		6.244	3.454			657	100.335
		6.248	3.46966			658	100.921
		6.252	3.48181			659	100.439
		6.256	3.49555			660	100.711
		6.26	3.51079			661	100.418
		6.264	3.52973			662	100.523
		6.268	3.55218			663	100.335
		6.272	3.57906			664	100.523
		6.276	3.60506			665	100.586
		6.28	3.62354			666	100.837
		6.284	3.6332			667	100.397
		6.288	3.63418			668	100.146
		6.292	3.63274			669	100.397
		6.296	3.63328			670	100.126
		6.3	3.63549			671	100.126
		6.304	3.62942			672	100.356
		6.308	3.61383			673	100.042
		6.312	3.59164			674	100.962
		6.316	3.56636			675	100.502
		6.32	3.54042			676	100.397
		6.324	3.51946			677	100.46
		6.328	3.50723			678	100
		6.332	3.49726			679	100.272
		6.336	3.48142			680	100.439
		6.34	3.46383			681	100.669
		6.344	3.45083			682	100.042
		6.348	3.44638			683	100.377
		6.352	3.44728			684	100.858
		6.356	3.45012			685	100.084
		6.36	3.46096			686	100.523
		6.364	3.47352			687	100.335
		6.368	3.48593			688	100.481
		6.372	3.49766			689	100.23
		6.376	3.51063			690	100.69
		6.38	3.524			691	100.126
		6.384	3.53972			692	100.377
		6.388	3.55117			693	100.042
		6.392	3.55931			694	100.356
		6.396	3.56559			695	99.9372
		6.4	3.56884			696	100.418
		6.404	3.57083			697	100.293
		6.408	3.57141			698	100.293
		6.412	3.57049			699	100.711
		6.416	3.56673			700	100.816
		6.42	3.56206			701	100.23
		6.424	3.55266			702	100.418
		6.428	3.53565			703	100.188
		6.432	3.51978			704	100.544
		6.436	3.50717			705	100.356
		6.44	3.49367			706	100.356
		6.444	3.47999			707	100.46
		6.448	3.46551			708	100.649
		6.452	3.44865			709	100.397
		6.456	3.43225			710	100.565
		6.46	3.41909			711	100.565
		6.464	3.41104			712	100.23
		6.468	3.40999			713	101.318
		6.472	3.41677			714	100.23
		6.476	3.42676			715	100.732
		6.48	3.43284			716	100.502
		6.484	3.44331			717	100.188
		6.488	3.46176			718	100.188
		6.492	3.48686			719	100.46
		6.496	3.51158			720	100.649
		6.5	3.53365			721	100.251
		6.504	3.55259			722	100.523
		6.508	3.56434			723	100.293
		6.512	3.56562			724	100.628
		6.516	3.56221			725	100.774
		6.52	3.5586			726	100.251
		6.524	3.55018			727	100.167
		6.528	3.53332			728	100
		6.532	3.50822			729	100.272
		6.536	3.47799			730	100.167
		6.54	3.44727			731	100.356
		6.544	3.42205			732	100.439
		6.548	3.40419			733	100.105
		6.552	3.39123			734	100.377
		6.556	3.37874			735	101.025
		6.56	3.36525			736	100.356
		6.564	3.34973			737	100.607
		6.568	3.34007			738	100.335
		6.572	3.34177			739	100.544
		6.576	3.35642			740	100.251
		6.58	3.37911			741	100.586
		6.584	3.39876			742	100.188
		6.588	3.41181			743	100.167
		6.592	3.42437			744	100.628
		6.596	3.43996			745	100.188
		6.6	3.45853			746	100.502
		6.604	3.47853			747	100.962
		6.608	3.50324			748	100.565
		6.612	3.52697			749	99.9372
		6.616	3.53797			750	100.314
		6.62	3.53522			751	100.439
		6.624	3.53093			752	100.209
		6.628	3.53037			753	100.314
		6.632	3.52659			754	100.272
		6.636	3.51166			755	100.481
		6.64	3.48836			756	100.063
		6.644	3.45914			757	100.105
		6.648	3.42214			758	100.167
		6.652	3.38605			759	100.544
		6.656	3.35424			760	100.042
		6.66	3.33093			761	100.167
		6.664	3.31447			762	100
		6.668	3.29877			763	100.669
		6.672	3.28156			764	100.314
		6.676	3.27682			765	100.481
		6.68	3.28897			766	100.167
		6.684	3.31456			767	99.6653
		6.688	3.34383			768	100
		6.692	3.37735			769	100.397
		6.696	3.41394			770	100.167
		6.7	3.44766			771	100
		6.704	3.47359			772	100.816
		6.708	3.49588			773	100.251
		6.712	3.52338			774	99.8954
		6.716	3.54902			775	100.607
		6.72	3.56055			776	100.481
		6.724	3.55577			777	100.251
		6.728	3.5408			778	100.481
		6.732	3.51778			779	100.251
		6.736	3.49272			780	100.146
		6.74	3.46607			781	100.126
		6.744	3.44386			782	100.293
		6.748	3.42443			783	100.021
		6.752	3.403			784	100.293
		6.756	3.37887			785	100.669
		6.76	3.35775			786	100.481
		6.764	3.34752			787	100.251
		6.768	3.35097			788	100.439
		6.772	3.35816			789	100.418
		6.776	3.36558			790	100.377
		6.78	3.37467			791	100.23
		6.784	3.38652			792	100.146
		6.788	3.39358			793	100.377
		6.792	3.40016			794	100.084
		6.796	3.41261			795	100.565
		6.8	3.43127			796	99.8326
		6.804	3.44793			797	100.377
		6.808	3.45613			798	100.021
		6.812	3.45732			799	100.356
		6.816	3.45993			800	100.669
		6.82	3.46642			801	100.084
		6.824	3.47939			802	100.209
		6.828	3.49457			803	100.042
		6.832	3.50186			804	100.021
		6.836	3.50357			805	100.146
		6.84	3.49701			806	100.126
		6.844	3.48485			807	100.377
		6.848	3.47119			808	100.523
		6.852	3.46369			809	100.46
		6.856	3.45348			810	100.481
		6.86	3.42971			811	100.816
		6.864	3.39792			812	100.084
		6.868	3.36462			813	100.042
		6.872	3.33267			814	100.314
		6.876	3.30927			815	100.167
		6.88	3.29665			816	100.063
		6.884	3.29043			817	100.23
		6.888	3.29028			818	100
		6.892	3.29562			819	100.377
		6.896	3.30738			820	100.146
		6.9	3.32757			821	100.063
		6.904	3.35986			822	100.167
		6.908	3.40058			823	100.23
		6.912	3.44079			824	100.628
		6.916	3.47369			825	100.314
		6.92	3.49999			826	100.126
		6.924	3.52397			827	100.251
		6.928	3.54222			828	100.377
		6.932	3.55362			829	100.188
		6.936	3.55801			830	100.23
		6.94	3.55273			831	100.146
		6.944	3.53711			832	100.188
		6.948	3.5109			833	100.105
		6.952	3.47681			834	100.188
		6.956	3.44369			835	100.251
		6.96	3.41646			836	100.021
		6.964	3.39193			837	100.335
		6.968	3.36352			838	100.586
		6.972	3.33292			839	100.167
		6.976	3.30611			840	99.8117
		6.98	3.28232			841	100.397
		6.984	3.26241			842	100
		6.988	3.25223			843	100.293
		6.992	3.25594			844	100.063
		6.996	3.26519			845	100.356
		7	3.27553			846	100.146
		7.004	3.28921			847	99.9163
		7.008	3.30945			848	100.523
		7.012	3.33839			849	100.732
		7.016	3.3737			850	99.7071
		7.02	3.412			851	100.063
		7.024	3.45081			852	100.084
		7.028	3.487			853	100.167
		7.032	3.51489			854	100.356
		7.036	3.53131			855	100.084
		7.04	3.53901			856	100.105
		7.044	3.53834			857	100.377
		7.048	3.53007			858	100.272
		7.052	3.51486			859	100.272
		7.056	3.4875			860	100.314
		7.06	3.45348			861	100.23
		7.064	3.41717			862	100.167
		7.068	3.37897			863	100.795
		7.072	3.34109			864	100.126
		7.076	3.31574			865	100.377
		7.08	3.32752			866	100.167
		7.084	3.36988			867	100.188
		7.088	3.40768			868	100.502
		7.092	3.45627			869	99.9791
		7.096	3.51358			870	100.126
		7.1	3.57711			871	100.293
		7.104	3.64509			872	100.481
		7.108	3.71925			873	100.167
		7.112	3.79397			874	100.126
		7.116	3.87319			875	100.23
		7.12	3.95335			876	100.314
		7.124	4.02749			877	100.439
		7.128	4.10035			878	100.251
		7.132	4.18057			879	99.8745
		7.136	4.25988			880	100.251
		7.14	4.33074			881	99.9163
		7.144	4.3988			882	100.063
		7.148	4.46527			883	99.6653
		7.152	4.52398			884	99.9791
		7.156	4.56986			885	100.502
		7.16	4.61157			886	100.795
		7.164	4.65149			887	100.314
		7.168	4.68573			888	100.23
		7.172	4.71253			889	100.439
		7.176	4.73401			890	100.272
		7.18	4.7516			891	100.523
		7.184	4.77089			892	99.9582
		7.188	4.79176			893	100.523
		7.192	4.81134			894	100.021
		7.196	4.83298			895	100.251
		7.2	4.8653			896	100.146
		7.204	4.90561			897	99.9163
		7.208	4.94848			898	100.272
		7.212	4.99722			899	100.607
		7.216	5.05855			900	100.146
		7.22	5.12774			901	100
		7.224	5.19777			902	100.23
		7.228	5.26877			903	100.084
		7.232	5.34258			904	99.6862
		7.236	5.42294			905	100.146
		7.24	5.50916			906	100.502
		7.244	5.59596			907	100.251
		7.248	5.67734			908	100.523
		7.252	5.75225			909	100.523
		7.256	5.82201			910	100.272
		7.26	5.87942			911	100.335
		7.264	5.92445			912	100.816
		7.268	5.96982			913	100
		7.272	6.01145			914	100.167
		7.276	6.04003			915	100.021
		7.28	6.05378			916	99.8745
		7.284	6.06108			917	100.209
		7.288	6.06514			918	100.042
		7.292	6.06854			919	99.749
		7.296	6.07258			920	100.377
		7.3	6.08096			921	99.9372
		7.304	6.09699			922	100.126
		7.308	6.12159			923	100.126
		7.312	6.15032			924	99.8954
		7.316	6.18435			925	100.356
		7.32	6.23442			926	99.7908
		7.324	6.30069			927	100.356
		7.328	6.37315			928	100.021
		7.332	6.44647			929	100.607
		7.336	6.52721			930	100.167
		7.34	6.61279			931	100.293
		7.344	6.69746			932	100.126
		7.348	6.77775			933	100.105
		7.352	6.85635			934	100.272
		7.356	6.92767			935	100.105
		7.36	6.98495			936	100.146
		7.364	7.03063			937	100.251
		7.368	7.0672			938	99.7071
		7.372	7.09733			939	99.9791
		7.376	7.12676			940	100.105
		7.38	7.15139			941	100.565
		7.384	7.16655			942	100.126
		7.388	7.17782			943	100.188
		7.392	7.19207			944	99.9582
		7.396	7.20858			945	99.6862
		7.4	7.22583			946	100.314
		7.404	7.2472			947	100.209
		7.408	7.2768			948	100.314
		7.412	7.30767			949	100.105
		7.416	7.34022			950	100.439
		7.42	7.37763			951	99.8536
		7.424	7.42342			952	99.5816
		7.428	7.47491			953	99.2678
		7.432	7.52752			954	100.021
		7.436	7.58042			955	99.6444
		7.44	7.63639			956	100.126
		7.444	7.69727			957	100.209
		7.448	7.76173			958	100.167
		7.452	7.82603			959	99.7699
		7.456	7.89057			960	99.9372
		7.46	7.95563			961	99.9163
		7.464	8.01389			962	100.774
		7.468	8.06706			963	100.042
		7.472	8.11661			964	99.9163
		7.476	8.1642			965	100.209
		7.48	8.20427			966	99.9582
		7.484	8.23698			967	99.8745
		7.488	8.26303			968	99.6862
		7.492	8.28362			969	99.6234
		7.496	8.30007			970	99.8954
		7.5	8.31088			971	100.167
		7.504	8.31936			972	99.6653
		7.508	8.32816			973	100.397
		7.512	8.33616			974	100.314
		7.516	8.34913			975	100.146
		7.52	8.3684			976	99.8117
		7.524	8.39558			977	100.314
		7.528	8.42881			978	99.8326
		7.532	8.46526			979	99.8954
		7.536	8.50675			980	100.105
		7.54	8.55319			981	100.021
		7.544	8.60558			982	100.146
		7.548	8.66562			983	100.084
		7.552	8.73263			984	100.23
		7.556	8.80471			985	99.6234
		7.56	8.87515			986	99.7699
		7.564	8.94028			987	100.523
		7.568	9.00026			988	99.7071
		7.572	9.05463			989	99.9791
		7.576	9.10611			990	99.6234
		7.58	9.156			991	99.7071
		7.584	9.20151			992	100.105
		7.588	9.23563			993	99.7071
		7.592	9.26015			994	100.105
		7.596	9.27935			995	100.377
		7.6	9.29375			996	99.9372
		7.604	9.30109			997	100.021
		7.608	9.30716			998	99.8117
		7.612	9.31689			999	100.377
		7.616	9.328			1000	100.042
		7.62	9.33564			1001	99.7908
		7.624	9.3458			1002	99.8745
		7.628	9.36359			1003	100.021
		7.632	9.38812			1004	100.021
		7.636	9.41753			1005	100.021
		7.64	9.45143			1006	100.042
		7.644	9.49327			1007	100.188
		7.648	9.54269			1008	100.481
		7.652	9.5976			1009	100.146
		7.656	9.65718			1010	99.9791
		7.66	9.72259			1011	100
		7.664	9.79133			1012	100.272
		7.668	9.85887			1013	99.7908
		7.672	9.92152			1014	99.9163
		7.676	9.97849			1015	100.063
		7.68	10.0295			1016	100.439
		7.684	10.0778			1017	99.749
		7.688	10.1197			1018	99.8745
		7.692	10.1508			1019	99.8745
		7.696	10.1748			1020	99.9791
		7.7	10.1938			1021	100
		7.704	10.2037			1022	99.9582
		7.708	10.2042			1023	99.9163
		7.712	10.202			1024	100.042
		7.716	10.204			1025	100.126
		7.72	10.2101			1026	100.23
		7.724	10.2235			1027	99.9791
		7.728	10.2409			1028	99.8326
		7.732	10.2585			1029	99.9582
		7.736	10.282			1030	100.23
		7.74	10.317			1031	100.669
		7.744	10.3594			1032	99.9791
		7.748	10.4069			1033	99.8954
		7.752	10.4636			1034	100.209
		7.756	10.5257			1035	100.042
		7.76	10.5864			1036	99.9372
		7.764	10.6455			1037	100.293
		7.768	10.7098			1038	100.084
		7.772	10.7781			1039	100.063
		7.776	10.8435			1040	100.669
		7.78	10.9024			1041	99.8326
		7.784	10.9573			1042	99.9582
		7.788	11.0037			1043	100.167
		7.792	11.0395			1044	99.9372
		7.796	11.0632			1045	100.105
		7.8	11.0805			1046	100.397
		7.804	11.0959			1047	100.188
		7.808	11.1054			1048	100.021
		7.812	11.1036			1049	100.356
		7.816	11.093			1050	100.042
		7.82	11.0814			1051	100.774
		7.824	11.0733			1052	99.9372
		7.828	11.0698			1053	100.042
		7.832	11.0731			1054	99.9582
		7.836	11.0871			1055	100.105
		7.84	11.109			1056	99.6862
		7.844	11.1348			1057	100.9
		7.848	11.1673			1058	99.9582
		7.852	11.2119			1059	100.126
		7.856	11.268			1060	100.063
		7.86	11.3339			1061	100.23
		7.864	11.4069			1062	100.146
		7.868	11.4836			1063	100.46
		7.872	11.5567			1064	100.167
		7.876	11.6279			1065	99.8326
		7.88	11.6916			1066	99.8954
		7.884	11.7466			1067	100.146
		7.888	11.7945			1068	100.209
		7.892	11.8367			1069	99.6444
		7.896	11.8689			1070	99.8326
		7.9	11.8888			1071	99.8117
		7.904	11.8995			1072	100.335
		7.908	11.9022			1073	99.8954
		7.912	11.898			1074	100.042
		7.916	11.8906			1075	99.9163
		7.92	11.8816			1076	99.6444
		7.924	11.8744			1077	100.586
		7.928	11.87			1078	99.8536
		7.932	11.8685			1079	100
		7.936	11.8675			1080	99.9163
		7.94	11.8692			1081	99.8745
		7.944	11.8825			1082	100.188
		7.948	11.9091			1083	99.9791
		7.952	11.9454			1084	100.188
		7.956	11.9876			1085	100.021
		7.96	12.04			1086	100.23
		7.964	12.1015			1087	100.146
		7.968	12.1671			1088	100.481
		7.972	12.2333			1089	100.126
		7.976	12.3028			1090	100.105
		7.98	12.3742			1091	99.8117
		7.984	12.4415			1092	99.728
		7.988	12.4979			1093	100.146
		7.992	12.5462			1094	100.105
		7.996	12.5882			1095	99.8536
		8	12.6233			1096	100.46
		8.004	12.6479			1097	100.021
		8.008	12.6606			1098	99.8117
		8.012	12.664			1099	100.356
		8.016	12.6624			1100	99.9791
		8.02	12.6511			1101	100.167
		8.024	12.6311			1102	100.084
		8.028	12.6131			1103	99.9163
		8.032	12.6029			1104	100.105
		8.036	12.5945			1105	100.084
		8.04	12.5852			1106	100.021
		8.044	12.582			1107	100.23
		8.048	12.5917			1108	100.293
		8.052	12.6173			1109	99.9163
		8.056	12.6526			1110	100.439
		8.06	12.6932			1111	99.9582
		8.064	12.7444			1112	99.9582
		8.068	12.8067			1113	100.042
		8.072	12.8727			1114	99.8745
		8.076	12.9424			1115	100.188
		8.08	13.0167			1116	100.084
		8.084	13.0953			1117	99.8745
		8.088	13.1667			1118	99.8745
		8.092	13.2244			1119	100.314
		8.096	13.2732			1120	100.272
		8.1	13.3189			1121	100.251
		8.104	13.3595			1122	100.607
		8.108	13.3915			1123	100
		8.112	13.4114			1124	100.314
		8.116	13.4219			1125	99.9582
		8.12	13.4244			1126	99.9582
		8.124	13.4154			1127	99.7699
		8.128	13.3964			1128	100.188
		8.132	13.3746			1129	100.188
		8.136	13.3605			1130	100.188
		8.14	13.3472			1131	100.397
		8.144	13.3298			1132	99.8326
		8.148	13.3131			1133	100.732
		8.152	13.3079			1134	100.418
		8.156	13.3178			1135	100.105
		8.16	13.3381			1136	100.418
		8.164	13.3671			1137	100.042
		8.168	13.4119			1138	99.8536
		8.172	13.4735			1139	99.9582
		8.176	13.5447			1140	100.272
		8.18	13.6201			1141	99.8745
		8.184	13.7003			1142	100.042
		8.188	13.7854			1143	99.9582
		8.192	13.8661			1144	99.9582
		8.196	13.9354			1145	100.021
		8.2	13.9943			1146	100.46
		8.204	14.046			1147	100.084
		8.208	14.0909			1148	100
		8.212	14.1189			1149	100.021
		8.216	14.1262			1150	100
		8.22	14.1215			1151	100.021
		8.224	14.11			1152	100.042
		8.228	14.0866			1153	100.209
		8.232	14.0534			1154	100.272
		8.236	14.0215			1155	100.188
		8.24	13.9962			1156	100.335
		8.244	13.9749			1157	100.084
		8.248	13.9579			1158	100.021
		8.252	13.9512			1159	100.146
		8.256	13.9581			1160	100.565
		8.26	13.9784			1161	99.9372
		8.264	14.0093			1162	99.749
		8.268	14.0462			1163	100.146
		8.272	14.0918			1164	100.272
		8.276	14.1518			1165	99.8745
		8.28	14.2181			1166	100.146
		8.284	14.2832			1167	100.209
		8.288	14.347			1168	99.9791
		8.292	14.4131			1169	100.126
		8.296	14.4735			1170	99.9791
		8.3	14.5249			1171	100.021
		8.304	14.5717			1172	100.502
		8.308	14.6144			1173	99.9163
		8.312	14.6541			1174	100.251
		8.316	14.6845			1175	100.063
		8.32	14.7018			1176	99.8536
		8.324	14.7081			1177	99.9372
		8.328	14.7088			1178	100.084
		8.332	14.7057			1179	99.9163
		8.336	14.6936			1180	99.6444
		8.34	14.6761			1181	100.126
		8.344	14.6638			1182	100
		8.348	14.6511			1183	100.732
		8.352	14.6355			1184	100.105
		8.356	14.6187			1185	100.439
		8.36	14.612			1186	100.084
		8.364	14.6195			1187	100.105
		8.368	14.6362			1188	99.9791
		8.372	14.6586			1189	100.105
		8.376	14.6888			1190	100.251
		8.38	14.7276			1191	99.9163
		8.384	14.7751			1192	99.7699
		8.388	14.8318			1193	100
		8.392	14.8966			1194	100.167
		8.396	14.9633			1195	99.9582
		8.4	15.0308			1196	99.9582
		8.404	15.0917			1197	99.8326
		8.408	15.1399			1198	99.9582
		8.412	15.178			1199	99.9791
		8.416	15.2154			1200	99.8745
		8.42	15.2498			1201	100.439
		8.424	15.2712			1202	100
		8.428	15.2805			1203	100.126
		8.432	15.2803			1204	99.8536
		8.436	15.2692			1205	99.9372
		8.44	15.2481			1206	99.9582
		8.444	15.2246			1207	100.021
		8.448	15.2066			1208	99.9791
		8.452	15.1959			1209	100.23
		8.456	15.1868			1210	100.042
		8.46	15.1748			1211	100.481
		8.464	15.1629			1212	100.063
		8.468	15.161			1213	100.251
		8.472	15.1733			1214	99.728
		8.476	15.1958			1215	100.105
		8.48	15.225			1216	99.8745
		8.484	15.2633			1217	99.9372
		8.488	15.3091			1218	99.9791
		8.492	15.3589			1219	100.021
		8.496	15.4107			1220	100.021
		8.5	15.4679			1221	99.8536
		8.504	15.5327			1222	99.7699
		8.508	15.5962			1223	99.7908
		8.512	15.6481			1224	100.188
		8.516	15.6887			1225	100.293
		8.52	15.7235			1226	100.126
		8.524	15.7543			1227	100.628
		8.528	15.7775			1228	99.9372
		8.532	15.7905			1229	100.042
		8.536	15.7917			1230	99.9791
		8.54	15.7826			1231	100.23
		8.544	15.7599			1232	99.9582
		8.548	15.7283			1233	99.7699
		8.552	15.7006			1234	100.565
		8.556	15.6835			1235	99.9791
		8.56	15.6703			1236	100.105
		8.564	15.6546			1237	100.105
		8.568	15.6394			1238	100.377
		8.572	15.6295			1239	99.8745
		8.576	15.633			1240	99.6444
		8.58	15.6517			1241	100.377
		8.584	15.6833			1242	100.188
		8.588	15.7295			1243	100.084
		8.592	15.788			1244	99.8536
		8.596	15.8462			1245	100.272
		8.6	15.903			1246	100
		8.604	15.9638			1247	99.749
		8.608	16.0292			1248	99.8536
		8.612	16.0926			1249	100.356
		8.616	16.146			1250	99.9163
		8.62	16.1881			1251	99.9791
		8.624	16.2193			1252	100.105
		8.628	16.2375			1253	100
		8.632	16.2434			1254	99.749
		8.636	16.2405			1255	99.8745
		8.64	16.2324			1256	99.7699
		8.644	16.2188			1257	100.146
		8.648	16.1981			1258	99.8536
		8.652	16.1704			1259	99.7699
		8.656	16.1414			1260	100.251
		8.66	16.1217			1261	100.063
		8.664	16.1096			1262	100.69
		8.668	16.1002			1263	99.9163
		8.672	16.0992			1264	99.7071
		8.676	16.1092			1265	99.8745
		8.68	16.1264			1266	99.9163
		8.684	16.1488			1267	99.6653
		8.688	16.1777			1268	99.477
		8.692	16.2169			1269	100.021
		8.696	16.2668			1270	100.084
		8.7	16.3223			1271	100.021
		8.704	16.3763			1272	99.5188
		8.708	16.4333			1273	100.084
		8.712	16.493			1274	99.749
		8.716	16.547			1275	100.523
		8.72	16.591			1276	99.6862
		8.724	16.6344			1277	100
		8.728	16.6744			1278	99.9791
		8.732	16.7062			1279	99.7699
		8.736	16.7292			1280	100.146
		8.74	16.7409			1281	99.6444
		8.744	16.7411			1282	99.7908
		8.748	16.7336			1283	99.6234
		8.752	16.716			1284	100
		8.756	16.6889			1285	100.607
		8.76	16.6644			1286	100.272
		8.764	16.6444			1287	99.7908
		8.768	16.6237			1288	100.084
		8.772	16.6024			1289	99.7908
		8.776	16.5861			1290	99.6234
		8.78	16.5758			1291	99.4561
		8.784	16.5747			1292	99.9163
		8.788	16.5792			1293	99.8117
		8.792	16.5928			1294	100
		8.796	16.6226			1295	99.8326
		8.8	16.6638			1296	100
		8.804	16.7101			1297	99.8326
		8.808	16.7609			1298	100.126
		8.812	16.8191			1299	99.728
		8.816	16.8827			1300	100.167
		8.82	16.9449			1301	100.607
		8.824	17.0022			1302	99.8326
		8.828	17.0532			1303	100.021
		8.832	17.0975			1304	100.209
		8.836	17.1332			1305	99.9791
		8.84	17.1571			1306	100
		8.844	17.1693			1307	99.8117
		8.848	17.1725			1308	99.9582
		8.852	17.1664			1309	100.063
		8.856	17.1484			1310	100.481
		8.86	17.1217			1311	100
		8.864	17.0953			1312	99.8745
		8.868	17.0729			1313	100.084
		8.872	17.0526			1314	99.6862
		8.876	17.0345			1315	99.5397
		8.88	17.0215			1316	100.251
		8.884	17.0177			1317	100.063
		8.888	17.0206			1318	100.042
		8.892	17.0298			1319	100.167
		8.896	17.048			1320	99.8745
		8.9	17.0803			1321	100.209
		8.904	17.1218			1322	99.9791
		8.908	17.1666			1323	100.084
		8.912	17.2115			1324	99.8954
		8.916	17.2578			1325	99.6025
		8.92	17.3063			1326	99.7071
		8.924	17.3554			1327	100
		8.928	17.4022			1328	99.8745
		8.932	17.4455			1329	99.7699
		8.936	17.4863			1330	99.2259
		8.94	17.5235			1331	99.9372
		8.944	17.5526			1332	99.5816
		8.948	17.5743			1333	99.8117
		8.952	17.5938			1334	99.7908
		8.956	17.6044			1335	99.7908
		8.96	17.6027			1336	99.9163
		8.964	17.5918			1337	100.397
		8.968	17.5769			1338	99.5397
		8.972	17.5577			1339	99.728
		8.976	17.5341			1340	100.105
		8.98	17.5087			1341	99.4351
		8.984	17.4827			1342	99.8745
		8.988	17.4568			1343	100.105
		8.992	17.4368			1344	100
		8.996	17.4243			1345	100.105
		9	17.42			1346	99.7908
		9.004	17.4281			1347	100.105
		9.008	17.4474			1348	100.356
		9.012	17.4744			1349	100.146
		9.016	17.5101			1350	99.7699
		9.02	17.5564			1351	99.8326
		9.024	17.6092			1352	99.5816
		9.028	17.6665			1353	100.105
		9.032	17.7243			1354	99.8745
		9.036	17.7752			1355	99.7071
		9.04	17.8216			1356	99.8954
		9.044	17.8653			1357	99.4142
		9.048	17.9031			1358	99.8536
		9.052	17.9308			1359	99.9791
		9.056	17.9514			1360	99.6862
		9.06	17.9639			1361	99.6653
		9.064	17.9633			1362	99.9582
		9.068	17.9541			1363	99.8117
		9.072	17.94			1364	100.523
		9.076	17.9232			1365	100.021
		9.08	17.9029			1366	99.7699
		9.084	17.883			1367	99.8117
		9.088	17.8635			1368	99.728
		9.092	17.8432			1369	99.749
		9.096	17.8228			1370	99.9163
		9.1	17.8091			1371	99.8536
		9.104	17.8011			1372	100.084
		9.108	17.7995			1373	100.607
		9.112	17.8075			1374	99.7071
		9.116	17.8255			1375	99.8745
		9.12	17.8517			1376	100.146
		9.124	17.8848			1377	99.749
		9.128	17.925			1378	99.4561
		9.132	17.9682			1379	99.6444
		9.136	18.0117			1380	99.9163
		9.14	18.0559			1381	99.6444
		9.144	18.1002			1382	100.293
		9.148	18.1417			1383	99.5607
		9.152	18.1822			1384	100.063
		9.156	18.2172			1385	99.6862
		9.16	18.2391			1386	99.9791
		9.164	18.2506			1387	99.7071
		9.168	18.2548			1388	100.439
		9.172	18.253			1389	99.8326
		9.176	18.2473			1390	99.4979
		9.18	18.2394			1391	99.6862
		9.184	18.2288			1392	99.6653
		9.188	18.2131			1393	99.6025
		9.192	18.1949			1394	100.146
		9.196	18.1791			1395	100.105
		9.2	18.1686			1396	99.5188
		9.204	18.164			1397	100.021
		9.208	18.1688			1398	99.7908
		9.212	18.1802			1399	100.063
		9.216	18.1956			1400	100.377
		9.22	18.2126			1401	99.9372
		9.224	18.2366			1402	99.6025
		9.228	18.2672			1403	99.749
		9.232	18.3023			1404	99.8745
		9.236	18.3409			1405	99.5188
		9.24	18.3803			1406	99.9163
		9.244	18.4181			1407	99.8745
		9.248	18.4553			1408	99.6862
		9.252	18.4913			1409	99.9372
		9.256	18.5254			1410	99.7908
		9.26	18.5566			1411	100.209
		9.264	18.5837			1412	100.607
		9.268	18.6058			1413	100.063
		9.272	18.6188			1414	99.728
		9.276	18.6235			1415	99.8326
		9.28	18.6243			1416	99.7908
		9.284	18.6226			1417	100.188
		9.288	18.6122			1418	100.021
		9.292	18.5966			1419	99.9372
		9.296	18.5828			1420	99.728
		9.3	18.5705			1421	100.063
		9.304	18.5581			1422	99.8536
		9.308	18.5463			1423	100.021
		9.312	18.5376			1424	100.021
		9.316	18.5337			1425	99.8326
		9.32	18.5382			1426	100.021
		9.324	18.5501			1427	99.6653
		9.328	18.5684			1428	99.9791
		9.332	18.5972			1429	99.7699
		9.336	18.6324			1430	99.7699
		9.34	18.668			1431	99.9163
		9.344	18.7032			1432	99.3515
		9.348	18.7417			1433	99.6025
		9.352	18.7864			1434	99.9582
		9.356	18.8312			1435	99.6025
		9.36	18.8724			1436	99.8536
		9.364	18.9097			1437	99.8117
		9.368	18.9426			1438	100.126
		9.372	18.9679			1439	99.749
		9.376	18.9819			1440	100.209
		9.38	18.9866			1441	99.749
		9.384	18.9858			1442	99.9791
		9.388	18.9809			1443	99.749
		9.392	18.9702			1444	99.6862
		9.396	18.9469			1445	100.063
		9.4	18.9158			1446	99.8536
		9.404	18.8877			1447	100.063
		9.408	18.8658			1448	99.8954
		9.412	18.8436			1449	100.167
		9.416	18.8259			1450	100.021
		9.42	18.8222			1451	99.9791
		9.424	18.8315			1452	100.418
		9.428	18.8467			1453	100.021
		9.432	18.8711			1454	99.6444
		9.436	18.9108			1455	99.6862
		9.44	18.965			1456	100
		9.444	19.0217			1457	100.167
		9.448	19.0739			1458	99.6862
		9.452	19.1248			1459	99.7908
		9.456	19.1716			1460	99.8745
		9.46	19.2148			1461	99.8745
		9.464	19.2496			1462	100.272
		9.468	19.2733			1463	99.6862
		9.472	19.2883			1464	100.021
		9.476	19.2926			1465	99.8536
		9.48	19.279			1466	99.8745
		9.484	19.2488			1467	99.7699
		9.488	19.2197			1468	100.021
		9.492	19.2021			1469	99.8326
		9.496	19.185			1470	99.7071
		9.5	19.1649			1471	99.8117
		9.504	19.148			1472	99.9582
		9.508	19.138			1473	99.7908
		9.512	19.1321			1474	100.251
		9.516	19.1324			1475	99.9163
		9.52	19.1455			1476	99.7699
		9.524	19.1717			1477	99.8326
		9.528	19.2009			1478	99.8326
		9.532	19.2288			1479	99.8745
		9.536	19.2528			1480	100.167
		9.54	19.2795			1481	99.477
		9.544	19.3157			1482	99.8536
		9.548	19.3564			1483	99.6653
		9.552	19.3955			1484	99.8745
		9.556	19.4328			1485	99.6234
		9.56	19.4655			1486	99.728
		9.564	19.4917			1487	99.8536
		9.568	19.5133			1488	99.8326
		9.572	19.536			1489	100.314
		9.576	19.5639			1490	99.7071
		9.58	19.5871			1491	100
		9.584	19.5963			1492	99.6653
		9.588	19.5909			1493	99.7699
		9.592	19.5781			1494	100.042
		9.596	19.5638			1495	99.7908
		9.6	19.5479			1496	99.728
		9.604	19.5247			1497	100
		9.608	19.5			1498	99.9163
		9.612	19.476			1499	99.6444
		9.616	19.4489			1500	99.9372
		9.62	19.4206			1501	99.6234
		9.624	19.4036			1502	99.8117
		9.628	19.4055			1503	100.46
		9.632	19.4214			1504	99.9372
		9.636	19.4446			1505	99.6653
		9.64	19.4733			1506	99.6025
		9.644	19.5096			1507	99.8117
		9.648	19.5541			1508	99.9372
		9.652	19.603			1509	99.8745
		9.656	19.6521			1510	99.728
		9.66	19.6974			1511	99.9582
		9.664	19.7375			1512	99.7071
		9.668	19.7672			1513	100.063
		9.672	19.7823			1514	99.8745
		9.676	19.7919			1515	99.6025
		9.68	19.804			1516	99.5397
		9.684	19.8161			1517	99.7071
		9.688	19.816			1518	99.9582
		9.692	19.806			1519	100.209
		9.696	19.793			1520	99.6653
		9.7	19.7825			1521	99.8745
		9.704	19.7747			1522	99.749
		9.708	19.7706			1523	99.8117
		9.712	19.7706			1524	99.9791
		9.716	19.7739			1525	99.8326
		9.72	19.7718			1526	99.9582
		9.724	19.7606			1527	99.6862
		9.728	19.7459			1528	100.293
		9.732	19.7357			1529	99.8954
		9.736	19.7339			1530	99.7699
		9.74	19.7369			1531	99.7908
		9.744	19.7431			1532	99.8745
		9.748	19.7539			1533	99.9372
		9.752	19.7688			1534	99.749
		9.756	19.7864			1535	100.021
		9.76	19.8091			1536	100
		9.764	19.8428			1537	99.6862
		9.768	19.8895			1538	99.8117
		9.772	19.9439			1539	99.6862
		9.776	19.9971			1540	99.7908
		9.78	20.0407			1541	100
		9.784	20.0765			1542	100.042
		9.788	20.1077			1543	99.7908
		9.792	20.1306			1544	100.272
		9.796	20.1438			1545	100.084
		9.8	20.1492			1546	100.397
		9.804	20.1441			1547	100.042
		9.808	20.1239			1548	99.9163
		9.812	20.0888			1549	99.8954
		9.816	20.0508			1550	100.335
		9.82	20.0186			1551	100.167
		9.824	19.9928			1552	100.084
		9.828	19.9706			1553	100.105
		9.832	19.9512			1554	99.8117
		9.836	19.9354			1555	99.8536
		9.84	19.927			1556	100.167
		9.844	19.9321			1557	99.4351
		9.848	19.9518			1558	100.167
		9.852	19.981			1559	100.084
		9.856	20.0204			1560	99.9791
		9.86	20.0642			1561	100.084
		9.864	20.1003			1562	99.7908
		9.868	20.1309			1563	99.477
		9.872	20.1641			1564	99.4979
		9.876	20.2053			1565	100.314
		9.88	20.2457			1566	99.5816
		9.884	20.2808			1567	99.7908
		9.888	20.3091			1568	100.042
		9.892	20.3279			1569	99.8117
		9.896	20.3388			1570	99.7699
		9.9	20.3466			1571	100.167
		9.904	20.3534			1572	99.9791
		9.908	20.3614			1573	100.042
		9.912	20.3637			1574	99.9163
		9.916	20.3566			1575	100
		9.92	20.3418			1576	100.021
		9.924	20.3237			1577	100.335
		9.928	20.3079			1578	99.8326
		9.932	20.2915			1579	100
		9.936	20.274			1580	100.188
		9.94	20.2587			1581	100.021
		9.944	20.2508			1582	100.272
		9.948	20.2465			1583	99.9791
		9.952	20.2411			1584	100.021
		9.956	20.243			1585	100
		9.96	20.2584			1586	99.9372
		9.964	20.2855			1587	99.8326
		9.968	20.319			1588	99.6025
		9.972	20.3521			1589	99.8745
		9.976	20.3863			1590	100.021
		9.98	20.4246			1591	100.23
		9.984	20.4648			1592	99.9372
		9.988	20.5029			1593	100.084
		9.992	20.5387			1594	99.9582
		9.996	20.5743			1595	100.23
		10	20.6023			1596	99.6234
		10.004	20.6135			1597	99.9163
		10.008	20.6132			1598	99.6653
		10.012	20.6115			1599	100.126
		10.016	20.6121			1600	100
		10.02	20.6084			1601	99.9163
		10.024	20.6001			1602	99.6862
		10.028	20.5886			1603	100.042
		10.032	20.5747			1604	99.8117
		10.036	20.5562			1605	99.6653
		10.04	20.5341			1606	99.8954
		10.044	20.5186			1607	99.7908
		10.048	20.5192			1608	100.063
		10.052	20.5283			1609	99.5188
		10.056	20.5352			1610	99.8326
		10.06	20.5398			1611	100.732
		10.064	20.5482			1612	99.8117
		10.068	20.5665			1613	100.188
		10.072	20.5923			1614	100.314
		10.076	20.6219			1615	99.8745
		10.08	20.6528			1616	100.105
		10.084	20.6862			1617	99.477
		10.088	20.7192			1618	99.8536
		10.092	20.7469			1619	99.5188
		10.096	20.7707			1620	99.6653
		10.1	20.7978			1621	99.8536
		10.104	20.8249			1622	99.9163
		10.108	20.8415			1623	99.4142
		10.112	20.8459			1624	100.377
		10.116	20.8497			1625	99.4351
		10.12	20.8512			1626	99.9163
		10.124	20.8459			1627	99.9163
		10.128	20.8403			1628	99.7908
		10.132	20.8357			1629	100.209
		10.136	20.8261			1630	99.7699
		10.14	20.8141			1631	99.8536
		10.144	20.7979			1632	99.8117
		10.148	20.7784			1633	99.9791
		10.152	20.7666			1634	99.728
		10.156	20.7647			1635	99.6444
		10.16	20.7652			1636	100.063
		10.164	20.7684			1637	99.4351
		10.168	20.7796			1638	99.8536
		10.172	20.7959			1639	99.7908
		10.176	20.8143			1640	99.6862
		10.18	20.8372			1641	100.293
		10.184	20.8699			1642	99.6653
		10.188	20.9103			1643	99.8326
		10.192	20.9538			1644	99.8117
		10.196	20.9944			1645	99.6444
		10.2	21.027			1646	99.5607
		10.204	21.0515			1647	99.3933
		10.208	21.0713			1648	99.9372
		10.212	21.0826			1649	99.8326
		10.216	21.086			1650	100.146
		10.22	21.0861			1651	99.749
		10.224	21.0828			1652	99.9372
		10.228	21.0708			1653	99.8326
		10.232	21.0502			1654	100.502
		10.236	21.0278			1655	99.477
		10.24	21.0088			1656	99.749
		10.244	20.9966			1657	99.8536
		10.248	20.9904			1658	100.063
		10.252	20.9876			1659	99.749
		10.256	20.9916			1660	100
		10.26	21.0012			1661	99.7908
		10.264	21.0101			1662	99.7071
		10.268	21.0232			1663	99.8536
		10.272	21.046			1664	99.8745
		10.276	21.0739			1665	99.7699
		10.28	21.0997			1666	100.167
		10.284	21.1196			1667	99.749
		10.288	21.1368			1668	100.167
		10.292	21.1541			1669	99.9163
		10.296	21.1734			1670	100.167
		10.3	21.1959			1671	99.6862
		10.304	21.2215			1672	99.6234
		10.308	21.2442			1673	100.126
		10.312	21.2589			1674	99.7699
		10.316	21.2701			1675	100.042
		10.32	21.2761			1676	99.9791
		10.324	21.2799			1677	99.5607
		10.328	21.2877			1678	100.272
		10.332	21.2946			1679	99.5607
		10.336	21.2912			1680	99.7071
		10.34	21.2815			1681	99.8326
		10.344	21.2665			1682	99.7699
		10.348	21.2465			1683	99.5816
		10.352	21.2264			1684	100.209
		10.356	21.21			1685	100.356
		10.36	21.1975			1686	99.8954
		10.364	21.1894			1687	100.188
		10.368	21.1881			1688	99.8326
		10.372	21.19			1689	99.749
		10.376	21.1978			1690	99.7699
		10.38	21.217			1691	100.042
		10.384	21.2466			1692	99.7699
		10.388	21.2772			1693	99.5816
		10.392	21.3113			1694	99.2887
		10.396	21.3489			1695	99.5607
		10.4	21.3856			1696	99.8117
		10.404	21.4201			1697	99.6025
		10.408	21.4529			1698	100.063
		10.412	21.4812			1699	99.5607
		10.416	21.4988			1700	100.042
		10.42	21.5061			1701	99.5816
		10.424	21.5056			1702	100.314
		10.428	21.4985			1703	99.4979
		10.432	21.4924			1704	99.728
		10.436	21.4866			1705	99.8745
		10.44	21.4748			1706	99.6862
		10.444	21.4557			1707	99.9582
		10.448	21.4352			1708	99.8745
		10.452	21.4167			1709	99.5397
		10.456	21.3997			1710	99.728
		10.46	21.3872			1711	99.4979
		10.464	21.3854			1712	99.9791
		10.468	21.3859			1713	99.6653
		10.472	21.384			1714	100.46
		10.476	21.3866			1715	100
		10.48	21.3936			1716	99.728
		10.484	21.4069			1717	99.7699
		10.488	21.4292			1718	99.6234
		10.492	21.4576			1719	100.146
		10.496	21.4811			1720	99.6653
		10.5	21.5046			1721	99.4979
		10.504	21.5301			1722	99.9582
		10.508	21.5557			1723	99.7908
		10.512	21.5801			1724	99.749
		10.516	21.6037			1725	100.021
		10.52	21.6225			1726	99.6025
		10.524	21.6321			1727	100.732
		10.528	21.6306			1728	99.477
		10.532	21.6277			1729	99.7071
		10.536	21.6252			1730	99.8536
		10.54	21.6192			1731	100.021
		10.544	21.6095			1732	99.8954
		10.548	21.5972			1733	99.7071
		10.552	21.5817			1734	100.021
		10.556	21.5613			1735	100.356
		10.56	21.5436			1736	99.6862
		10.564	21.5297			1737	99.9791
		10.568	21.5218			1738	100.209
		10.572	21.5189			1739	99.8745
		10.576	21.5176			1740	99.8536
		10.58	21.5162			1741	100.042
		10.584	21.52			1742	99.728
		10.588	21.5325			1743	99.9582
		10.592	21.5478			1744	99.7071
		10.596	21.5673			1745	100.042
		10.6	21.597			1746	99.5816
		10.604	21.6232			1747	99.8117
		10.608	21.6421			1748	99.6025
		10.612	21.6654			1749	99.6862
		10.616	21.6894			1750	99.7699
		10.62	21.7126			1751	99.9163
		10.624	21.7379			1752	100.356
		10.628	21.7594			1753	99.9163
		10.632	21.7721			1754	100.356
		10.636	21.7775			1755	99.9791
		10.64	21.7815			1756	99.7071
		10.644	21.7808			1757	99.728
		10.648	21.775			1758	99.8954
		10.652	21.7658			1759	100.146
		10.656	21.7524			1760	99.4979
		10.66	21.7319			1761	100.084
		10.664	21.7064			1762	100.669
		10.668	21.6804			1763	100.021
		10.672	21.658			1764	99.8117
		10.676	21.6425			1765	99.6025
		10.68	21.6345			1766	99.9163
		10.684	21.6334			1767	99.749
		10.688	21.6363			1768	99.6025
		10.692	21.6436			1769	99.9372
		10.696	21.656			1770	99.8536
		10.7	21.673			1771	99.6025
		10.704	21.6921			1772	100
		10.708	21.719			1773	99.9163
		10.712	21.7518			1774	99.7908
		10.716	21.7837			1775	100.084
		10.72	21.8115			1776	99.749
		10.724	21.8352			1777	99.728
		10.728	21.8539			1778	100.356
		10.732	21.8646			1779	99.8326
		10.736	21.8729			1780	99.8954
		10.74	21.8819			1781	99.2469
		10.744	21.8891			1782	100.628
		10.748	21.8906			1783	99.8536
		10.752	21.8835			1784	100.23
		10.756	21.8703			1785	99.9582
		10.76	21.8594			1786	99.8117
		10.764	21.8509			1787	99.6862
		10.768	21.8455			1788	99.3933
		10.772	21.8429			1789	100.021
		10.776	21.8397			1790	100.126
		10.78	21.8326			1791	99.7071
		10.784	21.8215			1792	99.9372
		10.788	21.8129			1793	99.6862
		10.792	21.8096			1794	99.9582
		10.796	21.8105			1795	100.084
		10.8	21.8115			1796	99.9163
		10.804	21.8101			1797	99.8326
		10.808	21.8082			1798	99.5607
		10.812	21.8064			1799	99.7699
		10.816	21.8105			1800	99.9582
		10.82	21.8212			1801	99.9791
		10.824	21.839			1802	99.749
		10.828	21.8624			1803	99.6653
		10.832	21.8854			1804	99.728
		10.836	21.9029			1805	100.23
		10.84	21.9209			1806	99.6444
		10.844	21.9429			1807	99.8117
		10.848	21.9669			1808	100.209
		10.852	21.9855			1809	99.8745
		10.856	21.9985			1810	99.7071
		10.86	22.0049			1811	99.8745
		10.864	22.0006			1812	100.544
		10.868	21.9912			1813	99.6862
		10.872	21.9791			1814	99.9372
		10.876	21.9652			1815	99.728
		10.88	21.9502			1816	100
		10.884	21.936			1817	99.728
		10.888	21.9204			1818	100.146
		10.892	21.9032			1819	100.314
		10.896	21.8896			1820	100.335
		10.9	21.884			1821	99.8954
		10.904	21.881			1822	99.749
		10.908	21.8814			1823	100.293
		10.912	21.8867			1824	99.9372
		10.916	21.8956			1825	99.8536
		10.92	21.9059			1826	99.8745
		10.924	21.9216			1827	100.146
		10.928	21.9423			1828	99.8326
		10.932	21.9659			1829	99.8536
		10.936	21.992			1830	100.042
		10.94	22.0175			1831	99.7699
		10.944	22.0384			1832	100
		10.948	22.056			1833	100.209
		10.952	22.073			1834	100.23
		10.956	22.0888			1835	100.167
		10.96	22.0985			1836	100.544
		10.964	22.1043			1837	99.6862
		10.968	22.1072			1838	99.9163
		10.972	22.102			1839	100.146
		10.976	22.0885			1840	100.293
		10.98	22.0705			1841	100
		10.984	22.0537			1842	100
		10.988	22.0402			1843	99.9163
		10.992	22.0265			1844	99.7071
		10.996	22.0104			1845	100.063
		11	21.9972			1846	99.8954
		11.004	21.9882			1847	99.749
		11.008	21.9841			1848	99.7699
		11.012	21.9834			1849	100.126
		11.016	21.9915			1850	100.146
		11.02	22.0067			1851	99.6444
		11.024	22.0227			1852	99.8536
		11.028	22.0419			1853	100.251
		11.032	22.0641			1854	99.4561
		11.036	22.0888			1855	100.481
		11.04	22.1139			1856	99.8326
		11.044	22.1344			1857	99.3515
		11.048	22.1494			1858	99.7908
		11.052	22.1618			1859	99.728
		11.056	22.1748			1860	99.8326
		11.06	22.1873			1861	100
		11.064	22.1922			1862	99.8954
		11.068	22.1923			1863	100.481
		11.072	22.1902			1864	99.5397
		11.076	22.1847			1865	100
		11.08	22.1705			1866	100.063
		11.084	22.1524			1867	99.8117
		11.088	22.1365			1868	99.6444
		11.092	22.1203			1869	100.377
		11.096	22.1053			1870	99.9372
		11.1	22.0955			1871	99.749
		11.104	22.0862			1872	99.9372
		11.108	22.0763			1873	99.7908
		11.112	22.0727			1874	99.6862
		11.116	22.0831			1875	100.209
		11.12	22.0988			1876	99.8536
		11.124	22.1147			1877	99.9163
		11.128	22.1342			1878	99.3933
		11.132	22.1598			1879	99.6444
		11.136	22.1877			1880	99.4351
		11.14	22.2163			1881	99.7699
		11.144	22.2489			1882	99.8954
		11.148	22.282			1883	100.209
		11.152	22.3051			1884	100.146
		11.156	22.3149			1885	100.105
		11.16	22.3183			1886	99.8536
		11.164	22.3173			1887	100.607
		11.168	22.3135			1888	99.8745
		11.172	22.3099			1889	99.8536
		11.176	22.3052			1890	100.146
		11.18	22.291			1891	99.6234
		11.184	22.2703			1892	100.042
		11.188	22.2483			1893	99.8536
		11.192	22.226			1894	99.9791
		11.196	22.2084			1895	100.293
		11.2	22.2			1896	99.8536
		11.204	22.196			1897	100.377
		11.208	22.1946			1898	100.021
		11.212	22.1962			1899	99.6444
		11.216	22.2004			1900	99.9163
		11.22	22.2093			1901	100.063
		11.224	22.2234			1902	99.9582
		11.228	22.2434			1903	99.7908
		11.232	22.2705			1904	100.042
		11.236	22.299			1905	99.5188
		11.24	22.3236			1906	100.042
		11.244	22.3492			1907	100.46
		11.248	22.3765			1908	100.084
		11.252	22.399			1909	99.8954
		11.256	22.4174			1910	99.8536
		11.26	22.4342			1911	100.314
		11.264	22.4483			1912	99.7908
		11.268	22.4544			1913	100.314
		11.272	22.4492			1914	99.9372
		11.276	22.4374			1915	99.7908
		11.28	22.4251			1916	100.314
		11.284	22.41			1917	99.6234
		11.288	22.389			1918	99.728
		11.292	22.3627			1919	100.063
		11.296	22.3342			1920	100.356
		11.3	22.3095			1921	100.356
		11.304	22.2918			1922	100.021
		11.308	22.2801			1923	99.6234
		11.312	22.2764			1924	99.749
		11.316	22.2839			1925	100.084
		11.32	22.2946			1926	99.8745
		11.324	22.3036			1927	99.7908
		11.328	22.3144			1928	99.6653
		11.332	22.3383			1929	99.9791
		11.336	22.3735			1930	99.6234
		11.34	22.411			1931	100.188
		11.344	22.4474			1932	99.8745
		11.348	22.4827			1933	99.8117
		11.352	22.5127			1934	99.6025
		11.356	22.534			1935	99.8536
		11.36	22.5513			1936	100.126
		11.364	22.5693			1937	99.9582
		11.368	22.5875			1938	100.418
		11.372	22.6009			1939	99.9582
		11.376	22.6044			1940	99.749
		11.38	22.5969			1941	100.188
		11.384	22.5852			1942	99.7071
		11.388	22.5728			1943	99.9582
		11.392	22.5573			1944	100.042
		11.396	22.5383			1945	99.749
		11.4	22.5208			1946	99.8117
		11.404	22.5025			1947	100.042
		11.408	22.4796			1948	99.7699
		11.412	22.4533			1949	100.042
		11.416	22.4287			1950	100.377
		11.42	22.4119			1951	99.6025
		11.424	22.4047			1952	100.377
		11.428	22.4012			1953	99.6234
		11.432	22.4003			1954	99.9372
		11.436	22.4063			1955	99.4561
		11.44	22.4233			1956	99.5188
		11.444	22.4469			1957	100.063
		11.448	22.4764			1958	100.063
		11.452	22.516			1959	100.272
		11.456	22.564			1960	99.7699
		11.46	22.6134			1961	99.8745
		11.464	22.6564			1962	100.251
		11.468	22.6928			1963	99.8745
		11.472	22.7258			1964	99.6653
		11.476	22.7547			1965	99.8326
		11.48	22.7757			1966	99.8954
		11.484	22.7854			1967	100.167
		11.488	22.7828			1968	100.167
		11.492	22.7719			1969	99.9582
		11.496	22.7474			1970	99.6862
		11.5	22.7093			1971	100.209
		11.504	22.6675			1972	99.6653
		11.508	22.6345			1973	99.749
		11.512	22.6018			1974	99.5397
		11.516	22.5632			1975	99.8117
		11.52	22.528			1976	99.8117
		11.524	22.5003			1977	100.209
		11.528	22.4787			1978	99.4979
		11.532	22.4689			1979	99.7071
		11.536	22.4706			1980	99.477
		11.54	22.4811			1981	100.042
		11.544	22.501			1982	99.728
		11.548	22.5285			1983	100
		11.552	22.5581			1984	100.126
		11.556	22.5931			1985	99.9372
		11.56	22.638			1986	99.7908
		11.564	22.6882			1987	100.084
		11.568	22.7323			1988	99.8536
		11.572	22.7696			1989	99.9163
		11.576	22.8051			1990	100.335
		11.58	22.8371			1991	99.8117
		11.584	22.8613			1992	99.5816
		11.588	22.8798			1993	99.6025
		11.592	22.8938			1994	99.8117
		11.596	22.8968			1995	99.4561
		11.6	22.8865			1996	99.8745
		11.604	22.8615			1997	99.6653
		11.608	22.8252			1998	100.774
[truncated: 966,182+ more rows]
