# Supplementary material for: Height-renderable morphable tactile display enabled by programmable modulation of local stiffness in photothermally active polymer
Source: Nat Commun. 2024 Mar 22;15:2554. doi: 10.1038/s41467-024-46709-7 (PMC10959967; doi:10.1038/s41467-024-46709-7)
Supplement: Supplementary file 7 — Source Data [file 41467_2024_46709_MOESM7_ESM.zip › Raw data_Nature Communication_Figure 6.xlsx]

## Sheet: Figure 6c
	Dheight (µm)
Light power (W)	6kPa	18kPa
0.1954	9.29	45.75
0.2928	25.342	168.25
0.389	87.674	512.5
0.4835	222.646	698.5
0.578	365.732	830
0.764	520.414	1033
0.943	625.564	1137
1.11144	693.494	1262.5
1.437	786.756	1387.25

## Sheet: Figure 6e
	Change in Dheight (Steps)
Maximum Dheight (µm)	Our work	Ref [55]	Ref [9]	Ref [8]	Ref [52]	Ref [53]	Ref [57]	Ref [54]	Ref [58]	Ref [10]	Ref[56]
0.05								14.5
0.08							14.5
0.25										2
0.35				3
0.47						14.5
0.5			2								2
0.55					14.5
0.7		2
1.3									2
1.42	14

## Sheet: Figure 6f
	Change in Dheight (Steps)
Holding force (mN)	Our work	Ref [7, 55]	Ref [56]	Ref [8]	Ref [52]	Ref [53]	Ref [54]	Ref [9]
0.68					14.5
13.7						14.5
40							14.5
300								2
500		2
950			2
1500				3
2350	14
